# Supplementary material for: PolyID: Artificial Intelligence for Discovering Performance-Advantaged and Sustainable Polymers
Source: Macromolecules. 2023 Oct 19;56(21):8547–57. doi: 10.1021/acs.macromol.3c00994 (PMC10653284; doi:10.1021/acs.macromol.3c00994)
Supplement: Supplementary file 2 — ma3c00994_si_002.xlsx [file ma3c00994_si_002.xlsx]

## Sheet: SI_Table-of-reachable-metabolit
id	name	raw_yield	percent_yield	model	mnx_id	smiles	n_ols	n_aliphatic_ols	n_acids	n_prime_amines	carbonates	poly_diol	poly_diacid	poly_diamine	poly_hydroxyacid	poly_aminoacid
alltn_c	Allantoin	15.2417	1.01611	ecoli	MNXM612	NC(=O)NC1NC(=O)NC1=O	0	0	0	0	0	FALSE	FALSE	FALSE	FALSE	FALSE
thdp_c	2,3,4,5-Tetrahydrodipicolinate	8.59675	1.00295	ecoli	MNXM480	O=C(O)C1=NC(C(=O)O)CCC1	0	0	2	0	0	FALSE	TRUE	FALSE	FALSE	FALSE
alltt_c	Allantoate	15.0329	1.00219	ecoli	MNXM584	NC(=O)NC(NC(N)=O)C(=O)O	0	0	1	0	0	FALSE	FALSE	FALSE	FALSE	FALSE
2mcit_c	2-Methylcitrate	9.38627	1	ecoli	MNXM90279	CC(C(=O)O)C(O)(CC(=O)O)C(=O)O	1	1	3	0	0	FALSE	FALSE	FALSE	FALSE	FALSE
23dhdp_c	2,3-Dihydrodipicolinate	9.27544	1	ecoli	MNXM807	O=C(O)C1=NC(C(=O)O)CC=C1	0	0	2	0	0	FALSE	TRUE	FALSE	FALSE	FALSE
ura_c	Uracil	17.0461	1	ecoli	MNXM158	O=c1cc[nH]c(=O)[nH]1	0	0	0	0	0	FALSE	FALSE	FALSE	FALSE	FALSE
iasp_c	Iminoaspartate	20.2175	1	ecoli	MNXM599	NC(=CC(=O)O)C(=O)O	0	0	2	1	0	FALSE	FALSE	FALSE	FALSE	FALSE
fum_c	Fumarate	18.7725	1	ecoli	MNXM93	O=C(O)C=CC(=O)O	0	0	2	0	0	FALSE	TRUE	FALSE	FALSE	FALSE
xan_c	Xanthine	12.7398	1	ecoli	MNXM174	O=c1[nH]c(=O)c2nc[nH]c2[nH]1	0	0	0	0	0	FALSE	FALSE	FALSE	FALSE	FALSE
asn__L_c	L-Asparagine	17.0461	1	ecoli	MNXM147	NC(=O)CC(N)C(=O)O	0	0	1	1	0	FALSE	FALSE	FALSE	FALSE	TRUE
56dura_c	5,6-dihydrouracil	15.164	1	ecoli	MNXM506	O=C1CCNC(=O)N1	0	0	0	0	0	FALSE	FALSE	FALSE	FALSE	FALSE
uri_c	Uridine	6.7514	1	ecoli	MNXM288	O=c1ccn(C2OC(CO)C(O)C2O)c(=O)[nH]1	3	3	0	0	0	FALSE	FALSE	FALSE	FALSE	FALSE
micit_c	Methylisocitrate	10	1	ecoli	MNXM1694	CC(O)(C(=O)O)C(CC(=O)O)C(=O)O	1	1	3	0	0	FALSE	FALSE	FALSE	FALSE	FALSE
2mcacn_c	Cis-2-Methylaconitate	10	1	ecoli	MNXM1792	CC(C(=O)O)=C(CC(=O)O)C(=O)O	0	0	3	0	0	FALSE	FALSE	FALSE	FALSE	FALSE
acon_T_c	Trans-Aconitate	11.7436	1	ecoli	MNXM1388	O=C(O)C=C(CC(=O)O)C(=O)O	0	0	3	0	0	FALSE	FALSE	FALSE	FALSE	FALSE
urate_c	Urate C5H4N4O3	13.8911	1	ecoli	MNXM441	O=c1[nH]c(=O)c2[nH]c(=O)[nH]c2[nH]1	0	0	0	0	0	FALSE	FALSE	FALSE	FALSE	FALSE
dhor__S_c	(S)-Dihydroorotate	16.7491	1	ecoli	MNXM252	O=C1CC(C(=O)O)NC(=O)N1	0	0	1	0	0	FALSE	FALSE	FALSE	FALSE	FALSE
sl2a6o_c	N-Succinyl-2-L-amino-6-oxoheptanedioate	5.68203	1	ecoli	MNXM1563	O=C(O)CCC(=O)NC(CCCC(=O)C(=O)O)C(=O)O	0	0	3	0	0	FALSE	FALSE	FALSE	FALSE	FALSE
aspsa_c	L-Aspartate 4-semialdehyde	15.1057	1	ecoli	MNXM361	NC(CC=O)C(=O)O	0	0	1	1	0	FALSE	FALSE	FALSE	FALSE	TRUE
2amsa_c	2-Aminomalonate semialdehyde	24.0237	1	ecoli	MNXM2124	NC(C=O)C(=O)O	0	0	1	1	0	FALSE	FALSE	FALSE	FALSE	TRUE
acon_C_c	Cis-Aconitate	11.7436	1	ecoli	MNXM813	O=C(O)C=C(CC(=O)O)C(=O)O	0	0	3	0	0	FALSE	FALSE	FALSE	FALSE	FALSE
cbasp_c	N-Carbamoyl-L-aspartate	16.4623	1	ecoli	MNXM465	NC(=O)NC(CC(=O)O)C(=O)O	0	0	2	0	0	FALSE	TRUE	FALSE	FALSE	FALSE
uracp_c	Ureidoacrylate peracid	15.164	1	ecoli	MNXM2304	NC(=O)NC=CC(=O)OO	0	0	0	0	0	FALSE	FALSE	FALSE	FALSE	FALSE
orot_c	Orotate C5H3N2O4	17.922	1	ecoli	MNXM235	O=C(O)c1cc(=O)[nH]c(=O)[nH]1	0	0	1	0	0	FALSE	FALSE	FALSE	FALSE	FALSE
argsuc_c	N(omega)-(L-Arginino)succinate	5.97401	0.995669	ecoli	MNXM722743	NC(=NCCCC(N)C(=O)O)NC(CC(=O)O)C(=O)O	0	0	3	2	0	FALSE	FALSE	FALSE	FALSE	FALSE
acser_c	O-Acetyl-L-serine	11.9383	0.99486	ecoli	MNXM418	CC(=O)OCC(N)C(=O)O	0	0	1	1	0	FALSE	FALSE	FALSE	FALSE	TRUE
3dhq_c	3-Dehydroquinate	8.52182	0.994212	ecoli	MNXM478	O=C1CC(O)(C(=O)O)CC(O)C1O	3	3	1	0	0	FALSE	FALSE	FALSE	FALSE	FALSE
3dhsk_c	3-Dehydroshikimate	8.52182	0.994212	ecoli	MNXM611	O=C(O)C1CC(=O)C(O)C(=O)C1	1	1	1	0	0	FALSE	FALSE	FALSE	TRUE	FALSE
sl26da_c	N-Succinyl-LL-2,6-diaminoheptanedioate	5.41939	0.993555	ecoli	MNXM1488	NC(CCCC(NC(=O)CCC(=O)O)C(=O)O)C(=O)O	0	0	3	1	0	FALSE	FALSE	FALSE	FALSE	FALSE
xtsn_c	Xanthosine	5.95663	0.992772	ecoli	MNXM687	O=c1[nH]c(=O)c2ncn(C3OC(CO)C(O)C3O)c2[nH]1	3	3	0	0	0	FALSE	FALSE	FALSE	FALSE	FALSE
kdo_c	3-Deoxy-D-manno-2-octulosonate	7.43968	0.991958	ecoli	MNXM36403	O=C(O)C1(O)CC(O)C(O)C(C(O)CO)O1	5	5	1	0	0	FALSE	FALSE	FALSE	FALSE	FALSE
suchms_c	O-Succinyl-L-homoserine	7.39538	0.986051	ecoli	MNXM820	NC(CCOC(=O)CCC(=O)O)C(=O)O	0	0	2	1	0	FALSE	FALSE	FALSE	FALSE	FALSE
csn_c	Cytosine	14.7003	0.98002	ecoli	MNXM761	Nc1cc[nH]c(=O)n1	0	0	0	1	0	FALSE	FALSE	FALSE	FALSE	FALSE
4hthr_c	4-Hydroxy-L-threonine	14.6861	0.979074	ecoli	MNXM1802	NC(C(=O)O)C(O)CO	2	2	1	1	0	FALSE	FALSE	FALSE	FALSE	FALSE
gal_c	D-Galactose	9.76458	0.976458	ecoli	MNXM390	OCC1OC(O)C(O)C(O)C1O	5	5	0	0	0	FALSE	FALSE	FALSE	FALSE	FALSE
fru_c	D-Fructose	9.76211	0.976211	ecoli	MNXM175	OCC1OC(O)(CO)C(O)C1O	5	5	0	0	0	FALSE	FALSE	FALSE	FALSE	FALSE
glc__D_c	D-Glucose	9.76211	0.976211	ecoli	MNXM41	OCC1OC(O)C(O)C(O)C1O	5	5	0	0	0	FALSE	FALSE	FALSE	FALSE	FALSE
hxan_c	Hypoxanthine	11.6675	0.97229	ecoli	MNXM213	O=c1[nH]cnc2[nH]cnc12	0	0	0	0	0	FALSE	FALSE	FALSE	FALSE	FALSE
alaala_c	D-Alanyl-D-alanine	9.70364	0.970364	ecoli	MNXM669	CC(N)C(=O)NC(C)C(=O)O	0	0	1	1	0	FALSE	FALSE	FALSE	FALSE	TRUE
acglc__D_c	6-Acetyl-D-glucose	7.20909	0.961212	ecoli	MNXM722855	CC(=O)OCC1OC(O)C(O)C(O)C1O	4	4	0	0	0	FALSE	FALSE	FALSE	FALSE	FALSE
gln__L_c	L-Glutamine	11.4646	0.95538	ecoli	MNXM37	NC(=O)CCC(N)C(=O)O	0	0	1	1	0	FALSE	FALSE	FALSE	FALSE	TRUE
acglu_c	N-Acetyl-L-glutamate	8.1774	0.95403	ecoli	MNXM730	CC(=O)NC(CCC(=O)O)C(=O)O	0	0	2	0	0	FALSE	TRUE	FALSE	FALSE	FALSE
pphn_c	Prephenate	5.71568	0.952613	ecoli	MNXM503	O=C(O)C(=O)CC1(C(=O)O)C=CC(O)C=C1	1	1	2	0	0	FALSE	FALSE	FALSE	FALSE	FALSE
chor_c	Chorismate	5.71568	0.952613	ecoli	MNXM337	C=C(OC1C=C(C(=O)O)C=CC1O)C(=O)O	1	1	2	0	0	FALSE	FALSE	FALSE	FALSE	FALSE
sucarg_c	N2-Succinyl-L-arginine	5.71568	0.952613	ecoli	MNXM1756	N=C(N)NCCCC(NC(=O)CCC(=O)O)C(=O)O	0	0	2	1	0	FALSE	FALSE	FALSE	FALSE	FALSE
ichor_c	Isochorismate	5.71568	0.952613	ecoli	MNXM799	C=C(OC1C=CC=C(C(=O)O)C1O)C(=O)O	1	1	2	0	0	FALSE	FALSE	FALSE	FALSE	FALSE
cytd_c	Cytidine	6.35007	0.95251	ecoli	MNXM338	Nc1ccn(C2OC(CO)C(O)C2O)c(=O)n1	3	3	0	1	0	FALSE	FALSE	FALSE	FALSE	FALSE
ins_c	Inosine	5.70903	0.951504	ecoli	MNXM334	O=c1[nH]cnc2c1ncn2C1OC(CO)C(O)C1O	3	3	0	0	0	FALSE	FALSE	FALSE	FALSE	FALSE
ac_c	Acetate	28.5202	0.950673	ecoli	MNXM26	CC(=O)O	0	0	1	0	0	FALSE	FALSE	FALSE	FALSE	FALSE
gua_c	Guanine	11.391	0.94925	ecoli	MNXM259	Nc1nc2[nH]cnc2c(=O)[nH]1	0	0	0	1	0	FALSE	FALSE	FALSE	FALSE	FALSE
sucglu_c	N2-Succinyl-L-glutamate	6.29405	0.944107	ecoli	MNXM1757	O=C(O)CCC(=O)NC(CCC(=O)O)C(=O)O	0	0	3	0	0	FALSE	FALSE	FALSE	FALSE	FALSE
quin_c	Quinate	8.08103	0.942787	ecoli	MNXM80442	O=C(O)C1(O)CC(O)C(O)C(O)C1	4	4	1	0	0	FALSE	FALSE	FALSE	FALSE	FALSE
gsn_c	Guanosine	5.64202	0.940336	ecoli	MNXM401	Nc1nc2c(ncn2C2OC(CO)C(O)C2O)c(=O)[nH]1	3	3	0	1	0	FALSE	FALSE	FALSE	FALSE	FALSE
man_c	D-Mannose	9.374	0.9374	ecoli	MNXM182	OCC1OC(O)C(O)C(O)C1O	5	5	0	0	0	FALSE	FALSE	FALSE	FALSE	FALSE
duri_c	Deoxyuridine	6.24559	0.936839	ecoli	MNXM492	O=c1ccn(C2CC(O)C(CO)O2)c(=O)[nH]1	2	2	0	0	0	TRUE	FALSE	FALSE	FALSE	FALSE
4adcho_c	4-amino-4-deoxychorismate	5.58304	0.930507	ecoli	MNXM1458	C=C(OC1C=C(C(=O)O)C=CC1N)C(=O)O	0	0	2	1	0	FALSE	FALSE	FALSE	FALSE	FALSE
3c4mop_c	3-Carboxy-4-methyl-2-oxopentanoate	7.9743	0.930335	ecoli	MNXM1602	CC(C)C(C(=O)O)C(=O)C(=O)O	0	0	2	0	0	FALSE	TRUE	FALSE	FALSE	FALSE
rib__D_c	D-Ribose	11.1595	0.92996	ecoli	MNXM242	OCC1OC(O)C(O)C1O	4	4	0	0	0	FALSE	FALSE	FALSE	FALSE	FALSE
skm_c	Shikimate	7.94545	0.92697	ecoli	MNXM602	O=C(O)C1=CC(O)C(O)C(O)C1	3	3	1	0	0	FALSE	FALSE	FALSE	FALSE	FALSE
citr__L_c	L-Citrulline	9.19478	0.919478	ecoli	MNXM211	NC(=O)NCCCC(N)C(=O)O	0	0	1	1	0	FALSE	FALSE	FALSE	FALSE	TRUE
thym_c	Thymine C5H6N2O2	11.0146	0.917882	ecoli	MNXM386	Cc1c[nH]c(=O)[nH]c1=O	0	0	0	0	0	FALSE	FALSE	FALSE	FALSE	FALSE
adn_c	Adenosine	5.5063	0.917717	ecoli	MNXM212	Nc1ncnc2c1ncn2C1OC(CO)C(O)C1O	3	3	0	1	0	FALSE	FALSE	FALSE	FALSE	FALSE
26dap__M_c	Meso-2,6-Diaminoheptanedioate	7.83259	0.913802	ecoli	MNXM529	NC(CCCC(N)C(=O)O)C(=O)O	0	0	2	2	0	FALSE	FALSE	FALSE	FALSE	FALSE
26dap_LL_c	LL-2,6-Diaminoheptanedioate	7.83259	0.913802	ecoli	MNXM644	NC(CCCC(N)C(=O)O)C(=O)O	0	0	2	2	0	FALSE	FALSE	FALSE	FALSE	FALSE
sucgsa_c	N2-Succinyl-L-glutamate 5-semialdehyde	6.07701	0.911552	ecoli	MNXM1763	O=CCCC(NC(=O)CCC(=O)O)C(=O)O	0	0	2	0	0	FALSE	TRUE	FALSE	FALSE	FALSE
dcyt_c	Deoxycytidine	6.06136	0.909204	ecoli	MNXM704	Nc1ccn(C2CC(O)C(CO)O2)c(=O)n1	2	2	0	1	0	FALSE	FALSE	FALSE	FALSE	FALSE
ade_c	Adenine	10.851	0.904251	ecoli	MNXM168	Nc1ncnc2nc[nH]c12	0	0	0	1	0	FALSE	FALSE	FALSE	FALSE	FALSE
dgsn_c	Deoxyguanosine	5.39865	0.899774	ecoli	MNXM647	Nc1nc2c(ncn2C2CC(O)C(CO)O2)c(=O)[nH]1	2	2	0	1	0	FALSE	FALSE	FALSE	FALSE	FALSE
23dhbzs_c	2,3-dihydroxybenzoylserine	5.39353	0.898921	ecoli	MNXM1487	O=C(NC(CO)C(=O)O)c1cccc(O)c1O	3	1	1	0	0	FALSE	FALSE	FALSE	TRUE	FALSE
glu1sa_c	L-Glutamate 1-semialdehyde	10.773	0.897751	ecoli	MNXM1453	NC(C=O)CCC(=O)O	0	0	1	1	0	FALSE	FALSE	FALSE	FALSE	TRUE
glu5sa_c	L-Glutamate 5-semialdehyde	10.773	0.897751	ecoli	MNXM245	NC(CCC=O)C(=O)O	0	0	1	1	0	FALSE	FALSE	FALSE	FALSE	TRUE
3c2hmp_c	3-Carboxy-2-hydroxy-4-methylpentanoate	7.67419	0.895323	ecoli	MNXM891	CC(C)C(C(=O)O)C(O)C(=O)O	1	1	2	0	0	FALSE	FALSE	FALSE	FALSE	FALSE
2ippm_c	2-Isopropylmaleate	7.67419	0.895323	ecoli	MNXM1706	CC(C)C(=CC(=O)O)C(=O)O	0	0	2	0	0	FALSE	TRUE	FALSE	FALSE	FALSE
acg5sa_c	N-Acetyl-L-glutamate 5-semialdehyde	7.6582	0.893457	ecoli	MNXM1062	CC(=O)NC(CCC=O)C(=O)O	0	0	1	0	0	FALSE	FALSE	FALSE	FALSE	FALSE
hom__L_c	L-Homoserine	13.3848	0.892321	ecoli	MNXM353	NC(CCO)C(=O)O	1	1	1	1	0	FALSE	FALSE	FALSE	FALSE	FALSE
din_c	Deoxyinosine	5.34083	0.890138	ecoli	MNXM935	O=c1[nH]cnc2c1ncn2C1CC(O)C(CO)O1	2	2	0	0	0	TRUE	FALSE	FALSE	FALSE	FALSE
thymd_c	Thymidine C10H14N2O5	5.31299	0.885499	ecoli	MNXM420	Cc1cn(C2CC(O)C(CO)O2)c(=O)[nH]c1=O	2	2	0	0	0	TRUE	FALSE	FALSE	FALSE	FALSE
cdg_c	7-deaza-7-carboxyguanine	7.55187	0.881051	ecoli	MNXM5026	Nc1nc2[nH]cc(C(=O)O)c2c(=O)[nH]1	0	0	1	1	0	FALSE	FALSE	FALSE	FALSE	TRUE
2shchc_c	2-Succinyl-6-hydroxy-2,4-cyclohexadiene-1-carboxylate	4.80438	0.880802	ecoli	MNXM1249	O=C(O)CCC(=O)C1=CC=CC(O)C1C(=O)O	1	1	2	0	0	FALSE	FALSE	FALSE	FALSE	FALSE
dad_2_c	Deoxyadenosine	5.27028	0.87838	ecoli	MNXM625	Nc1ncnc2c1ncn2C1CC(O)C(CO)O1	2	2	0	1	0	FALSE	FALSE	FALSE	FALSE	FALSE
cph4_c	6-carboxy-5,6,7,8-tetrahydropterin	7.4992	0.874907	ecoli	MNXM3194	Nc1nc(=O)c2c([nH]1)NCC(C(=O)O)N2	0	0	1	1	0	FALSE	FALSE	FALSE	FALSE	TRUE
acanth_c	N-Acetylanthranilate	5.80989	0.871484	ecoli	MNXM1939	CC(=O)Nc1ccccc1C(=O)O	0	0	1	0	0	FALSE	FALSE	FALSE	FALSE	FALSE
ncam_c	Nicotinamide	8.69259	0.869259	ecoli	MNXM216	NC(=O)c1cccnc1	0	0	0	0	0	FALSE	FALSE	FALSE	FALSE	FALSE
sucorn_c	N2-Succinyl-L-ornithine	5.77814	0.866721	ecoli	MNXM1152	NCCCC(NC(=O)CCC(=O)O)C(=O)O	0	0	2	1	0	FALSE	FALSE	FALSE	FALSE	FALSE
his__L_c	L-Histidine	8.66721	0.866721	ecoli	MNXM134	NC(Cc1c[nH]cn1)C(=O)O	0	0	1	1	0	FALSE	FALSE	FALSE	FALSE	TRUE
oxur_c	Oxalureate	17.1469	0.857344	ecoli	MNXM1088	NC(=O)NC(=O)C(=O)O	0	0	1	0	0	FALSE	FALSE	FALSE	FALSE	FALSE
athr__L_c	L-Allo-threonine	12.86	0.857333	ecoli	MNXM2125	CC(O)C(N)C(=O)O	1	1	1	1	0	FALSE	FALSE	FALSE	FALSE	FALSE
dhnpt_c	Dihydroneopterin	5.70903	0.856354	ecoli	MNXM162359	Nc1nc(=O)c2c([nH]1)NCC(C(O)C(=O)CO)N2	2	2	0	1	0	FALSE	FALSE	FALSE	FALSE	FALSE
pnto__R_c	(R)-Pantothenate	5.70802	0.856203	ecoli	MNXM364	CC(C)(CO)C(O)C(=O)NCCC(=O)O	2	2	1	0	0	FALSE	FALSE	FALSE	FALSE	FALSE
acorn_c	N2-Acetyl-L-ornithine	7.29785	0.851416	ecoli	MNXM817	CC(=O)NC(CCCN)C(=O)O	0	0	1	1	0	FALSE	FALSE	FALSE	FALSE	TRUE
dhptd_c	4,5-dihydroxy-2,3-pentanedione	10.1891	0.849094	ecoli	MNXM2449	CC(=O)C(=O)C(O)CO	2	2	0	0	0	TRUE	FALSE	FALSE	FALSE	FALSE
mththf_c	(2R,4S)-2-methyl-2,3,3,4-tetrahydroxytetrahydrofuran	10.1891	0.849094	ecoli	MNXM30887	CC1(O)OCC(O)C1(O)O	4	4	0	0	0	FALSE	FALSE	FALSE	FALSE	FALSE
mdhdhf_c	(2R,4S)-2-methyl-2,4-dihydroxydihydrofuran-3-one	10.1891	0.849094	ecoli	MNXM9407	CC1(O)OCC(O)C1=O	2	2	0	0	0	TRUE	FALSE	FALSE	FALSE	FALSE
23ddhb_c	2,3-Dihydro-2,3-dihydroxybenzoate	7.27746	0.849038	ecoli	MNXM114261	O=C(O)C1=CC=CC(O)C1O	2	2	1	0	0	FALSE	FALSE	FALSE	FALSE	FALSE
thr__L_c	L-Threonine	12.6834	0.845558	ecoli	MNXM142	CC(O)C(N)C(=O)O	1	1	1	1	0	FALSE	FALSE	FALSE	FALSE	FALSE
pant__R_c	(R)-Pantoate	8.45344	0.845344	ecoli	MNXM593	CC(C)(CO)C(O)C(=O)O	2	2	1	0	0	FALSE	FALSE	FALSE	FALSE	FALSE
gg4abut_c	Gamma-glutamyl-gamma aminobutyric acid	5.62097	0.843146	ecoli	MNXM1406	NC(CCC(=O)NCCCC(=O)O)C(=O)O	0	0	2	1	0	FALSE	FALSE	FALSE	FALSE	FALSE
val__L_c	L-Valine	10	0.833333	ecoli	MNXM199	CC(C)C(N)C(=O)O	0	0	1	1	0	FALSE	FALSE	FALSE	FALSE	TRUE
4r5au_c	4-(1-D-Ribitylamino)-5-aminouracil	5.47494	0.821241	ecoli	MNXM791	Nc1c(NCC(O)C(O)C(O)CO)[nH]c(=O)[nH]c1=O	4	4	0	1	0	FALSE	FALSE	FALSE	FALSE	FALSE
ggbutal_c	Gamma-glutamyl-gamma-butyraldehyde	5.45141	0.817711	ecoli	MNXM1378	NC(CCC(=O)NCCCC=O)C(=O)O	0	0	1	1	0	FALSE	FALSE	FALSE	FALSE	TRUE
thmnp_c	Tetrahydromonapterin	5.44394	0.816591	ecoli	MNXM22017	Nc1nc(=O)c2c([nH]1)NCC(C(O)C(O)CO)N2	3	3	0	1	0	FALSE	FALSE	FALSE	FALSE	FALSE
ggptrc_c	Gamma-glutamyl-putrescine	5.30234	0.795352	ecoli	MNXM54308	NCCCCNC(=O)CCC(N)C(=O)O	0	0	1	2	0	FALSE	FALSE	FALSE	FALSE	FALSE
6hmhpt_c	6-hydroxymethyl dihydropterin	6.77997	0.790997	ecoli	MNXM937	Nc1nc(=O)c2c([nH]1)NCC(CO)=N2	1	1	0	1	0	FALSE	FALSE	FALSE	FALSE	FALSE
lys__L_c	L-Lysine	7.89104	0.789104	ecoli	MNXM78	NCCCCC(N)C(=O)O	0	0	1	2	0	FALSE	FALSE	FALSE	FALSE	FALSE
histd_c	L-Histidinol	7.79092	0.779092	ecoli	MNXM1281	NC(CO)Cc1c[nH]cn1	1	1	0	1	0	FALSE	FALSE	FALSE	FALSE	FALSE
glyc__R_c	(R)-Glycerate	15.4802	0.774011	ecoli	MNXM189	O=C(O)C(O)CO	2	2	1	0	0	FALSE	FALSE	FALSE	FALSE	FALSE
urdglyc_c	(-)-Ureidoglycolate	15.4563	0.772817	ecoli	MNXM490	NC(=O)NC(O)C(=O)O	1	1	1	0	0	FALSE	FALSE	FALSE	TRUE	FALSE
poaac_c	Peroxyaminoacrylate	15.4071	0.770353	ecoli	MNXM3415	NC=CC(=O)OO	0	0	0	1	0	FALSE	FALSE	FALSE	FALSE	FALSE
preq1_c	7-aminomethyl-7-deazaguanine	6.55798	0.765098	ecoli	MNXM3198	NCc1c[nH]c2nc(N)[nH]c(=O)c12	0	0	0	2	0	FALSE	FALSE	TRUE	FALSE	FALSE
leu__L_c	L-Leucine	7.63316	0.763316	ecoli	MNXM140	CC(C)CC(N)C(=O)O	0	0	1	1	0	FALSE	FALSE	FALSE	FALSE	TRUE
LalaLglu_c	L-alanine-L-glutamate	5.72262	0.763016	ecoli	MNXM4026	CC(N)C(=O)NC(CCC(=O)O)C(=O)O	0	0	2	1	0	FALSE	FALSE	FALSE	FALSE	FALSE
LalaDglu_c	L-alanine-D-glutamate	5.72262	0.763016	ecoli	MNXM3630	CC(N)C(=O)NC(CCC(=O)O)C(=O)O	0	0	2	1	0	FALSE	FALSE	FALSE	FALSE	FALSE
acgam_c	N-Acetyl-D-glucosamine	5.6955	0.7594	ecoli	MNXM143	CC(=O)NC1C(O)OC(CO)C(O)C1O	4	4	0	0	0	FALSE	FALSE	FALSE	FALSE	FALSE
ile__L_c	L-Isoleucine	7.39441	0.739441	ecoli	MNXM231	CCC(C)C(N)C(=O)O	0	0	1	1	0	FALSE	FALSE	FALSE	FALSE	TRUE
hdcea_c	Hexadecenoate (n-C16:1)	2.66667	0.711111	ecoli	MNXM950	CCCCCCC=CCCCCCCCC(=O)O	0	0	1	0	0	FALSE	FALSE	FALSE	FALSE	FALSE
ocdcea_c	Octadecenoate (n-C18:1)	2.35294	0.705882	ecoli	MNXM306	CCCCCCCCC=CCCCCCCCC(=O)O	0	0	1	0	0	FALSE	FALSE	FALSE	FALSE	FALSE
3amac_c	3-Aminoacrylate	13.6562	0.682813	ecoli	MNXM162288	NC=CC(=O)O	0	0	1	1	0	FALSE	FALSE	FALSE	FALSE	TRUE
etoh_c	Ethanol	20	0.666667	ecoli	MNXM303	CCO	1	1	0	0	0	FALSE	FALSE	FALSE	FALSE	FALSE
aconm_c	E-3-carboxy-2-pentenedioate 6-methyl ester	4.95289	0.577838	ecoli	MNXM3742	COC(=O)C(=CC(=O)O)CC(=O)O	0	0	2	0	0	FALSE	TRUE	FALSE	FALSE	FALSE
n8aspmd_c	N8-Acetylspermidine	2.56193	0.384289	ecoli	MNXM1679	CC(=O)NCCCCNCCCN	0	0	0	1	0	FALSE	FALSE	FALSE	FALSE	FALSE
N1aspmd_c	N1-Acetylspermidine	2.56193	0.384289	ecoli	MNXM501	CC(=O)NCCCNCCCCN	0	0	0	1	0	FALSE	FALSE	FALSE	FALSE	FALSE
dad_5_c	5'-Deoxyadenosine	1.84216	0.307027	ecoli	MNXM316	CC1OC(n2cnc3c(N)ncnc32)C(O)C1O	2	2	0	1	0	FALSE	FALSE	FALSE	FALSE	FALSE
dtbt_c	Dethiobiotin	1.50253	0.250422	ecoli	MNXM1020	CC1NC(=O)NC1CCCCCC(=O)O	0	0	1	0	0	FALSE	FALSE	FALSE	FALSE	FALSE
5drib_c	5'-deoxyribose	2.16491	0.180409	ecoli	MNXM4391	CC(O)C(O)C(O)C=O	3	3	0	0	0	FALSE	FALSE	FALSE	FALSE	FALSE
s_1269[c]	orotate	1.2	1	yeast	MNXM235	O=C(O)c1cc(=O)[nH]c(=O)[nH]1	0	0	1	0	0	FALSE	FALSE	FALSE	FALSE	FALSE
s_0960[c]	L-alpha-formylglycine	2	1	yeast		NC(C=O)C(=O)O	0	0	1	1	0	FALSE	FALSE	FALSE	FALSE	TRUE
s_4136[c]	3-oxalomalate(3-)	1	1	yeast	MNXM3850	O=C(O)C(O)=C(C(=O)O)C(O)C(=O)O	2	2	3	0	0	FALSE	FALSE	FALSE	FALSE	FALSE
s_3841[c]	Threo-3-hydroxy-L-aspartate	1.5	1	yeast		NC(C(=O)O)C(O)C(=O)O	1	1	2	1	0	FALSE	FALSE	FALSE	FALSE	FALSE
s_4021[c]	2-Oxoglutaramate	1.15822	0.965186	yeast	MNXM575	NC(=O)CCC(=O)C(=O)O	0	0	1	0	0	FALSE	FALSE	FALSE	FALSE	FALSE
s_3838[v]	Ala-Gly	1.11448	0.928736	yeast	MNXM164504	CC(N)C(=O)NCC(=O)O	0	0	1	1	0	FALSE	FALSE	FALSE	FALSE	TRUE
s_1153[c]	myo-inositol	0.921023	0.921023	yeast	MNXM127	OC1C(O)C(O)C(O)C(O)C1O	6	6	0	0	0	FALSE	FALSE	FALSE	FALSE	FALSE
s_0007[c]	(2E)-3-(methoxycarbonyl)pent-2-enedioic acid	0.78455	0.915308	yeast		COC(=O)C(=CC(=O)O)CC(=O)O	0	0	2	0	0	FALSE	TRUE	FALSE	FALSE	FALSE
s_0834[m]	homocitrate	0.76946	0.897703	yeast		O=C(O)CCC(O)(CC(=O)O)C(=O)O	1	1	3	0	0	FALSE	FALSE	FALSE	FALSE	FALSE
s_0836[m]	homoisocitrate	0.76946	0.897703	yeast		O=C(O)CCC(C(=O)O)C(O)C(=O)O	1	1	3	0	0	FALSE	FALSE	FALSE	FALSE	FALSE
s_0454[m]	but-1-ene-1,2,4-tricarboxylic acid	0.76946	0.897703	yeast		O=C(O)C=C(CCC(=O)O)C(=O)O	0	0	3	0	0	FALSE	FALSE	FALSE	FALSE	FALSE
s_0004[ce]	(1->6)-beta-D-glucan	0.893355	0.893355	yeast	MNXM9375	OCC1OC(O)C(O)C(O)C1O	5	5	0	0	0	FALSE	FALSE	FALSE	FALSE	FALSE
s_0001[ce]	(1->3)-beta-D-glucan	0.893355	0.893355	yeast		OCC1OC(O)C(O)C(O)C1O	5	5	0	0	0	FALSE	FALSE	FALSE	FALSE	FALSE
s_0987[c]	L-gamma-glutamyl-L-alanine	0.66529	0.887053	yeast		CC(NC(=O)CCC(N)C(=O)O)C(=O)O	0	0	2	1	0	FALSE	FALSE	FALSE	FALSE	FALSE
s_1233[c]	O-acetyl-L-homoserine	0.87641	0.87641	yeast	MNXM699	CC(=O)OCCC(N)C(=O)O	0	0	1	1	0	FALSE	FALSE	FALSE	FALSE	TRUE
s_1196[c]	N-formyl-L-tyrosine	0.521739	0.869565	yeast	MNXM63755	O=CNC(Cc1ccc(O)cc1)C(=O)O	1	0	1	0	0	FALSE	FALSE	FALSE	FALSE	FALSE
s_0010[c]	(2S)-2-isopropyl-3-oxosuccinate	0.743864	0.867842	yeast	MNXM1602	CC(C)C(C(=O)O)C(=O)C(=O)O	0	0	2	0	0	FALSE	TRUE	FALSE	FALSE	FALSE
s_0015[c]	(N(omega)-L-arginino)succinic acid	0.520507	0.867512	yeast		NC(=NCCCC(N)C(=O)O)NC(CC(=O)O)C(=O)O	0	0	3	2	0	FALSE	FALSE	FALSE	FALSE	FALSE
s_0997[c]	L-glutamic 5-semialdehyde	1.0289	0.857414	yeast		NC(CCC=O)C(=O)O	0	0	1	1	0	FALSE	FALSE	FALSE	FALSE	TRUE
s_3810[c]	5-oxo-L-proline	1.02121	0.851004	yeast	MNXM964	O=C1CCC(C(=O)O)N1	0	0	1	0	0	FALSE	FALSE	FALSE	FALSE	FALSE
s_0009[c]	(2R,3S)-3-isopropylmalate	0.725151	0.846009	yeast	MNXM891	CC(C)C(C(=O)O)C(O)C(=O)O	1	1	2	0	0	FALSE	FALSE	FALSE	FALSE	FALSE
s_0165[c]	2-isopropylmaleic acid	0.725151	0.846009	yeast		CC(C)C(=CC(=O)O)C(=O)O	0	0	2	0	0	FALSE	TRUE	FALSE	FALSE	FALSE
s_0145[m]	2-acetamido-5-oxopentanoate	0.716576	0.836006	yeast	MNXM1062	CC(=O)NC(CCC=O)C(=O)O	0	0	1	0	0	FALSE	FALSE	FALSE	FALSE	FALSE
s_0138[c]	2'-deoxyuridine	0.557217	0.835825	yeast	MNXM492	O=c1ccn(C2CC(O)C(CO)O2)c(=O)[nH]1	2	2	0	0	0	TRUE	FALSE	FALSE	FALSE	FALSE
s_1554[c]	urea-1-carboxylic acid	2.49118	0.830394	yeast		NC(=O)NC(=O)O	0	0	0	0	0	FALSE	FALSE	FALSE	FALSE	FALSE
s_0136[c]	2'-deoxyinosine	0.488769	0.814615	yeast	MNXM935	O=c1[nH]cnc2c1ncn2C1CC(O)C(CO)O1	2	2	0	0	0	TRUE	FALSE	FALSE	FALSE	FALSE
s_0134[c]	2'-deoxyguanosine	0.485662	0.809437	yeast	MNXM647	Nc1nc2c(ncn2C2CC(O)C(CO)O2)c(=O)[nH]1	2	2	0	1	0	FALSE	FALSE	FALSE	FALSE	FALSE
s_1493[c]	thymidine	0.481584	0.80264	yeast	MNXM420	Cc1cn(C2CC(O)C(CO)O2)c(=O)[nH]c1=O	2	2	0	0	0	TRUE	FALSE	FALSE	FALSE	FALSE
s_1182[m]	N(2)-acetyl-L-ornithine	0.686314	0.8007	yeast	MNXM817	CC(=O)NC(CCCN)C(=O)O	0	0	1	1	0	FALSE	FALSE	FALSE	FALSE	TRUE
s_0132[c]	2'-deoxyadenosine	0.478031	0.796718	yeast	MNXM625	Nc1ncnc2c1ncn2C1CC(O)C(CO)O1	2	2	0	1	0	FALSE	FALSE	FALSE	FALSE	FALSE
s_4179[c]	4-fumarylacetoacetate	0.589226	0.785634	yeast	MNXM708	O=C(O)C=CC(=O)CC(=O)CC(=O)O	0	0	2	0	0	FALSE	TRUE	FALSE	FALSE	FALSE
s_4178[c]	4-maleylacetoacetate	0.589226	0.785634	yeast	MNXM691	O=C(O)C=CC(=O)CC(=O)CC(=O)O	0	0	2	0	0	FALSE	TRUE	FALSE	FALSE	FALSE
s_3840[v]	Ala-Leu	0.523734	0.785601	yeast		CC(C)CC(NC(=O)C(C)N)C(=O)O	0	0	1	1	0	FALSE	FALSE	FALSE	FALSE	TRUE
s_0357[c]	9H-xanthine	0.942111	0.785093	yeast		O=c1[nH]c(=O)c2[nH]cnc2[nH]1	0	0	0	0	0	FALSE	FALSE	FALSE	FALSE	FALSE
s_3867[c]	2-Phenylacetamide	0.582822	0.777097	yeast	MNXM2073	NC(=O)Cc1ccccc1	0	0	0	0	0	FALSE	FALSE	FALSE	FALSE	FALSE
s_1195[c]	N-formyl-L-kynurenine	0.423618	0.776633	yeast		NC(CC(=O)c1ccccc1NC=O)C(=O)O	0	0	1	1	0	FALSE	FALSE	FALSE	FALSE	TRUE
s_1038[c]	L-saccharopine	0.421095	0.772008	yeast	MNXM384	NC(CCCCNC(CCC(=O)O)C(=O)O)C(=O)O	0	0	3	1	0	FALSE	FALSE	FALSE	FALSE	FALSE
s_3868[c]	(Indol-3-yl)acetamide	0.456836	0.761394	yeast		NC(=O)Cc1c[nH]c2ccccc12	0	0	0	0	0	FALSE	FALSE	FALSE	FALSE	FALSE
s_4079[c]	2-aminobutanoate	1.13434	0.75623	yeast		CCC(N)C(=O)O	0	0	1	1	0	FALSE	FALSE	FALSE	FALSE	TRUE
s_0953[c]	L-2-aminoadipate	0.753711	0.753711	yeast	MNXM268	NC(CCCC(=O)O)C(=O)O	0	0	2	1	0	FALSE	FALSE	FALSE	FALSE	FALSE
s_0343[c]	7,8-dihydroneopterin	0.501013	0.75152	yeast	MNXM162359	Nc1nc(=O)c2c([nH]1)NCC(C(O)C(=O)CO)N2	2	2	0	1	0	FALSE	FALSE	FALSE	FALSE	FALSE
s_0314[c]	5-amino-6-(D-ribitylamino)uracil	0.484886	0.727329	yeast	MNXM791	Nc1c(NCC(O)C(O)C(O)CO)[nH]c(=O)[nH]c1=O	4	4	0	1	0	FALSE	FALSE	FALSE	FALSE	FALSE
s_0028[c]	(R)-mevalonate	0.726228	0.726228	yeast	MNXM333	CC(O)(CCO)CC(=O)O	2	2	1	0	0	FALSE	FALSE	FALSE	FALSE	FALSE
s_0685[c]	ethyl acetate	1.08779	0.725194	yeast	MNXM8595	CCOC(C)=O	0	0	0	0	0	FALSE	FALSE	FALSE	FALSE	FALSE
s_0035[c]	(R,R)-2,3-butanediol	1.07715	0.718101	yeast		CC(O)C(C)O	2	2	0	0	0	TRUE	FALSE	FALSE	FALSE	FALSE
s_0959[c]	L-allysine	0.712941	0.712941	yeast		NC(CCCC=O)C(=O)O	0	0	1	1	0	FALSE	FALSE	FALSE	FALSE	TRUE
s_1183[c]	N(pros)-methyl-L-histidine	0.583725	0.681013	yeast		Cn1cncc1CC(N)C(=O)O	0	0	1	1	0	FALSE	FALSE	FALSE	FALSE	TRUE
s_0270[c]	4-amino-5-hydroxymethyl-2-methylpyrimidine	0.609977	0.609977	yeast	MNXM874	Cc1ncc(CO)c(N)n1	1	1	0	1	0	FALSE	FALSE	FALSE	FALSE	FALSE
s_0147[c]	2-amino-3-carboxymuconate-6-semialdehyde	0.516993	0.603159	yeast		NC(C(=O)O)=C(C=CC=O)C(=O)O	0	0	2	1	0	FALSE	FALSE	FALSE	FALSE	FALSE
s_0148[m]	2-amino-6-(hydroxymethyl)-7,8-dihydropteridin-4-ol	0.501013	0.584516	yeast	MNXM8053	Nc1nc2c(c(=O)[nH]1)N=C(CO)CN2	1	1	0	1	0	FALSE	FALSE	FALSE	FALSE	FALSE
s_1180[c]	N(1)-acetylspermidine	0.38893	0.583396	yeast	MNXM501	CC(=O)NCCCNCCCCN	0	0	0	1	0	FALSE	FALSE	FALSE	FALSE	FALSE
s_0231[er]	3-ketosphinganine	0.190688	0.572063	yeast		CCCCCCCCCCCCCCCC(=O)C(N)CO	1	1	0	1	0	FALSE	FALSE	FALSE	FALSE	FALSE
s_1293[c]	palmitoleate	0.210677	0.561806	yeast		CCCCCCC=CCCCCCCCC(=O)O	0	0	1	0	0	FALSE	FALSE	FALSE	FALSE	FALSE
s_1260[c]	oleate	0.186213	0.558639	yeast		CCCCCCCCC=CCCCCCCCC(=O)O	0	0	1	0	0	FALSE	FALSE	FALSE	FALSE	FALSE
s_1181[c]	N(1)-acetylspermine	0.268706	0.537411	yeast	MNXM600	CC(=O)NCCCNCCCCNCCCN	0	0	0	1	0	FALSE	FALSE	FALSE	FALSE	FALSE
s_1193[c]	N-acetylputrescine	0.505072	0.505072	yeast	MNXM1153	CC(=O)NCCCCN	0	0	0	1	0	FALSE	FALSE	FALSE	FALSE	FALSE
H_DASH_Ser_h	Homoserine	31.25	1	arabadopsis	MNXM527181	NC(CCO)C(=O)O	1	1	1	1	0	FALSE	FALSE	FALSE	FALSE	FALSE
Lys_h	Lysine	17.8571	1	arabadopsis	MNXM78	NCCCCC(N)C(=O)O	0	0	1	2	0	FALSE	FALSE	FALSE	FALSE	FALSE
Frc_c	Fructose	17.8571	1	arabadopsis		OCC1(O)OCC(O)C(O)C1O	5	5	0	0	0	FALSE	FALSE	FALSE	FALSE	FALSE
DHO_h	Dihydroorotate	24.5726	1	arabadopsis		O=C1CC(C(=O)O)NC(=O)N1	0	0	1	0	0	FALSE	FALSE	FALSE	FALSE	FALSE
AGN_h	Arogenate	10.5699	1	arabadopsis	MNXM491599	NC(CC1(C(=O)O)C=CC(O)C=C1)C(=O)O	1	1	2	1	0	FALSE	FALSE	FALSE	FALSE	FALSE
mDAP_h	meso-Diaminopimelate	17.1703	1	arabadopsis		NC(CCCC(N)C(=O)O)C(=O)O	0	0	2	2	0	FALSE	FALSE	FALSE	FALSE	FALSE
DAP_h	Diaminopimelate	17.1703	1	arabadopsis	MNXM48749	Nc1cccc(N)n1	0	0	0	2	0	FALSE	FALSE	TRUE	FALSE	FALSE
Asn_c	Asparagine	35.9375	1	arabadopsis	MNXM147	NC(=O)CC(N)C(=O)O	0	0	1	1	0	FALSE	FALSE	FALSE	FALSE	TRUE
Thr_c	Threonine	29.6392	1	arabadopsis	MNXM142	CC(O)C(N)C(=O)O	1	1	1	1	0	FALSE	FALSE	FALSE	FALSE	FALSE
Arg_DASH_SCA_h	Argininosuccinate	10.3978	0.992648	arabadopsis		NC(=NCCCC(N)C(=O)O)NC(CC(=O)O)C(=O)O	0	0	3	2	0	FALSE	FALSE	FALSE	FALSE	FALSE
Glc_h	Glucose	16.9173	0.969024	arabadopsis	MNXM6277	OCC1OC(O)C(O)C(O)C1O	5	5	0	0	0	FALSE	FALSE	FALSE	FALSE	FALSE
Val_h	Valine	20.2922	0.968616	arabadopsis	MNXM199	CC(C)C(N)C(=O)O	0	0	1	1	0	FALSE	FALSE	FALSE	FALSE	TRUE
Ile_h	Isoleucine	16.6667	0.954668	arabadopsis	MNXM231	CCC(C)C(N)C(=O)O	0	0	1	1	0	FALSE	FALSE	FALSE	FALSE	TRUE
Gln_h	Glutamine	19.6201	0.936535	arabadopsis	MNXM37	NC(=O)CCC(N)C(=O)O	0	0	1	1	0	FALSE	FALSE	FALSE	FALSE	TRUE
3IPM_h	3-Isopropylmalate	13.9752	0.933915	arabadopsis		CC(C)C(C(=O)O)C(O)C(=O)O	1	1	2	0	0	FALSE	FALSE	FALSE	FALSE	FALSE
IPO_h	2-Isopropyl-3-oxosuccinate	13.9752	0.933915	arabadopsis		CC(C)C(C(=O)O)C(=O)C(=O)O	0	0	2	0	0	FALSE	TRUE	FALSE	FALSE	FALSE
CTL_h	Citrulline	16.0167	0.917439	arabadopsis		NC(=O)NCCCC(N)C(=O)O	0	0	1	1	0	FALSE	FALSE	FALSE	FALSE	TRUE
Rib_c	Ribose	18.9076	0.902522	arabadopsis		OC1COC(O)C(O)C1O	4	4	0	0	0	FALSE	FALSE	FALSE	FALSE	FALSE
Leu_h	Leucine	14.4472	0.827539	arabadopsis	MNXM140	CC(C)CC(N)C(=O)O	0	0	1	1	0	FALSE	FALSE	FALSE	FALSE	TRUE
Hisol_h	Histidinol	13.6905	0.784192	arabadopsis		NC(CO)Cc1cnc[nH]1	1	1	0	1	0	FALSE	FALSE	FALSE	FALSE	FALSE
His_h	Histidine	13.6256	0.780475	arabadopsis	MNXM134	NC(Cc1c[nH]cn1)C(=O)O	0	0	1	1	0	FALSE	FALSE	FALSE	FALSE	TRUE
Hisal_h	Histidinal	13.466	0.771336	arabadopsis		NC(C=O)Cc1cnc[nH]1	0	0	0	1	0	FALSE	FALSE	FALSE	FALSE	FALSE
GCEA_p	Glycerate	22.9592	0.657552	arabadopsis		O=C(O)C(O)CO	2	2	1	0	0	FALSE	FALSE	FALSE	FALSE	FALSE
male_c	Maleate	10.578	1	putida	MNXM1239	O=C(O)C=CC(=O)O	0	0	2	0	0	FALSE	TRUE	FALSE	FALSE	FALSE
5houdic_c	5-Hydroxy-2-oxo-4-ureido-2,5-dihydro-1H-imidazole-5-carboxylate	7.15093	0.993185	putida	MNXM1805	NC(=O)NC1=NC(=O)NC1(O)C(=O)O	1	1	1	0	0	FALSE	FALSE	FALSE	TRUE	FALSE
5hiu_c	5-Hydroxyisourate	7.15093	0.993185	putida	MNXM1137	O=C1N=C2NC(=O)NC2(O)C(=O)N1	1	1	0	0	0	FALSE	FALSE	FALSE	FALSE	FALSE
ocac_c	Octyl acetate	69.6933	0.950882	putida	MNXM100604	CCCCCCCCOC(C)=O	0	0	0	0	0	FALSE	FALSE	FALSE	FALSE	FALSE
hpac_c	Heptyl acetate	69.6933	0.945721	putida	MNXM100557	CCCCCCCOC(C)=O	0	0	0	0	0	FALSE	FALSE	FALSE	FALSE	FALSE
cala_c	N-Carbamoyl-beta-alanine	8.49705	0.944117	putida	MNXM802	NC(=O)NCCC(=O)O	0	0	1	0	0	FALSE	FALSE	FALSE	FALSE	FALSE
CCbuttc_c	Cis,cis-Butadiene-1,2,4-tricarboxylate	4.68402	0.910781	putida	MNXM1134	O=C(O)C=CC(=CC(=O)O)C(=O)O	0	0	3	0	0	FALSE	FALSE	FALSE	FALSE	FALSE
achms_c	O Acetyl L homoserine C6H11NO4	5.45067	0.908444	putida	MNXM699	CC(=O)OCCC(N)C(=O)O	0	0	1	1	0	FALSE	FALSE	FALSE	FALSE	TRUE
24dab_c	L-2,4-Diaminobutanoate	7.73405	0.859339	putida	MNXM840	NCCC(N)C(=O)O	0	0	1	2	0	FALSE	FALSE	FALSE	FALSE	FALSE
Largn_c	L-Arogenate	3.08974	0.858261	putida	MNXM696	NC(CC1(C(=O)O)C=CC(O)C=C1)C(=O)O	1	1	2	1	0	FALSE	FALSE	FALSE	FALSE	FALSE
Nforglu_c	N-Formyl-L-glutamate	5.05962	0.84327	putida	MNXM1287	O=CNC(CCC(=O)O)C(=O)O	0	0	2	0	0	FALSE	TRUE	FALSE	FALSE	FALSE
urcan_c	Urocanate C6H5N2O2	5.05962	0.84327	putida	MNXM700	O=C(O)C=Cc1c[nH]cn1	0	0	1	0	0	FALSE	FALSE	FALSE	FALSE	FALSE
4izp_c	4-Imidazolone-5-propanoate	5.05962	0.84327	putida	MNXM90394	O=C(O)CCC1N=CNC1=O	0	0	1	0	0	FALSE	FALSE	FALSE	FALSE	FALSE
forglu_c	N-Formimidoyl-L-glutamate	5.01234	0.835389	putida	MNXM496	NC=NC(CCC(=O)O)C(=O)O	0	0	2	1	0	FALSE	FALSE	FALSE	FALSE	FALSE
L2aadp_c	L 2 Aminoadipate C6H10NO4	4.84411	0.807352	putida	MNXM268	NC(CCCC(=O)O)C(=O)O	0	0	2	1	0	FALSE	FALSE	FALSE	FALSE	FALSE
alltn__R_c	Allantoin	7.24757	0.805285	putida		NC(=O)NC1NC(=O)NC1=O	0	0	0	0	0	FALSE	FALSE	FALSE	FALSE	FALSE
ccmuac_c	Cis,cis-Muconate	4.72529	0.787548	putida	MNXM1144	O=C(O)C=CC=CC(=O)O	0	0	2	0	0	FALSE	TRUE	FALSE	FALSE	FALSE
bhb_c	(R)-3-Hydroxybutanoate	6.96989	0.774432	putida	MNXM663	CC(O)CC(=O)O	1	1	1	0	0	FALSE	FALSE	FALSE	TRUE	FALSE
5mcsn_c	5-Methylcytosine	5.54353	0.769935	putida	MNXM3509	Cc1c[nH]c(=O)nc1N	0	0	0	1	0	FALSE	FALSE	FALSE	FALSE	FALSE
L2aadp6sa_c	L 2 Aminoadipate 6 semialdehyde C6H11NO3	4.57856	0.763093	putida	MNXM89905	NC(CCCC=O)C(=O)O	0	0	1	1	0	FALSE	FALSE	FALSE	FALSE	TRUE
Lpipecol_c	L-pipecolic acid; piperidine-2-carboxylic acid	4.57856	0.763093	putida	MNXM684	O=C(O)C1CCCCN1	0	0	1	0	0	FALSE	FALSE	FALSE	FALSE	FALSE
lys__D_c	D-Lysine	4.57856	0.763093	putida	MNXM975	NCCCCC(N)C(=O)O	0	0	1	2	0	FALSE	FALSE	FALSE	FALSE	FALSE
thp2c_c	2,3,4,5-Tetrahydropyridine-2-carboxylate	4.54222	0.757037	putida	MNXM748	O=C(O)C1CCCC=N1	0	0	1	0	0	FALSE	FALSE	FALSE	FALSE	FALSE
4fumacac_c	4 Fumarylacetoacetate C8H6O6	3.34156	0.742568	putida	MNXM708	O=C(O)C=CC(=O)CC(=O)CC(=O)O	0	0	2	0	0	FALSE	TRUE	FALSE	FALSE	FALSE
4mlacac_c	4 Maleylacetoacetate C8H6O6	3.34156	0.742568	putida	MNXM691	O=C(O)C=CC(=O)CC(=O)CC(=O)O	0	0	2	0	0	FALSE	TRUE	FALSE	FALSE	FALSE
56dthm_c	5,6-Dihydrothymine	5.20925	0.723506	putida	MNXM772	CC1CNC(=O)NC1=O	0	0	0	0	0	FALSE	FALSE	FALSE	FALSE	FALSE
3uib_c	3-Ureidoisobutyrate	5.15741	0.716307	putida	MNXM1015	CC(CNC(N)=O)C(=O)O	0	0	1	0	0	FALSE	FALSE	FALSE	FALSE	FALSE
Ncbmpts_c	N-Carbamoylputrescine	5.08157	0.705773	putida	MNXM1243	NCCCCNC(N)=O	0	0	0	1	0	FALSE	FALSE	FALSE	FALSE	FALSE
vacc_c	Vaccenic acid	1.27351	0.636757	putida	MNXM92713	CCCCCCC=CCCCCCCCCCC(=O)O	0	0	1	0	0	FALSE	FALSE	FALSE	FALSE	FALSE
5apentam_c	5-Aminopentanamide	4.54222	0.630864	putida	MNXM2090	NCCCCC(N)=O	0	0	0	1	0	FALSE	FALSE	FALSE	FALSE	FALSE
rdmbzi_c	N1-(alpha-D-ribosyl)-5,6-dimethylbenzimidazole	1.50864	0.586692	putida	MNXM1539	Cc1cc2ncn(C3OC(CO)C(O)C3O)c2cc1C	3	3	0	0	0	FALSE	FALSE	FALSE	FALSE	FALSE
pyr_c	Pyruvate	22.9281	1	ecoli	MNXM23	CC(=O)C(=O)O	0	0	1	0	0	FALSE	FALSE	FALSE	FALSE	FALSE
lac__D_c	D-Lactate	20	1	ecoli	MNXM285	CC(O)C(=O)O	1	1	1	0	0	FALSE	FALSE	FALSE	TRUE	FALSE
oaa_c	Oxaloacetate	21.0052	1	ecoli	MNXM46	O=C(O)CC(=O)C(=O)O	0	0	2	0	0	FALSE	TRUE	FALSE	FALSE	FALSE
ala__D_c	D-Alanine	20	1	ecoli	MNXM156	CC(N)C(=O)O	0	0	1	1	0	FALSE	FALSE	FALSE	FALSE	TRUE
cit_c	Citrate	11.7436	1	ecoli	MNXM131	O=C(O)CC(O)(CC(=O)O)C(=O)O	1	1	3	0	0	FALSE	FALSE	FALSE	FALSE	FALSE
succ_c	Succinate	17.1429	1	ecoli	MNXM25	O=C(O)CCC(=O)O	0	0	2	0	0	FALSE	TRUE	FALSE	FALSE	FALSE
icit_c	Isocitrate	11.7436	1	ecoli	MNXM89661	O=C(O)CC(C(=O)O)C(O)C(=O)O	1	1	3	0	0	FALSE	FALSE	FALSE	FALSE	FALSE
quln_c	Quinolinate	9.61273	1	ecoli	MNXM555	O=C(O)c1cccnc1C(=O)O	0	0	2	0	0	FALSE	TRUE	FALSE	FALSE	FALSE
ala__L_c	L-Alanine	20	1	ecoli	MNXM32	CC(N)C(=O)O	0	0	1	1	0	FALSE	FALSE	FALSE	FALSE	TRUE
mal__L_c	L-Malate	18.7725	1	ecoli	MNXM98	O=C(O)CC(O)C(=O)O	1	1	2	0	0	FALSE	FALSE	FALSE	FALSE	FALSE
ser__D_c	D-Serine	20.8441	1	ecoli	MNXM694	NC(CO)C(=O)O	1	1	1	1	0	FALSE	FALSE	FALSE	FALSE	FALSE
asp__L_c	L-Aspartate	18.231	1	ecoli	MNXM42	NC(CC(=O)O)C(=O)O	0	0	2	1	0	FALSE	FALSE	FALSE	FALSE	FALSE
idon__L_c	L-Idonate	10	1	ecoli	MNXM1565	O=C(O)C(O)C(O)C(O)C(O)CO	5	5	1	0	0	FALSE	FALSE	FALSE	FALSE	FALSE
akg_c	2-Oxoglutarate	12.7806	1	ecoli	MNXM20	O=C(O)CCC(=O)C(=O)O	0	0	2	0	0	FALSE	TRUE	FALSE	FALSE	FALSE
ser__L_c	L-Serine	20.8441	1	ecoli	MNXM53	NC(CO)C(=O)O	1	1	1	1	0	FALSE	FALSE	FALSE	FALSE	FALSE
glcn_c	D-Gluconate	10	1	ecoli	MNXM341	O=C(O)C(O)C(O)C(O)C(O)CO	5	5	1	0	0	FALSE	FALSE	FALSE	FALSE	FALSE
glx_c	Glyoxylate	33.0834	1	ecoli	MNXM69	O=CC(=O)O	0	0	1	0	0	FALSE	FALSE	FALSE	FALSE	FALSE
glu__L_c	L-Glutamate	11.8397	0.986639	ecoli	MNXM89557	NC(CCC(=O)O)C(=O)O	0	0	2	1	0	FALSE	FALSE	FALSE	FALSE	FALSE
glu__D_c	D-Glutamate	11.8397	0.986639	ecoli	MNXM331	NC(CCC(=O)O)C(=O)O	0	0	2	1	0	FALSE	FALSE	FALSE	FALSE	FALSE
alac__S_c	(S)-2-Acetolactate	11.5543	0.962861	ecoli	MNXM114079	CC(=O)C(C)(O)C(=O)O	1	1	1	0	0	FALSE	FALSE	FALSE	TRUE	FALSE
5dglcn_c	5-Dehydro-D-gluconate	10	0.95512	ecoli	MNXM963	O=C(O)C(O)C(O)C(O)C(=O)CO	4	4	1	0	0	FALSE	FALSE	FALSE	FALSE	FALSE
2aobut_c	L-2-Amino-3-oxobutanoate	14.2889	0.952593	ecoli	MNXM114087	CC(=O)C(N)C(=O)O	0	0	1	1	0	FALSE	FALSE	FALSE	FALSE	TRUE
glyclt_c	Glycolate C2H3O3	28.5202	0.950673	ecoli	MNXM222	O=C(O)CO	1	1	1	0	0	FALSE	FALSE	FALSE	TRUE	FALSE
dha_c	Dihydroxyacetone	18.7962	0.939808	ecoli	MNXM460	O=C(CO)CO	2	2	0	0	0	TRUE	FALSE	FALSE	FALSE	FALSE
ala_B_c	Beta-Alanine	18.5509	0.927544	ecoli	MNXM144	NCCC(=O)O	0	0	1	1	0	FALSE	FALSE	FALSE	FALSE	TRUE
gly_c	Glycine	27.3348	0.911159	ecoli	MNXM29	NCC(=O)O	0	0	1	1	0	FALSE	FALSE	FALSE	FALSE	TRUE
2dhp_c	2-Dehydropantoate	9.07705	0.907705	ecoli	MNXM959	CC(C)(CO)C(=O)C(=O)O	1	1	1	0	0	FALSE	FALSE	FALSE	TRUE	FALSE
mthgxl_c	Methylglyoxal	18.0642	0.903208	ecoli	MNXM310	CC(=O)C=O	0	0	0	0	0	FALSE	FALSE	FALSE	FALSE	FALSE
3mob_c	3-Methyl-2-oxobutanoate	10.7897	0.899142	ecoli	MNXM238	CC(C)C(=O)C(=O)O	0	0	1	0	0	FALSE	FALSE	FALSE	FALSE	FALSE
23dhmb_c	(R)-2,3-Dihydroxy-3-methylbutanoate	10.7897	0.899142	ecoli	MNXM114097	CC(C)(O)C(O)C(=O)O	2	2	1	0	0	FALSE	FALSE	FALSE	FALSE	FALSE
5aop_c	5-Amino-4-oxopentanoate	10.773	0.897751	ecoli	MNXM405	NCC(=O)CCC(=O)O	0	0	1	1	0	FALSE	FALSE	FALSE	FALSE	TRUE
34hpp_c	3-(4-Hydroxyphenyl)pyruvate	5.97401	0.896102	ecoli	MNXM153	O=C(O)C(=O)Cc1ccc(O)cc1	1	0	1	0	0	FALSE	FALSE	FALSE	FALSE	FALSE
3c3hmp_c	3-Carboxy-3-hydroxy-4-methylpentanoate	7.67419	0.895323	ecoli	MNXM985	CC(C)C(O)(CC(=O)O)C(=O)O	1	1	2	0	0	FALSE	FALSE	FALSE	FALSE	FALSE
ppbng_c	Porphobilinogen	5.36522	0.894203	ecoli	MNXM554	NCc1[nH]cc(CCC(=O)O)c1CC(=O)O	0	0	2	1	0	FALSE	FALSE	FALSE	FALSE	FALSE
23dhb_c	2,3-Dihydroxybenzoate	7.65481	0.893062	ecoli	MNXM455	O=C(O)c1cccc(O)c1O	2	0	1	0	0	FALSE	FALSE	FALSE	FALSE	FALSE
1pyr5c_c	1-Pyrroline-5-carboxylate	10.6882	0.890682	ecoli	MNXM1617	O=C(O)C1CCC=N1	0	0	1	0	0	FALSE	FALSE	FALSE	FALSE	FALSE
glyald_c	D-Glyceraldehyde	17.6233	0.881167	ecoli	MNXM435	O=CC(O)CO	2	2	0	0	0	TRUE	FALSE	FALSE	FALSE	FALSE
sucbz_c	O-Succinylbenzoate	4.80438	0.880802	ecoli	MNXM1212	O=C(O)CCC(=O)c1ccccc1C(=O)O	0	0	2	0	0	FALSE	TRUE	FALSE	FALSE	FALSE
arg__L_c	L-Arginine	8.73884	0.873884	ecoli	MNXM70	N=C(N)NCCCC(N)C(=O)O	0	0	1	2	0	FALSE	FALSE	FALSE	FALSE	FALSE
dhna_c	1,4-Dihydroxy-2-naphthoate	4.75975	0.872621	ecoli	MNXM552	O=C(O)c1cc(O)c2ccccc2c1O	2	0	1	0	0	FALSE	FALSE	FALSE	FALSE	FALSE
nac_c	Nicotinate	8.69259	0.869259	ecoli	MNXM274	O=C(O)c1cccnc1	0	0	1	0	0	FALSE	FALSE	FALSE	FALSE	FALSE
lac__L_c	L-Lactate	17.3344	0.866721	ecoli	MNXM179	CC(O)C(=O)O	1	1	1	0	0	FALSE	FALSE	FALSE	TRUE	FALSE
pydx_c	Pyridoxal	6.47291	0.863055	ecoli	MNXM311	Cc1ncc(CO)c(C=O)c1O	2	1	0	0	0	TRUE	FALSE	FALSE	FALSE	FALSE
phpyr_c	Phenylpyruvate	5.74674	0.862011	ecoli	MNXM589160	O=C(O)C(=O)Cc1ccccc1	0	0	1	0	0	FALSE	FALSE	FALSE	FALSE	FALSE
sucsal_c	Succinic semialdehyde	12.8944	0.859629	ecoli	MNXM172	O=CCCC(=O)O	0	0	1	0	0	FALSE	FALSE	FALSE	FALSE	FALSE
tyr__L_c	L-Tyrosine	5.68495	0.852742	ecoli	MNXM76	NC(Cc1ccc(O)cc1)C(=O)O	1	0	1	1	0	FALSE	FALSE	FALSE	FALSE	TRUE
4hbz_c	4-Hydroxybenzoate	7.27746	0.849038	ecoli	MNXM164	O=C(O)c1ccc(O)cc1	1	0	1	0	0	FALSE	FALSE	FALSE	FALSE	FALSE
2ahbut_c	(S)-2-Aceto-2-hydroxybutanoate	8.4592	0.84592	ecoli	MNXM114220	CCC(O)(C(C)=O)C(=O)O	1	1	1	0	0	FALSE	FALSE	FALSE	TRUE	FALSE
2obut_c	2-Oxobutanoate	12.6834	0.845558	ecoli	MNXM159	CCC(=O)C(=O)O	0	0	1	0	0	FALSE	FALSE	FALSE	FALSE	FALSE
trp__L_c	L-Tryptophan	4.6	0.843333	ecoli	MNXM94	NC(Cc1c[nH]c2ccccc12)C(=O)O	0	0	1	1	0	FALSE	FALSE	FALSE	FALSE	TRUE
pro__L_c	L-Proline	10.0548	0.837901	ecoli	MNXM114	O=C(O)C1CCCN1	0	0	1	0	0	FALSE	FALSE	FALSE	FALSE	FALSE
pydxn_c	Pyridoxine	6.2828	0.837706	ecoli	MNXM419	Cc1ncc(CO)c(CO)c1O	3	2	0	0	0	FALSE	FALSE	FALSE	FALSE	FALSE
hpyr_c	Hydroxypyruvate	16.7329	0.836647	ecoli	MNXM392	O=C(O)C(=O)CO	1	1	1	0	0	FALSE	FALSE	FALSE	TRUE	FALSE
2h3oppan_c	2-Hydroxy-3-oxopropanoate	16.7329	0.836647	ecoli	MNXM475	O=CC(O)C(=O)O	1	1	1	0	0	FALSE	FALSE	FALSE	TRUE	FALSE
pydam_c	Pyridoxamine	6.23051	0.830735	ecoli	MNXM548	Cc1ncc(CO)c(CN)c1O	2	1	0	1	0	FALSE	FALSE	FALSE	FALSE	FALSE
phe__L_c	L-Phenylalanine	5.47876	0.821813	ecoli	MNXM97	NC(Cc1ccccc1)C(=O)O	0	0	1	1	0	FALSE	FALSE	FALSE	FALSE	TRUE
4abz_c	4-Aminobenzoate	7.02993	0.820159	ecoli	MNXM421	Nc1ccc(C(=O)O)cc1	0	0	1	1	0	FALSE	FALSE	FALSE	FALSE	TRUE
anth_c	Anthranilate	7.02993	0.820159	ecoli	MNXM188	Nc1ccccc1C(=O)O	0	0	1	1	0	FALSE	FALSE	FALSE	FALSE	TRUE
ghb_c	Gamma-hydroxybutyrate	12.1375	0.809168	ecoli	MNXM514	O=C(O)CCCO	1	1	1	0	0	FALSE	FALSE	FALSE	TRUE	FALSE
orn_c	Ornithine	9.70092	0.80841	ecoli	MNXM89689	NCCCC(N)C(=O)O	0	0	1	2	0	FALSE	FALSE	FALSE	FALSE	FALSE
4mop_c	4-Methyl-2-oxopentanoate	8.01858	0.801858	ecoli	MNXM404	CC(C)CC(=O)C(=O)O	0	0	1	0	0	FALSE	FALSE	FALSE	FALSE	FALSE
lald__D_c	D-Lactaldehyde	15.9567	0.797833	ecoli	MNXM909	CC(O)C=O	1	1	0	0	0	FALSE	FALSE	FALSE	FALSE	FALSE
4abut_c	4-Aminobutanoate	11.9373	0.795821	ecoli	MNXM192	NCCCC(=O)O	0	0	1	1	0	FALSE	FALSE	FALSE	FALSE	TRUE
acald_c	Acetaldehyde	23.7709	0.792364	ecoli	MNXM75	CC=O	0	0	0	0	0	FALSE	FALSE	FALSE	FALSE	FALSE
23dhmp_c	(R)-2,3-Dihydroxy-3-methylpentanoate	7.89104	0.789104	ecoli	MNXM1202	CCC(C)(O)C(O)C(=O)O	2	2	1	0	0	FALSE	FALSE	FALSE	FALSE	FALSE
3mop_c	(S)-3-Methyl-2-oxopentanoate	7.89104	0.789104	ecoli	MNXM439	CCC(C)C(=O)C(=O)O	0	0	1	0	0	FALSE	FALSE	FALSE	FALSE	FALSE
glyc_c	Glycerol	15.658	0.782899	ecoli	MNXM89612	OCC(O)CO	3	3	0	0	0	FALSE	FALSE	FALSE	FALSE	FALSE
lald__L_c	L-Lactaldehyde	15.658	0.782899	ecoli	MNXM2387	CC(O)C=O	1	1	0	0	0	FALSE	FALSE	FALSE	FALSE	FALSE
acetol_c	Acetol cytosol	15.658	0.782899	ecoli	MNXM1744	CC(=O)CO	1	1	0	0	0	FALSE	FALSE	FALSE	FALSE	FALSE
hxa_c	Hexanoate (n-C6:0)	7.5	0.75	ecoli	MNXM1653	CCCCCC(=O)O	0	0	1	0	0	FALSE	FALSE	FALSE	FALSE	FALSE
indole_c	Indole	5.57991	0.743988	ecoli	MNXM377	c1ccc2[nH]ccc2c1	0	0	0	0	0	FALSE	FALSE	FALSE	FALSE	FALSE
agm_c	Agmatine	8.81167	0.734306	ecoli	MNXM328	N=C(N)NCCCCN	0	0	0	2	0	FALSE	FALSE	TRUE	FALSE	FALSE
octa_c	Octanoate (n-C8:0)	5.45455	0.727273	ecoli	MNXM750	CCCCCCCC(=O)O	0	0	1	0	0	FALSE	FALSE	FALSE	FALSE	FALSE
aact_c	Aminoacetone	14.4675	0.723375	ecoli	MNXM1106	CC(=O)CN	0	0	0	1	0	FALSE	FALSE	FALSE	FALSE	FALSE
12ppd__R_c	(R)-Propane-1,2-diol	14.2879	0.714397	ecoli	MNXM90191	CC(O)CO	2	2	0	0	0	TRUE	FALSE	FALSE	FALSE	FALSE
12ppd__S_c	(S)-Propane-1,2-diol	14.0556	0.702778	ecoli	MNXM1255	CC(O)CO	2	2	0	0	0	TRUE	FALSE	FALSE	FALSE	FALSE
4abutn_c	4-Aminobutanal	10.5225	0.701499	ecoli	MNXM422	NCCCC=O	0	0	0	1	0	FALSE	FALSE	FALSE	FALSE	FALSE
hdca_c	Hexadecanoate (n-C16:0)	2.6087	0.695652	ecoli	MNXM108	CCCCCCCCCCCCCCCC(=O)O	0	0	1	0	0	FALSE	FALSE	FALSE	FALSE	FALSE
msa_c	Malonate semialdehyde	13.853	0.692651	ecoli	MNXM244	O=CCC(=O)O	0	0	1	0	0	FALSE	FALSE	FALSE	FALSE	FALSE
ocdca_c	Octadecanoate (n-C18:0)	2.30769	0.692308	ecoli	MNXM236	CCCCCCCCCCCCCCCCCC(=O)O	0	0	1	0	0	FALSE	FALSE	FALSE	FALSE	FALSE
appl_c	1-Aminopropan-2-ol	13.3034	0.665172	ecoli	MNXM1029	CC(O)CN	1	1	0	1	0	FALSE	FALSE	FALSE	FALSE	FALSE
15dap_c	1,5-Diaminopentane	7.95038	0.662531	ecoli	MNXM943	NCCCCCN	0	0	0	2	0	FALSE	FALSE	TRUE	FALSE	FALSE
ptrc_c	Putrescine	9.79074	0.652716	ecoli	MNXM118	NCCCCN	0	0	0	2	0	FALSE	FALSE	TRUE	FALSE	FALSE
oxam_c	Oxamate	18.6	0.62	ecoli	MNXM3329	NC(=O)C(=O)O	0	0	1	0	0	FALSE	FALSE	FALSE	FALSE	FALSE
3hpp_c	3-Hydroxypropanoate	12.3892	0.619459	ecoli	MNXM872	O=C(O)CCO	1	1	1	0	0	FALSE	FALSE	FALSE	TRUE	FALSE
etha_c	Ethanolamine	15.164	0.505468	ecoli	MNXM218	NCCO	1	1	0	1	0	FALSE	FALSE	FALSE	FALSE	FALSE
8aonn_c	8-Amino-7-oxononanoate	3.15799	0.473698	ecoli	MNXM1141	CC(N)C(=O)CCCCCC(=O)O	0	0	1	1	0	FALSE	FALSE	FALSE	FALSE	TRUE
na15dap_c	N-3-aminopropyl-1,5-diaminopentane	2.61819	0.349092	ecoli	MNXM6170	NCCCCCNCCCN	0	0	0	2	0	FALSE	FALSE	TRUE	FALSE	FALSE
spmd_c	Spermidine	2.79639	0.326246	ecoli	MNXM124	NCCCCNCCCN	0	0	0	2	0	FALSE	FALSE	TRUE	FALSE	FALSE
dann_c	7,8-Diaminononanoate	1.51607	0.227411	ecoli	MNXM1140	CC(N)C(N)CCCCCC(=O)O	0	0	1	2	0	FALSE	FALSE	FALSE	FALSE	FALSE
dhgly_c	Dehydroglycine	3.53976	0.117992	ecoli	MNXM1984	N=CC(=O)O	0	0	1	0	0	FALSE	FALSE	FALSE	FALSE	FALSE
s_3806[c]	4-hydroxy-4-methyl-2-oxoglutarate	1	1	yeast	MNXM2196	CC(O)(CC(=O)C(=O)O)C(=O)O	1	1	2	0	0	FALSE	FALSE	FALSE	FALSE	FALSE
s_0066[c]	(S)-malate	1.5	1	yeast	MNXM98	O=C(O)CC(O)C(=O)O	1	1	2	0	0	FALSE	FALSE	FALSE	FALSE	FALSE
s_4182[c]	2-hydroxyglutarate	1.10911	0.924256	yeast	MNXM1210	O=C(O)CCC(O)C(=O)O	1	1	2	0	0	FALSE	FALSE	FALSE	FALSE	FALSE
s_0771[c]	glycerone	1.81396	0.906978	yeast		O=C(CO)CO	2	2	0	0	0	TRUE	FALSE	FALSE	FALSE	FALSE
s_1003[c]	L-glycine	2.70935	0.903116	yeast	MNXM12053	NCC(=O)O	0	0	1	1	0	FALSE	FALSE	FALSE	FALSE	TRUE
s_0315[c]	5-aminolevulinate	1.0511	0.875919	yeast	MNXM405	NCC(=O)CCC(=O)O	0	0	1	1	0	FALSE	FALSE	FALSE	FALSE	TRUE
s_0025[c]	(R)-lactate	1.69827	0.849136	yeast	MNXM285	CC(O)C(=O)O	1	1	1	0	0	FALSE	FALSE	FALSE	TRUE	FALSE
s_0951[c]	keto-phenylpyruvate	0.565643	0.848464	yeast		O=C(O)C(=O)Cc1ccccc1	0	0	1	0	0	FALSE	FALSE	FALSE	FALSE	FALSE
s_0162[c]	2-isopropylmalate	0.725151	0.846009	yeast		CC(C)C(O)(CC(=O)O)C(=O)O	1	1	2	0	0	FALSE	FALSE	FALSE	FALSE	FALSE
s_0039[m]	(S)-2-acetyl-2-hydroxybutanoate	0.837469	0.837469	yeast		CCC(O)(C(C)=O)C(=O)O	1	1	1	0	0	FALSE	FALSE	FALSE	TRUE	FALSE
s_0146[m]	2-acetyllactic acid	1	0.833333	yeast		CC(=O)C(C)(O)C(=O)O	1	1	1	0	0	FALSE	FALSE	FALSE	TRUE	FALSE
s_4186[c]	3-hydroxy-3-methyl-2-oxobutanoate	1	0.833333	yeast	MNXM1638	CC(C)(O)C(=O)C(=O)O	1	1	1	0	0	FALSE	FALSE	FALSE	TRUE	FALSE
s_4188[c]	(2S)-2-acetolactate	1	0.833333	yeast	MNXM114079	CC(=O)C(C)(O)C(=O)O	1	1	1	0	0	FALSE	FALSE	FALSE	TRUE	FALSE
s_3997[c]	glycolate	2.48853	0.829511	yeast	MNXM222	O=C(O)CO	1	1	1	0	0	FALSE	FALSE	FALSE	TRUE	FALSE
s_0063[c]	(S)-lactate	1.63978	0.819892	yeast	MNXM179	CC(O)C(=O)O	1	1	1	0	0	FALSE	FALSE	FALSE	TRUE	FALSE
s_0855[c]	indole-3-pyruvate	0.439659	0.806041	yeast	MNXM315	O=C(O)C(=O)Cc1c[nH]c2ccccc12	0	0	1	0	0	FALSE	FALSE	FALSE	FALSE	FALSE
s_4177[c]	homogentisate	0.594578	0.79277	yeast	MNXM345	O=C(O)Cc1cc(O)ccc1O	2	0	1	0	0	FALSE	FALSE	FALSE	FALSE	FALSE
s_0008[m]	(2R,3R)-2,3-dihydroxy-3-methylpentanoate	0.791314	0.791314	yeast	MNXM1202	CCC(C)(O)C(O)C(=O)O	2	2	1	0	0	FALSE	FALSE	FALSE	FALSE	FALSE
s_0176[c]	2-oxoadipic acid	0.790368	0.790368	yeast		O=C(O)CCCC(=O)C(=O)O	0	0	2	0	0	FALSE	TRUE	FALSE	FALSE	FALSE
s_3750[c]	diacetyl	1.16591	0.777274	yeast	MNXM1467	CC(=O)C(C)=O	0	0	0	0	0	FALSE	FALSE	FALSE	FALSE	FALSE
s_1321[c]	phenylacetic acid	0.582822	0.777097	yeast		O=C(O)Cc1ccccc1	0	0	1	0	0	FALSE	FALSE	FALSE	FALSE	FALSE
s_4194[c]	4-hydroxyphenyl acetate	0.582822	0.777097	yeast	MNXM3863	CC(=O)Oc1ccc(O)cc1	1	0	0	0	0	FALSE	FALSE	FALSE	FALSE	FALSE
s_0217[c]	3-hydroxy-2-isopropyl-4-methoxy-4-oxobutanoate	0.577127	0.769503	yeast	MNXM36486	COC(=O)C(O)C(C(=O)O)C(C)C	1	1	1	0	0	FALSE	FALSE	FALSE	TRUE	FALSE
s_0062[c]	(S)-lactaldehyde	1.53039	0.765196	yeast	MNXM2387	CC(O)C=O	1	1	0	0	0	FALSE	FALSE	FALSE	FALSE	FALSE
s_0853[c]	indole-3-acetate	0.456836	0.761394	yeast		O=C(O)Cc1c[nH]c2ccccc12	0	0	1	0	0	FALSE	FALSE	FALSE	FALSE	FALSE
s_2763[c]	kynurenic acid	0.452835	0.754725	yeast		O=C(O)c1cc(=O)c2ccccc2[nH]1	0	0	1	0	0	FALSE	FALSE	FALSE	FALSE	FALSE
s_2764[c]	quinaldic acid	0.452835	0.754725	yeast		O=C(O)c1ccc2ccccc2n1	0	0	1	0	0	FALSE	FALSE	FALSE	FALSE	FALSE
s_1318[c]	phenylacetaldehyde	0.565643	0.75419	yeast	MNXM473	O=CCc1ccccc1	0	0	0	0	0	FALSE	FALSE	FALSE	FALSE	FALSE
s_0020[c]	(R)-acetoin	1.11977	0.746517	yeast	MNXM664	CC(=O)C(C)O	1	1	0	0	0	FALSE	FALSE	FALSE	FALSE	FALSE
s_1316[c]	phenethyl acetate	0.447799	0.746331	yeast	MNXM12629	CC(=O)OCCc1ccccc1	0	0	0	0	0	FALSE	FALSE	FALSE	FALSE	FALSE
s_0734[c]	gamma-aminobutyrate	1.10738	0.738251	yeast		NCCCC(=O)O	0	0	1	1	0	FALSE	FALSE	FALSE	FALSE	TRUE
s_0850[c]	indol-3-ylacetaldehyde	0.439659	0.732765	yeast		O=CCc1c[nH]c2ccccc12	0	0	0	0	0	FALSE	FALSE	FALSE	FALSE	FALSE
s_0185[c]	2-phenylethanol	0.546176	0.728235	yeast	MNXM2476	OCCc1ccccc1	1	1	0	0	0	FALSE	FALSE	FALSE	FALSE	FALSE
s_1020[c]	L-kynurenine	0.435827	0.726378	yeast	MNXM260	Nc1ccccc1C(=O)CC(N)C(=O)O	0	0	1	2	0	FALSE	FALSE	FALSE	FALSE	FALSE
s_1529[c]	tryptophol	0.428249	0.713749	yeast		OCCc1c[nH]c2ccccc12	1	1	0	0	0	FALSE	FALSE	FALSE	FALSE	FALSE
s_0935[c]	isobutyl acetate	0.70492	0.70492	yeast	MNXM57835	CC(=O)OCC(C)C	0	0	0	0	0	FALSE	FALSE	FALSE	FALSE	FALSE
s_0222[c]	3-hydroxy-L-kynurenine	0.42005	0.700083	yeast		Nc1c(O)cccc1C(=O)CC(N)C(=O)O	1	0	1	2	0	FALSE	FALSE	FALSE	FALSE	FALSE
s_0172[c]	2-methylbutyl acetate	0.578676	0.675121	yeast	MNXM35277	CCC(C)COC(C)=O	0	0	0	0	0	FALSE	FALSE	FALSE	FALSE	FALSE
s_0937[c]	isobutyraldehyde	1	0.666667	yeast		CC(C)C=O	0	0	0	0	0	FALSE	FALSE	FALSE	FALSE	FALSE
s_0932[c]	isobutanol	1	0.666667	yeast	MNXM5188	CC(C)CO	1	1	0	0	0	FALSE	FALSE	FALSE	FALSE	FALSE
s_0166[c]	2-methylbutanal	0.791314	0.659429	yeast	MNXM2604	CCC(C)C=O	0	0	0	0	0	FALSE	FALSE	FALSE	FALSE	FALSE
s_0927[c]	isoamyl acetate	0.556403	0.649137	yeast	MNXM7451	CC(=O)OCCC(C)C	0	0	0	0	0	FALSE	FALSE	FALSE	FALSE	FALSE
s_0169[c]	2-methylbutanol	0.753733	0.628111	yeast		CCC(C)CO	1	1	0	0	0	FALSE	FALSE	FALSE	FALSE	FALSE
s_0234[c]	3-methylbutanal	0.747298	0.622749	yeast		CC(C)CC=O	0	0	0	0	0	FALSE	FALSE	FALSE	FALSE	FALSE
s_0929[c]	isoamylol	0.728744	0.607287	yeast		CC(C)CCO	1	1	0	0	0	FALSE	FALSE	FALSE	FALSE	FALSE
s_0224[c]	3-hydroxyanthranilate	0.517274	0.603486	yeast	MNXM359	Nc1c(O)cccc1C(=O)O	1	0	1	1	0	FALSE	FALSE	FALSE	FALSE	TRUE
s_1286[c]	palmitate	0.213511	0.569364	yeast		CCCCCCCCCCCCCCCC(=O)O	0	0	1	0	0	FALSE	FALSE	FALSE	FALSE	FALSE
s_1449[c]	stearate	0.188424	0.565271	yeast		CCCCCCCCCCCCCCCCCC(=O)O	0	0	1	0	0	FALSE	FALSE	FALSE	FALSE	FALSE
s_4132[c]	acetoacetate	0.823281	0.548854	yeast	MNXM154	CC(=O)CC(=O)O	0	0	1	0	0	FALSE	FALSE	FALSE	FALSE	FALSE
s_1161[c]	myristate	0.232101	0.541569	yeast		CCCCCCCCCCCCCC(=O)O	0	0	1	0	0	FALSE	FALSE	FALSE	FALSE	FALSE
s_1065[c]	laurate	0.252523	0.505046	yeast		CCCCCCCCCCCC(=O)O	0	0	1	0	0	FALSE	FALSE	FALSE	FALSE	FALSE
s_1442[c]	spermine	0.300259	0.500432	yeast	MNXM408	NCCCNCCCCNCCCN	0	0	0	2	0	FALSE	FALSE	TRUE	FALSE	FALSE
s_0825[er]	hexadecanal	0.185867	0.495646	yeast	MNXM528	CCCCCCCCCCCCCCCC=O	0	0	0	0	0	FALSE	FALSE	FALSE	FALSE	FALSE
s_0161[er]	2-hydroxyhexadecanal	0.182935	0.487827	yeast	MNXM35167	CCCCCCCCCCCCCCC(O)C=O	1	1	0	0	0	FALSE	FALSE	FALSE	FALSE	FALSE
s_4184[c]	3-oxopropanoate	0.9226	0.4613	yeast	MNXM244	O=CCC(=O)O	0	0	1	0	0	FALSE	FALSE	FALSE	FALSE	FALSE
s_0595[c]	decanoate	0.27621	0.460349	yeast	MNXM1043	CCCCCCCCCC(=O)O	0	0	1	0	0	FALSE	FALSE	FALSE	FALSE	FALSE
s_0208[c]	3-aminopropanal	0.850713	0.425356	yeast	MNXM493	NCCC=O	0	0	0	1	0	FALSE	FALSE	FALSE	FALSE	FALSE
s_1248[c]	octanoate	0.3048	0.4064	yeast	MNXM750	CCCCCCCC(=O)O	0	0	1	0	0	FALSE	FALSE	FALSE	FALSE	FALSE
s_1526[c]	trimethylenediamine	0.762026	0.381013	yeast		NCCCN	0	0	0	2	0	FALSE	FALSE	TRUE	FALSE	FALSE
s_2824[e]	hexanoate	0.332873	0.332873	yeast	MNXM1653	CCCCCC(=O)O	0	0	1	0	0	FALSE	FALSE	FALSE	FALSE	FALSE
s_2822[e]	butyrate	0.375297	0.250198	yeast		CCCC(=O)O	0	0	1	0	0	FALSE	FALSE	FALSE	FALSE	FALSE
DHMP_h	2,3-Dihydroxy-3-methylpentanoate	17.8571	1	arabadopsis	MNXM162891	CCC(C)(O)C(O)C(=O)O	2	2	1	0	0	FALSE	FALSE	FALSE	FALSE	FALSE
Ala_h	Alanine	37.2024	1	arabadopsis		CC(N)C(=O)O	0	0	1	1	0	FALSE	FALSE	FALSE	FALSE	TRUE
Ser_m	Serine	35.2761	1	arabadopsis	MNXM53	NC(CO)C(=O)O	1	1	1	1	0	FALSE	FALSE	FALSE	FALSE	FALSE
AHB_h	2-Aceto-2-hydroxybutanoate	17.8571	1	arabadopsis	MNXM163143	CCC(O)(C(C)=O)C(=O)O	1	1	1	0	0	FALSE	FALSE	FALSE	TRUE	FALSE
Mal_c	Malate	35.7143	1	arabadopsis	MNXM98	O=C(O)CC(O)C(=O)O	1	1	2	0	0	FALSE	FALSE	FALSE	FALSE	FALSE
Asp_h	Aspartate	34.2262	1	arabadopsis		NC(CC(=O)O)C(=O)O	0	0	2	1	0	FALSE	FALSE	FALSE	FALSE	FALSE
MOP_h	3-Methyl-2-oxopentanoate	17.8571	1	arabadopsis		CCC(C)C(=O)C(=O)O	0	0	1	0	0	FALSE	FALSE	FALSE	FALSE	FALSE
HMOP_h	(R)-3-Hydroxy-3-methyl-2-oxopentanoate	17.8571	1	arabadopsis	MNXM114594	CCC(C)(O)C(=O)C(=O)O	1	1	1	0	0	FALSE	FALSE	FALSE	TRUE	FALSE
HMOB_h	3-Hydroxy-3-methyl-2-oxobutanoic acid	21.4286	1	arabadopsis		CC(C)(O)C(=O)C(=O)O	1	1	1	0	0	FALSE	FALSE	FALSE	TRUE	FALSE
DHMB_h	2,3-Dihydroxy-3-methylbutanoate	21.4286	1	arabadopsis	MNXM734	CC(C)(O)C(O)C(=O)O	2	2	1	0	0	FALSE	FALSE	FALSE	FALSE	FALSE
AL_h	2-Acetolactate	21.4286	1	arabadopsis	MNXM426	CC(=O)C(C)(O)C(=O)O	1	1	1	0	0	FALSE	FALSE	FALSE	TRUE	FALSE
Glu_p	Glutamate	20.57	0.981876	arabadopsis		NC(CCC(=O)O)C(=O)O	0	0	2	1	0	FALSE	FALSE	FALSE	FALSE	FALSE
Pro_c	Proline	19.7595	0.943186	arabadopsis	MNXM114	O=C(O)C1CCCN1	0	0	1	0	0	FALSE	FALSE	FALSE	FALSE	FALSE
Tyr_h	Tyrosine	10.9108	0.937459	arabadopsis	MNXM76	NC(Cc1ccc(O)cc1)C(=O)O	1	0	1	1	0	FALSE	FALSE	FALSE	FALSE	TRUE
Phe_h	Phenylalanine	10.8083	0.928648	arabadopsis	MNXM97	NC(Cc1ccccc1)C(=O)O	0	0	1	1	0	FALSE	FALSE	FALSE	FALSE	TRUE
Trp_h	Tryptophan	8.06452	0.846883	arabadopsis	MNXM94	NC(Cc1c[nH]c2ccccc12)C(=O)O	0	0	1	1	0	FALSE	FALSE	FALSE	FALSE	TRUE
Arg_h	Arginine	14.411	0.825465	arabadopsis	MNXM70	N=C(N)NCCCC(N)C(=O)O	0	0	1	2	0	FALSE	FALSE	FALSE	FALSE	FALSE
SCA_DASH_SeA_m	Succinate semialdehyde	18.9076	0.722018	arabadopsis	MNXM172	O=CCCC(=O)O	0	0	1	0	0	FALSE	FALSE	FALSE	FALSE	FALSE
oxa_c	Oxalate	25.916	1	putida	MNXM291	O=C(O)C(=O)O	0	0	2	0	0	FALSE	TRUE	FALSE	FALSE	FALSE
2dhglcn_c	2-Dehydro-D-gluconate	6	1	putida	MNXM582	O=C(O)C(=O)C(O)C(O)C(O)CO	4	4	1	0	0	FALSE	FALSE	FALSE	FALSE	FALSE
34dhbz_c	3,4-Dihydroxybenzoate	4.76729	0.926973	putida	MNXM204	O=C(O)c1ccc(O)c(O)c1	2	0	1	0	0	FALSE	FALSE	FALSE	FALSE	FALSE
4cml_c	4-Carboxymuconolactone	4.72529	0.918806	putida	MNXM1521	O=C(O)CC1(C(=O)O)C=CC(=O)O1	0	0	2	0	0	FALSE	TRUE	FALSE	FALSE	FALSE
5g2oxpt_c	2-Oxoarginine	5.456	0.909333	putida	MNXM1037	N=C(N)NCCCC(=O)C(=O)O	0	0	1	1	0	FALSE	FALSE	FALSE	FALSE	TRUE
2oxoadp_c	2 Oxoadipate C6H6O5	5.1832	0.863867	putida	MNXM263	O=C(O)CCCC(=O)C(=O)O	0	0	2	0	0	FALSE	TRUE	FALSE	FALSE	FALSE
mmtsa_c	(S)-Methylmalonate semialdehyde	7.65827	0.850919	putida	MNXM933	CC(C=O)C(=O)O	0	0	1	0	0	FALSE	FALSE	FALSE	FALSE	FALSE
arg__D_c	D-Arginine	5.08157	0.846928	putida	MNXM1552	N=C(N)NCCCC(N)C(=O)O	0	0	1	2	0	FALSE	FALSE	FALSE	FALSE	FALSE
glutar_c	Glutarate	6.02522	0.836836	putida	MNXM1021	O=C(O)CCCC(=O)O	0	0	2	0	0	FALSE	TRUE	FALSE	FALSE	FALSE
aacald_c	Aminoacetaldehyde	14.8978	0.827654	putida	MNXM2212	NCC=O	0	0	0	1	0	FALSE	FALSE	FALSE	FALSE	FALSE
4gudbutn_c	4 Guanidinobutanoate C5H11N3O2	5.89	0.818056	putida	MNXM1312	N=C(N)NCCCC(=O)O	0	0	1	1	0	FALSE	FALSE	FALSE	FALSE	TRUE
1pipdn2c_c	Delta1-Piperideine-2-carboxylate	4.88981	0.814969	putida	MNXM911	O=C(O)C1=NCCCC1	0	0	1	0	0	FALSE	FALSE	FALSE	FALSE	FALSE
6a2ohxnt_c	6-Amino-2-oxohexanoate	4.88981	0.814969	putida	MNXM916	NCCCCC(=O)C(=O)O	0	0	1	1	0	FALSE	FALSE	FALSE	FALSE	TRUE
mucl_c	Mucolactone	4.76729	0.794548	putida	MNXM1104	O=C(O)CC1C=CC(=O)O1	0	0	1	0	0	FALSE	FALSE	FALSE	FALSE	FALSE
5odhf2a_c	5-Oxo-4,5-dihydrofuran-2-acetate	4.76729	0.794548	putida	MNXM829	O=C(O)CC1=CCC(=O)O1	0	0	1	0	0	FALSE	FALSE	FALSE	FALSE	FALSE
3oxoadp_c	3-Oxoadipate	4.72529	0.787548	putida	MNXM716	O=C(O)CCC(=O)CC(=O)O	0	0	2	0	0	FALSE	TRUE	FALSE	FALSE	FALSE
oxptn_c	5-Oxopentanoate	5.63391	0.782488	putida	MNXM1410	O=CCCCC(=O)O	0	0	1	0	0	FALSE	FALSE	FALSE	FALSE	FALSE
3aib_c	L-3-Amino-isobutanoate	6.96989	0.774432	putida	MNXM786	CC(CN)C(=O)O	0	0	1	1	0	FALSE	FALSE	FALSE	FALSE	TRUE
3hmp_c	3-Hydroxy-2-methylpropanoate	6.96989	0.774432	putida	MNXM396	CC(CO)C(=O)O	1	1	1	0	0	FALSE	FALSE	FALSE	TRUE	FALSE
phe__D_c	D-phenylalanine	3.08974	0.772435	putida	MNXM2365	NC(Cc1ccccc1)C(=O)O	0	0	1	1	0	FALSE	FALSE	FALSE	FALSE	TRUE
gdbtal_c	4-Guanidinobutanal	5.51404	0.765839	putida	MNXM1895	N=C(N)NCCCC=O	0	0	0	1	0	FALSE	FALSE	FALSE	FALSE	FALSE
hgentis_c	Homogentisate C8H7O4	3.36251	0.747224	putida	MNXM345	O=C(O)Cc1cc(O)ccc1O	2	0	1	0	0	FALSE	FALSE	FALSE	FALSE	FALSE
ind3ac_c	Indole 3 acetate C10H8NO2	2.67491	0.743031	putida	MNXM383	O=C(O)Cc1c[nH]c2ccccc12	0	0	1	0	0	FALSE	FALSE	FALSE	FALSE	FALSE
S2hglut_c	(S)-2-Hydroxyglutarate	5.34351	0.742153	putida	MNXM90068	O=C(O)CCC(O)C(=O)O	1	1	2	0	0	FALSE	FALSE	FALSE	FALSE	FALSE
cspmd_c	Carboxyspermidine	3.3014	0.733645	putida	MNXM92161	NCCCCNCCC(N)C(=O)O	0	0	1	2	0	FALSE	FALSE	FALSE	FALSE	FALSE
5aptn_c	5-Aminopentanoate	5.23556	0.72716	putida	MNXM792	NCCCCC(=O)O	0	0	1	1	0	FALSE	FALSE	FALSE	FALSE	TRUE
id3acald_c	Indole 3 acetaldehyde C10H9NO	2.59719	0.721442	putida	MNXM518	O=CCc1c[nH]c2ccccc12	0	0	0	0	0	FALSE	FALSE	FALSE	FALSE	FALSE
trypta_c	Tryptamine cytosol	2.59719	0.721442	putida	MNXM806	NCCc1c[nH]c2ccccc12	0	0	0	1	0	FALSE	FALSE	FALSE	FALSE	FALSE
pprdn_c	Piperideine	4.88981	0.67914	putida	MNXM1438	C1=NCCCC1	0	0	0	0	0	FALSE	FALSE	FALSE	FALSE	FALSE
dmbzid_c	5,6-Dimethylbenzimidazole	2.02767	0.506919	putida	MNXM1531	Cc1cc2nc[nH]c2cc1C	0	0	0	0	0	FALSE	FALSE	FALSE	FALSE	FALSE
