# Supplementary material for: PolyID: Artificial Intelligence for Discovering Performance-Advantaged and Sustainable Polymers
Source: Macromolecules. 2023 Oct 19;56(21):8547–57. doi: 10.1021/acs.macromol.3c00994 (PMC10653284; doi:10.1021/acs.macromol.3c00994)
Supplement: Supplementary file 3 — ma3c00994_si_003.xlsx [file ma3c00994_si_003.xlsx]

## Sheet: SI_Table-of-polymer-properties
	monomers	smiles_monomer	property	value	units	smiles_polymer	mechanism	ref
0	('C=C1COC(c2ccccc2)(c2ccccc2)O1',)	C=C1COC(c2ccccc2)(c2ccccc2)O1	Density	1.3	g/cm3	CC1(C2(CC3(CC4(CC5(CCC6COC(c7ccccc7)(c7ccccc7)O6)COC(c6ccccc6)(c6ccccc6)O5)COC(c5ccccc5)(c5ccccc5)O4)COC(c4ccccc4)(c4ccccc4)O3)COC(c3ccccc3)(c3ccccc3)O2)COC(c2ccccc2)(c2ccccc2)O1	vinyl	Machado, J. M.; Flood, J. E. , Polymer Preprints (American Chemical Society, Division of Polymer Chemistry) , 36 , 1 , 291-292 (1995)
1	('CC(C)=C=O',)	CC(C)=C=O	Density	1.29	g/cm3	CC(C)C(=O)C(C)(C)C(=O)C(=O)C(C)(C)C(C)(C)C(=O)C(=O)C(C)(C)C(C)(C)C=O	vinyl	Bassi, I. W.; Ganis, P.; Temussi, P. A. , Journal of Polymer Science, Part C , 16 , 2867-2876 (1967)
2	('Cc1c(C)c(N)c(C)c(C)c1N', 'O=C(c1ccc2c(c1)C(=O)OC2=O)c1ccc2c(c1)C(=O)OC2=O')	Cc1c(C)c(N)c(C)c(C)c1N.O=C(c1ccc2c(c1)C(=O)OC2=O)c1ccc2c(c1)C(=O)OC2=O	Density	1.243	g/cm3	Cc1c(C)c(N2C(=O)c3ccc(C(=O)c4ccc5c(c4)C(=O)N(c4c(C)c(C)c(N6C(=O)c7ccc(C(=O)c8ccc9c(c8)C(=O)N(c8c(C)c(C)c(N%10C(=O)c%11ccc(C(=O)c%12ccc%13c(c%12)C(=O)OC%13=O)cc%11C%10=O)c(C)c8C)C9=O)cc7C6=O)c(C)c4C)C5=O)cc3C2=O)c(C)c(C)c1N	imide	Liu, Ye; Pan, Caiyuan; Ding, Mengxiang; Xu, Jiping , Polymer International , 48 , 9 , 832-836 (1999)
3	('O=C(O)c1cccc(C(=O)O)c1', 'Nc1cccc(C=CC(=O)C=Cc2cccc(N)c2)c1')	Nc1cccc(C=CC(=O)C=Cc2cccc(N)c2)c1.O=C(O)c1cccc(C(=O)O)c1	Density	1.21	g/cm3	Nc1cccc(C=CC(=O)C=Cc2cccc(NC(=O)c3cccc(C(=O)Nc4cccc(C=CC(=O)C=Cc5cccc(NC(=O)c6cccc(C(=O)Nc7cccc(C=CC(=O)C=Cc8cccc(NC(=O)c9cccc(C(=O)O)c9)c8)c7)c6)c5)c4)c3)c2)c1	amide	Maiti, Sukumar; Ray, Atanu , Die Angewandte Makromoleculare Chemie , 116 , 1827 , 175-194 (1983)
4	('Cc1cc(C)c(N)c(C)c1N', 'O=C(c1ccc2c(c1)C(=O)OC2=O)c1ccc2c(c1)C(=O)OC2=O')	Cc1cc(C)c(N)c(C)c1N.O=C(c1ccc2c(c1)C(=O)OC2=O)c1ccc2c(c1)C(=O)OC2=O	Density	1.293	g/cm3	Cc1cc(C)c(N2C(=O)c3ccc(C(=O)c4ccc5c(c4)C(=O)N(c4c(C)cc(C)c(N6C(=O)c7ccc(C(=O)c8ccc9c(c8)C(=O)N(c8c(C)cc(C)c(N%10C(=O)c%11ccc(C(=O)c%12ccc%13c(c%12)C(=O)OC%13=O)cc%11C%10=O)c8C)C9=O)cc7C6=O)c4C)C5=O)cc3C2=O)c(C)c1N	imide	Tanaka, Kazuhiro; Kita, Hidetoshi; Okamoto, Kenichi , Journal of Polymer Science, Part B: Polymer Physics , 31 , 9 , 1127-1133 (1993)
6	('Nc1cccc(C(=O)c2cccc(N)c2)c1', 'O=C(c1ccc2c(c1)C(=O)OC2=O)c1ccc2c(c1)C(=O)OC2=O')	Nc1cccc(C(=O)c2cccc(N)c2)c1.O=C(c1ccc2c(c1)C(=O)OC2=O)c1ccc2c(c1)C(=O)OC2=O	Density	1.379	g/cm3	Nc1cccc(C(=O)c2cccc(N3C(=O)c4ccc(C(=O)c5ccc6c(c5)C(=O)N(c5cccc(C(=O)c7cccc(N8C(=O)c9ccc(C(=O)c%10ccc%11c(c%10)C(=O)N(c%10cccc(C(=O)c%12cccc(N%13C(=O)c%14ccc(C(=O)c%15ccc%16c(c%15)C(=O)OC%16=O)cc%14C%13=O)c%12)c%10)C%11=O)cc9C8=O)c7)c5)C6=O)cc4C3=O)c2)c1	imide	Tanaka, Kazuhiro; Kita, Hidetoshi; Okamoto, Ken-ichi , Kobunshi Ronbunshu , 47 , 12 , 945-951 (1990)
7	('Nc1ccc(Oc2ccc(N)cc2)cc1', 'O=C(c1ccc2c(c1)C(=O)OC2=O)c1ccc2c(c1)C(=O)OC2=O')	Nc1ccc(Oc2ccc(N)cc2)cc1.O=C(c1ccc2c(c1)C(=O)OC2=O)c1ccc2c(c1)C(=O)OC2=O	Density	1.374	g/cm3	Nc1ccc(Oc2ccc(N3C(=O)c4ccc(C(=O)c5ccc6c(c5)C(=O)N(c5ccc(Oc7ccc(N8C(=O)c9ccc(C(=O)c%10ccc%11c(c%10)C(=O)N(c%10ccc(Oc%12ccc(N%13C(=O)c%14ccc(C(=O)c%15ccc%16c(c%15)C(=O)OC%16=O)cc%14C%13=O)cc%12)cc%10)C%11=O)cc9C8=O)cc7)cc5)C6=O)cc4C3=O)cc2)cc1	imide	Numata, Shunichi; Fujisaki, Koji; Kinjo, Noriyuki , Polymer , 28 , 13 , 2282-2288 (1987)
8	('Nc1ccc(Sc2ccc(N)cc2)cc1', 'O=C(c1ccc2c(c1)C(=O)OC2=O)c1ccc2c(c1)C(=O)OC2=O')	Nc1ccc(Sc2ccc(N)cc2)cc1.O=C(c1ccc2c(c1)C(=O)OC2=O)c1ccc2c(c1)C(=O)OC2=O	Density	1.37755	g/cm3	Nc1ccc(Sc2ccc(N3C(=O)c4ccc(C(=O)c5ccc6c(c5)C(=O)N(c5ccc(Sc7ccc(N8C(=O)c9ccc(C(=O)c%10ccc%11c(c%10)C(=O)N(c%10ccc(Sc%12ccc(N%13C(=O)c%14ccc(C(=O)c%15ccc%16c(c%15)C(=O)OC%16=O)cc%14C%13=O)cc%12)cc%10)C%11=O)cc9C8=O)cc7)cc5)C6=O)cc4C3=O)cc2)cc1	imide	Numata, Shunichi; Fujisaki, Koji; Kinjo, Noriyuki , Polymer , 28 , 13 , 2282-2288 (1987)
9	('Nc1ccc(-c2ccc(N)cc2)cc1', 'O=C(c1ccc2c(c1)C(=O)OC2=O)c1ccc2c(c1)C(=O)OC2=O')	Nc1ccc(-c2ccc(N)cc2)cc1.O=C(c1ccc2c(c1)C(=O)OC2=O)c1ccc2c(c1)C(=O)OC2=O	Density	1.356	g/cm3	Nc1ccc(-c2ccc(N3C(=O)c4ccc(C(=O)c5ccc6c(c5)C(=O)N(c5ccc(-c7ccc(N8C(=O)c9ccc(C(=O)c%10ccc%11c(c%10)C(=O)N(c%10ccc(-c%12ccc(N%13C(=O)c%14ccc(C(=O)c%15ccc%16c(c%15)C(=O)OC%16=O)cc%14C%13=O)cc%12)cc%10)C%11=O)cc9C8=O)cc7)cc5)C6=O)cc4C3=O)cc2)cc1	imide	Xu, Yexin; Chen, Cuixian; Zhang, Pengxia; Sun, Benhui; Li, Jiding , Journal of Applied Polymer Science , 103 , 2 , 998-1003 (2007)
10	('Nc1ccc(N)cc1', 'O=C(c1ccc2c(c1)C(=O)OC2=O)c1ccc2c(c1)C(=O)OC2=O')	Nc1ccc(N)cc1.O=C(c1ccc2c(c1)C(=O)OC2=O)c1ccc2c(c1)C(=O)OC2=O	Density	1.33	g/cm3	Nc1ccc(N2C(=O)c3ccc(C(=O)c4ccc5c(c4)C(=O)N(c4ccc(N6C(=O)c7ccc(C(=O)c8ccc9c(c8)C(=O)N(c8ccc(N%10C(=O)c%11ccc(C(=O)c%12ccc%13c(c%12)C(=O)OC%13=O)cc%11C%10=O)cc8)C9=O)cc7C6=O)cc4)C5=O)cc3C2=O)cc1	imide	Wang, W. C.; Kang, E. T.; Neoh, K. G.; Ong, C. K.; Chen, L. F. , Proceedings - Electrochemical Society , 2003-13 , Thin Film Materials , 224-230 (2003)
11	('Cc1cc(N)ccc1N', 'O=C(c1ccc2c(c1)C(=O)OC2=O)c1ccc2c(c1)C(=O)OC2=O')	Cc1cc(N)ccc1N.O=C(c1ccc2c(c1)C(=O)OC2=O)c1ccc2c(c1)C(=O)OC2=O	Density	1.39635	g/cm3	Cc1cc(N)ccc1N1C(=O)c2ccc(C(=O)c3ccc4c(c3)C(=O)N(c3ccc(N5C(=O)c6ccc(C(=O)c7ccc8c(c7)C(=O)N(c7ccc(N9C(=O)c%10ccc(C(=O)c%11ccc%12c(c%11)C(=O)OC%12=O)cc%10C9=O)cc7C)C8=O)cc6C5=O)c(C)c3)C4=O)cc2C1=O	imide	Numata, Shunichi; Fujisaki, Koji; Kinjo, Noriyuki , Polymer , 28 , 13 , 2282-2288 (1987)
12	('Cc1ccc(N)cc1N', 'O=C(c1ccc2c(c1)C(=O)OC2=O)c1ccc2c(c1)C(=O)OC2=O')	Cc1ccc(N)cc1N.O=C(c1ccc2c(c1)C(=O)OC2=O)c1ccc2c(c1)C(=O)OC2=O	Density	1.359	g/cm3	Cc1ccc(N2C(=O)c3ccc(C(=O)c4ccc5c(c4)C(=O)N(c4cc(N6C(=O)c7ccc(C(=O)c8ccc9c(c8)C(=O)N(c8ccc(C)c(N%10C(=O)c%11ccc(C(=O)c%12ccc%13c(c%12)C(=O)OC%13=O)cc%11C%10=O)c8)C9=O)cc7C6=O)ccc4C)C5=O)cc3C2=O)cc1N	imide	Kasai, Tetsuo; Sakata, Yasuyuki; Takeuchi, Hisao; Kobayashi, Yoshiteru , Mitsubishi Chemical Research and Development Review , 6 , 1 , 77-84 (1992)
14	('Nc1ccc(C(=O)c2ccc(N)cc2)cc1', 'O=c1oc(=O)c2cc3c(=O)oc(=O)c3cc12')	Nc1ccc(C(=O)c2ccc(N)cc2)cc1.O=c1oc(=O)c2cc3c(=O)oc(=O)c3cc12	Density	1.42	g/cm3	Nc1ccc(C(=O)c2ccc(-n3c(=O)c4cc5c(=O)n(-c6ccc(C(=O)c7ccc(-n8c(=O)c9cc%10c(=O)n(-c%11ccc(C(=O)c%12ccc(N%13c(=O)c%14cc%15c(=O)oc(=O)c%15cc%14c%13=O)cc%12)cc%11)c(=O)c%10cc9c8=O)cc7)cc6)c(=O)c5cc4c3=O)cc2)cc1	imide	Prokopchunk, N. R.; Baklagina, Yu. G.; Korzhavin, L. N.; Sidorovich, A. V.; M. M. Koton , Polymer Science USSR , 19 , 1297-1304 (1977)
16	('Nc1cccc(N)c1', 'O=C(c1ccc2c(c1)C(=O)OC2=O)c1ccc2c(c1)C(=O)OC2=O')	Nc1cccc(N)c1.O=C(c1ccc2c(c1)C(=O)OC2=O)c1ccc2c(c1)C(=O)OC2=O	Density	1.4031	g/cm3	Nc1cccc(N2C(=O)c3ccc(C(=O)c4ccc5c(c4)C(=O)N(c4cccc(N6C(=O)c7ccc(C(=O)c8ccc9c(c8)C(=O)N(c8cccc(N%10C(=O)c%11ccc(C(=O)c%12ccc%13c(c%12)C(=O)OC%13=O)cc%11C%10=O)c8)C9=O)cc7C6=O)c4)C5=O)cc3C2=O)c1	imide	Toi, Keio; Tsuzumi, Hiroyuki; Ito, Tomoyasu , Polymers & Polymer Composites , 7 , 1 , 45-51 (1999)
17	('O=C(O)CCCCC(=O)O', 'Nc1cccc(C=CC(=O)C=Cc2cccc(N)c2)c1')	Nc1cccc(C=CC(=O)C=Cc2cccc(N)c2)c1.O=C(O)CCCCC(=O)O	Density	1.19	g/cm3	Nc1cccc(C=CC(=O)C=Cc2cccc(NC(=O)CCCCC(=O)Nc3cccc(C=CC(=O)C=Cc4cccc(NC(=O)CCCCC(=O)Nc5cccc(C=CC(=O)C=Cc6cccc(NC(=O)CCCCC(=O)O)c6)c5)c4)c3)c2)c1	amide	Maiti, Sukumar; Ray, Atanu , Die Angewandte Makromoleculare Chemie , 116 , 1827 , 175-194 (1983)
18	('OCCOCCO', 'O=C=NCCCCCCN=C=O')	OCCOCCO.O=C=NCCCCCCN=C=O	Density	1.26	g/cm3	O=C=NCCCCCCNC(=O)OCCOCCOC(=O)NCCCCCCNC(=O)OCCOCCOC(=O)NCCCCCCNC(=O)OCCOCCO	urethane	polymer database
19	('OCCCCO', 'O=C=Nc1ccc(Cc2ccc(N=C=O)cc2)cc1')	OCCCCO.O=C=Nc1ccc(Cc2ccc(N=C=O)cc2)cc1	Density	1.3	g/cm3	O=C=Nc1ccc(Cc2ccc(NC(=O)OCCCCOC(=O)Nc3ccc(Cc4ccc(NC(=O)OCCCCOC(=O)Nc5ccc(Cc6ccc(NC(=O)OCCCCO)cc6)cc5)cc4)cc3)cc2)cc1	urethane	polymer database
20	('Cc1cc(N)ccc1-c1ccc(N)cc1C', 'COC(=O)c1ccc(C(=O)c2ccc(C(=O)OC)c(C(=O)O)c2)cc1C(=O)O')	Cc1cc(N)ccc1-c1ccc(N)cc1C.COC(=O)c1ccc(C(=O)c2ccc(C(=O)OC)c(C(=O)O)c2)cc1C(=O)O	Density	1.28	g/cm3	COC(=O)c1ccc(C(=O)c2ccc(C(=O)OC)c(C(=O)Nc3ccc(-c4ccc(NC(=O)c5cc(C(=O)c6ccc(C(=O)OC)c(C(=O)Nc7ccc(-c8ccc(NC(=O)c9cc(C(=O)c%10ccc(C(=O)OC)c(C(=O)Nc%11ccc(-c%12ccc(N)cc%12C)c(C)c%11)c%10)ccc9C(=O)OC)cc8C)c(C)c7)c6)ccc5C(=O)OC)cc4C)c(C)c3)c2)cc1C(=O)O	amide	Bowles, Kenneth J.; Papadopoulos, Demetrios S.; Scheiman, Daniel A.; Inghram, Linda L.; McCorkle, Linda S.; Klans, Ojars V. , Journal of Advanced Materials , 37 , 2 , 30-43 (2005)
21	('Cc1c(N)c(C)c2c(c1N)C(C)(C)CC2', 'O=C(c1ccc2c(c1)C(=O)OC2=O)c1ccc2c(c1)C(=O)OC2=O')	Cc1c(N)c(C)c2c(c1N)C(C)(C)CC2.O=C(c1ccc2c(c1)C(=O)OC2=O)c1ccc2c(c1)C(=O)OC2=O	Density	1.2251	g/cm3	Cc1c(N)c2c(c(C)c1N1C(=O)c3ccc(C(=O)c4ccc5c(c4)C(=O)N(c4c(C)c(N6C(=O)c7ccc(C(=O)c8ccc9c(c8)C(=O)N(c8c(C)c%10c(c(N%11C(=O)c%12ccc(C(=O)c%13ccc%14c(c%13)C(=O)OC%14=O)cc%12C%11=O)c8C)C(C)(C)CC%10)C9=O)cc7C6=O)c(C)c6c4C(C)(C)CC6)C5=O)cc3C1=O)CCC2(C)C	imide	Xiao, Youchang; Chung, Tai-Shung; Chng, Mei Lin; Tamai, Shouji; Yamaguchi, Akihiro , Journal of Physical Chemistry B , 109 , 40 , 18741-18748 (2005)
22	('Nc1ccc(Cc2ccc(N)cc2)cc1', 'O=C(c1ccc2c(c1)C(=O)OC2=O)c1ccc2c(c1)C(=O)OC2=O')	Nc1ccc(Cc2ccc(N)cc2)cc1.O=C(c1ccc2c(c1)C(=O)OC2=O)c1ccc2c(c1)C(=O)OC2=O	Density	1.34	g/cm3	Nc1ccc(Cc2ccc(N3C(=O)c4ccc(C(=O)c5ccc6c(c5)C(=O)N(c5ccc(Cc7ccc(N8C(=O)c9ccc(C(=O)c%10ccc%11c(c%10)C(=O)N(c%10ccc(Cc%12ccc(N%13C(=O)c%14ccc(C(=O)c%15ccc%16c(c%15)C(=O)OC%16=O)cc%14C%13=O)cc%12)cc%10)C%11=O)cc9C8=O)cc7)cc5)C6=O)cc4C3=O)cc2)cc1	imide	Bowles, Kenneth J.; Papadopoulos, Demetrios S.; Scheiman, Daniel A.; Inghram, Linda L.; McCorkle, Linda S.; Klans, Ojars V. , Journal of Advanced Materials , 37 , 2 , 30-43 (2005)
23	('Cc1cc(-c2ccc(N)c(C)c2)ccc1N', 'O=C(c1ccc2c(c1)C(=O)OC2=O)c1ccc2c(c1)C(=O)OC2=O')	Cc1cc(-c2ccc(N)c(C)c2)ccc1N.O=C(c1ccc2c(c1)C(=O)OC2=O)c1ccc2c(c1)C(=O)OC2=O	Density	1.33052	g/cm3	Cc1cc(-c2ccc(N3C(=O)c4ccc(C(=O)c5ccc6c(c5)C(=O)N(c5ccc(-c7ccc(N8C(=O)c9ccc(C(=O)c%10ccc%11c(c%10)C(=O)N(c%10ccc(-c%12ccc(N%13C(=O)c%14ccc(C(=O)c%15ccc%16c(c%15)C(=O)OC%16=O)cc%14C%13=O)c(C)c%12)cc%10C)C%11=O)cc9C8=O)c(C)c7)cc5C)C6=O)cc4C3=O)c(C)c2)ccc1N	imide	Numata, Shunichi; Fujisaki, Koji; Kinjo, Noriyuki , Polymer , 28 , 13 , 2282-2288 (1987)
24	('Cc1cc(Cc2ccc(N)c(C)c2)ccc1N', 'O=C(c1ccc2c(c1)C(=O)OC2=O)c1ccc2c(c1)C(=O)OC2=O')	Cc1cc(Cc2ccc(N)c(C)c2)ccc1N.O=C(c1ccc2c(c1)C(=O)OC2=O)c1ccc2c(c1)C(=O)OC2=O	Density	1.34	g/cm3	Cc1cc(Cc2ccc(N3C(=O)c4ccc(C(=O)c5ccc6c(c5)C(=O)N(c5ccc(Cc7ccc(N8C(=O)c9ccc(C(=O)c%10ccc%11c(c%10)C(=O)N(c%10ccc(Cc%12ccc(N%13C(=O)c%14ccc(C(=O)c%15ccc%16c(c%15)C(=O)OC%16=O)cc%14C%13=O)c(C)c%12)cc%10C)C%11=O)cc9C8=O)c(C)c7)cc5C)C6=O)cc4C3=O)c(C)c2)ccc1N	imide	Shang, Xiu-yong; Zhu, Zi-kang; Yin, Jie; Ma, Xiao-dong , Chemistry of Materials , 14 , 1 , 71-77 (2002)
26	('Nc1cccc(/C=C/C(=O)/C=C/c2cccc(N)c2)c1', 'O=C(Cl)/C=C/c1cccc(N2C(=O)c3ccc(C(=O)Cl)cc3C2=O)c1')	O=C(Cl)/C=C/c1cccc(N2C(=O)c3ccc(C(=O)Cl)cc3C2=O)c1.Nc1cccc(/C=C/C(=O)/C=C/c2cccc(N)c2)c1	Density	1.24	g/cm3	Nc1cccc(/C=C/C(=O)C(Cc2cccc(N)c2)C(C(=O)Cl)C(c2cccc(N3C(=O)c4ccc(C(=O)Cl)cc4C3=O)c2)C(C(=O)/C=C/c2cccc(N)c2)C(c2cccc(N)c2)C(c2cccc(N)c2)C(C(=O)/C=C/c2cccc(N)c2)C(C(=O)/C=C/c2cccc(N)c2)C(c2cccc(N)c2)C(Cc2cccc(N3C(=O)c4ccc(C(=O)Cl)cc4C3=O)c2)C(=O)Cl)c1	vinyl	Maiti, Journal of Polymer Science: Polymer Chemistry Edition, Vol. 21,999-1012 (1983)
27	('Nc1ccc(Cc2ccc(N)cc2)cc1', 'O=C1OC(=O)c2cc(-c3ccc4c(c3)C(=O)OC4=O)ccc21')	Nc1ccc(Cc2ccc(N)cc2)cc1.O=C1OC(=O)c2cc(-c3ccc4c(c3)C(=O)OC4=O)ccc21	Density	1.332	g/cm3	Nc1ccc(Cc2ccc(N3C(=O)c4ccc(-c5ccc6c(c5)C(=O)N(c5ccc(Cc7ccc(N8C(=O)c9ccc(-c%10ccc%11c(c%10)C(=O)N(c%10ccc(Cc%12ccc(N%13C(=O)c%14ccc(-c%15ccc%16c(c%15)C(=O)OC%16=O)cc%14C%13=O)cc%12)cc%10)C%11=O)cc9C8=O)cc7)cc5)C6=O)cc4C3=O)cc2)cc1	imide	Li, Journal of Applied Polymer Science, Vol. 61, 741-748 (1996)
28	('Nc1ccc(Cc2ccc(N)cc2)cc1', 'O=C(c1ccc2c(c1)C(=O)OC2=O)c1ccc2c(c1)C(=O)OC2=O')	Nc1ccc(Cc2ccc(N)cc2)cc1.O=C(c1ccc2c(c1)C(=O)OC2=O)c1ccc2c(c1)C(=O)OC2=O	Density	1.346	g/cm3	Nc1ccc(Cc2ccc(N3C(=O)c4ccc(C(=O)c5ccc6c(c5)C(=O)N(c5ccc(Cc7ccc(N8C(=O)c9ccc(C(=O)c%10ccc%11c(c%10)C(=O)N(c%10ccc(Cc%12ccc(N%13C(=O)c%14ccc(C(=O)c%15ccc%16c(c%15)C(=O)OC%16=O)cc%14C%13=O)cc%12)cc%10)C%11=O)cc9C8=O)cc7)cc5)C6=O)cc4C3=O)cc2)cc1	imide	Li, Journal of Applied Polymer Science, Vol. 61, 741-748 (1996)
29	('Nc1ccc(Cc2ccc(N)cc2)cc1', 'O=C1OC(=O)c2cc(Oc3ccc4c(c3)C(=O)OC4=O)ccc21')	Nc1ccc(Cc2ccc(N)cc2)cc1.O=C1OC(=O)c2cc(Oc3ccc4c(c3)C(=O)OC4=O)ccc21	Density	1.34	g/cm3	Nc1ccc(Cc2ccc(N3C(=O)c4ccc(Oc5ccc6c(c5)C(=O)N(c5ccc(Cc7ccc(N8C(=O)c9ccc(Oc%10ccc%11c(c%10)C(=O)N(c%10ccc(Cc%12ccc(N%13C(=O)c%14ccc(Oc%15ccc%16c(c%15)C(=O)OC%16=O)cc%14C%13=O)cc%12)cc%10)C%11=O)cc9C8=O)cc7)cc5)C6=O)cc4C3=O)cc2)cc1	imide	Li, Journal of Applied Polymer Science, Vol. 61, 741-748 (1996)
30	('Nc1ccc(Cc2ccc(N)cc2)cc1', 'O=C1OC(=O)c2cc(Sc3ccc4c(c3)C(=O)OC4=O)ccc21')	Nc1ccc(Cc2ccc(N)cc2)cc1.O=C1OC(=O)c2cc(Sc3ccc4c(c3)C(=O)OC4=O)ccc21	Density	1.343	g/cm3	Nc1ccc(Cc2ccc(N3C(=O)c4ccc(Sc5ccc6c(c5)C(=O)N(c5ccc(Cc7ccc(N8C(=O)c9ccc(Sc%10ccc%11c(c%10)C(=O)N(c%10ccc(Cc%12ccc(N%13C(=O)c%14ccc(Sc%15ccc%16c(c%15)C(=O)OC%16=O)cc%14C%13=O)cc%12)cc%10)C%11=O)cc9C8=O)cc7)cc5)C6=O)cc4C3=O)cc2)cc1	imide	Li, Journal of Applied Polymer Science, Vol. 61, 741-748 (1996)
31	('Nc1ccc(Cc2ccc(N)cc2)cc1', 'O=C1OC(=O)c2cc(S(=O)(=O)c3ccc4c(c3)C(=O)OC4=O)ccc21')	Nc1ccc(Cc2ccc(N)cc2)cc1.O=C1OC(=O)c2cc(S(=O)(=O)c3ccc4c(c3)C(=O)OC4=O)ccc21	Density	1.371	g/cm3	Nc1ccc(Cc2ccc(N3C(=O)c4ccc(S(=O)(=O)c5ccc6c(c5)C(=O)N(c5ccc(Cc7ccc(N8C(=O)c9ccc(S(=O)(=O)c%10ccc%11c(c%10)C(=O)N(c%10ccc(Cc%12ccc(N%13C(=O)c%14ccc(S(=O)(=O)c%15ccc%16c(c%15)C(=O)OC%16=O)cc%14C%13=O)cc%12)cc%10)C%11=O)cc9C8=O)cc7)cc5)C6=O)cc4C3=O)cc2)cc1	imide	Li, Journal of Applied Polymer Science, Vol. 61, 741-748 (1996)
32	('Nc1ccc(Cc2ccc(N)cc2)cc1', 'O=C1OC(=O)c2cc(C(c3ccc4c(c3)C(=O)OC4=O)(C(F)(F)F)C(F)(F)F)ccc21')	Nc1ccc(Cc2ccc(N)cc2)cc1.O=C1OC(=O)c2cc(C(c3ccc4c(c3)C(=O)OC4=O)(C(F)(F)F)C(F)(F)F)ccc21	Density	1.408	g/cm3	Nc1ccc(Cc2ccc(N3C(=O)c4ccc(C(c5ccc6c(c5)C(=O)N(c5ccc(Cc7ccc(N8C(=O)c9ccc(C(c%10ccc%11c(c%10)C(=O)N(c%10ccc(Cc%12ccc(N%13C(=O)c%14ccc(C(c%15ccc%16c(c%15)C(=O)OC%16=O)(C(F)(F)F)C(F)(F)F)cc%14C%13=O)cc%12)cc%10)C%11=O)(C(F)(F)F)C(F)(F)F)cc9C8=O)cc7)cc5)C6=O)(C(F)(F)F)C(F)(F)F)cc4C3=O)cc2)cc1	imide	Li, Journal of Applied Polymer Science, Vol. 61, 741-748 (1996)
33	('Nc1ccc(Cc2ccc(N)cc2)cc1', 'O=C1OC(=O)c2cc(Oc3ccc(Oc4ccc5c(c4)C(=O)OC5=O)cc3)ccc21')	Nc1ccc(Cc2ccc(N)cc2)cc1.O=C1OC(=O)c2cc(Oc3ccc(Oc4ccc5c(c4)C(=O)OC5=O)cc3)ccc21	Density	1.334	g/cm3	Nc1ccc(Cc2ccc(N3C(=O)c4ccc(Oc5ccc(Oc6ccc7c(c6)C(=O)N(c6ccc(Cc8ccc(N9C(=O)c%10ccc(Oc%11ccc(Oc%12ccc%13c(c%12)C(=O)N(c%12ccc(Cc%14ccc(N%15C(=O)c%16ccc(Oc%17ccc(Oc%18ccc%19c(c%18)C(=O)OC%19=O)cc%17)cc%16C%15=O)cc%14)cc%12)C%13=O)cc%11)cc%10C9=O)cc8)cc6)C7=O)cc5)cc4C3=O)cc2)cc1	imide	Li, Journal of Applied Polymer Science, Vol. 61, 741-748 (1996)
34	('Nc1ccc(Cc2ccc(N)cc2)cc1', 'CC(C)(c1ccc(Oc2ccc3c(c2)C(=O)OC3=O)cc1)c1ccc(Oc2ccc3c(c2)C(=O)OC3=O)cc1')	Nc1ccc(Cc2ccc(N)cc2)cc1.CC(C)(c1ccc(Oc2ccc3c(c2)C(=O)OC3=O)cc1)c1ccc(Oc2ccc3c(c2)C(=O)OC3=O)cc1	Density	1.298	g/cm3	CC(C)(c1ccc(Oc2ccc3c(c2)C(=O)OC3=O)cc1)c1ccc(Oc2ccc3c(c2)C(=O)N(c2ccc(Cc4ccc(N5C(=O)c6ccc(Oc7ccc(C(C)(C)c8ccc(Oc9ccc%10c(c9)C(=O)N(c9ccc(Cc%11ccc(N%12C(=O)c%13ccc(Oc%14ccc(C(C)(C)c%15ccc(Oc%16ccc%17c(c%16)C(=O)N(c%16ccc(Cc%18ccc(N)cc%18)cc%16)C%17=O)cc%15)cc%14)cc%13C%12=O)cc%11)cc9)C%10=O)cc8)cc7)cc6C5=O)cc4)cc2)C3=O)cc1	imide	Li, Journal of Applied Polymer Science, Vol. 61, 741-748 (1996)
35	('Nc1cccc(N)c1', 'O=C1OC(=O)c2cc(Oc3ccc4c(c3)C(=O)OC4=O)ccc21')	O=C1OC(=O)c2cc(Oc3ccc4c(c3)C(=O)OC4=O)ccc21.Nc1cccc(N)c1	Density	1.368	g/cm3	Nc1cccc(N2C(=O)c3ccc(Oc4ccc5c(c4)C(=O)N(c4cccc(N6C(=O)c7ccc(Oc8ccc9c(c8)C(=O)N(c8cccc(N%10C(=O)c%11ccc(Oc%12ccc%13c(c%12)C(=O)OC%13=O)cc%11C%10=O)c8)C9=O)cc7C6=O)c4)C5=O)cc3C2=O)c1	imide	Li, Macromol. Chem. Phys. 198,2769-2778 (1997)
36	('Cc1ccc(N)cc1N', 'O=C1OC(=O)c2cc(Oc3ccc4c(c3)C(=O)OC4=O)ccc21')	O=C1OC(=O)c2cc(Oc3ccc4c(c3)C(=O)OC4=O)ccc21.Cc1ccc(N)cc1N	Density	1.352	g/cm3	Cc1ccc(N)cc1N1C(=O)c2ccc(Oc3ccc4c(c3)C(=O)N(c3cc(N5C(=O)c6ccc(Oc7ccc8c(c7)C(=O)N(c7cc(N9C(=O)c%10ccc(Oc%11ccc%12c(c%11)C(=O)OC%12=O)cc%10C9=O)ccc7C)C8=O)cc6C5=O)ccc3C)C4=O)cc2C1=O	imide	Li, Macromol. Chem. Phys. 198,2769-2778 (1997)
37	('Cc1cc(C)c(N)cc1N', 'O=C1OC(=O)c2cc(Oc3ccc4c(c3)C(=O)OC4=O)ccc21')	O=C1OC(=O)c2cc(Oc3ccc4c(c3)C(=O)OC4=O)ccc21.Cc1cc(C)c(N)cc1N	Density	1.334	g/cm3	Cc1cc(C)c(N2C(=O)c3ccc(Oc4ccc5c(c4)C(=O)N(c4cc(N6C(=O)c7ccc(Oc8ccc9c(c8)C(=O)N(c8cc(N%10C(=O)c%11ccc(Oc%12ccc%13c(c%12)C(=O)OC%13=O)cc%11C%10=O)c(C)cc8C)C9=O)cc7C6=O)c(C)cc4C)C5=O)cc3C2=O)cc1N	imide	Li, Macromol. Chem. Phys. 198,2769-2778 (1997)
38	('Cc1c(N)cc(N)c(C)c1C', 'O=C1OC(=O)c2cc(Oc3ccc4c(c3)C(=O)OC4=O)ccc21')	O=C1OC(=O)c2cc(Oc3ccc4c(c3)C(=O)OC4=O)ccc21.Cc1c(N)cc(N)c(C)c1C	Density	1.276	g/cm3	Cc1c(N)cc(N2C(=O)c3ccc(Oc4ccc5c(c4)C(=O)N(c4cc(N6C(=O)c7ccc(Oc8ccc9c(c8)C(=O)N(c8cc(N%10C(=O)c%11ccc(Oc%12ccc%13c(c%12)C(=O)OC%13=O)cc%11C%10=O)c(C)c(C)c8C)C9=O)cc7C6=O)c(C)c(C)c4C)C5=O)cc3C2=O)c(C)c1C	imide	Li, Macromol. Chem. Phys. 198,2769-2778 (1997)
39	('Nc1ccc(Cc2ccc(N)cc2)cc1', 'O=C1OC(=O)c2cc(Oc3ccc4c(c3)C(=O)OC4=O)ccc21')	O=C1OC(=O)c2cc(Oc3ccc4c(c3)C(=O)OC4=O)ccc21.Nc1ccc(Cc2ccc(N)cc2)cc1	Density	1.339	g/cm3	Nc1ccc(Cc2ccc(N3C(=O)c4ccc(Oc5ccc6c(c5)C(=O)N(c5ccc(Cc7ccc(N8C(=O)c9ccc(Oc%10ccc%11c(c%10)C(=O)N(c%10ccc(Cc%12ccc(N%13C(=O)c%14ccc(Oc%15ccc%16c(c%15)C(=O)OC%16=O)cc%14C%13=O)cc%12)cc%10)C%11=O)cc9C8=O)cc7)cc5)C6=O)cc4C3=O)cc2)cc1	imide	Li, Macromol. Chem. Phys. 198,2769-2778 (1997)
40	('CC(C)(c1ccc(N)cc1)c1ccc(N)cc1', 'O=C1OC(=O)c2cc(Oc3ccc4c(c3)C(=O)OC4=O)ccc21')	O=C1OC(=O)c2cc(Oc3ccc4c(c3)C(=O)OC4=O)ccc21.CC(C)(c1ccc(N)cc1)c1ccc(N)cc1	Density	1.279	g/cm3	CC(C)(c1ccc(N)cc1)c1ccc(N2C(=O)c3ccc(Oc4ccc5c(c4)C(=O)N(c4ccc(C(C)(C)c6ccc(N7C(=O)c8ccc(Oc9ccc%10c(c9)C(=O)N(c9ccc(C(C)(C)c%11ccc(N%12C(=O)c%13ccc(Oc%14ccc%15c(c%14)C(=O)OC%15=O)cc%13C%12=O)cc%11)cc9)C%10=O)cc8C7=O)cc6)cc4)C5=O)cc3C2=O)cc1	imide	Li, Macromol. Chem. Phys. 198,2769-2778 (1997)
41	('Cc1cc(Cc2ccc(N)c(C)c2)ccc1N', 'O=C1OC(=O)c2cc(Oc3ccc4c(c3)C(=O)OC4=O)ccc21')	O=C1OC(=O)c2cc(Oc3ccc4c(c3)C(=O)OC4=O)ccc21.Cc1cc(Cc2ccc(N)c(C)c2)ccc1N	Density	1.341	g/cm3	Cc1cc(Cc2ccc(N3C(=O)c4ccc(Oc5ccc6c(c5)C(=O)N(c5ccc(Cc7ccc(N8C(=O)c9ccc(Oc%10ccc%11c(c%10)C(=O)N(c%10ccc(Cc%12ccc(N%13C(=O)c%14ccc(Oc%15ccc%16c(c%15)C(=O)OC%16=O)cc%14C%13=O)c(C)c%12)cc%10C)C%11=O)cc9C8=O)c(C)c7)cc5C)C6=O)cc4C3=O)c(C)c2)ccc1N	imide	Li, Macromol. Chem. Phys. 198,2769-2778 (1997)
42	('Cc1cc(N)ccc1Cc1ccc(N)cc1C', 'O=C1OC(=O)c2cc(Oc3ccc4c(c3)C(=O)OC4=O)ccc21')	O=C1OC(=O)c2cc(Oc3ccc4c(c3)C(=O)OC4=O)ccc21.Cc1cc(N)ccc1Cc1ccc(N)cc1C	Density	1.344	g/cm3	Cc1cc(N)ccc1Cc1ccc(N2C(=O)c3ccc(Oc4ccc5c(c4)C(=O)N(c4ccc(Cc6ccc(N7C(=O)c8ccc(Oc9ccc%10c(c9)C(=O)N(c9ccc(Cc%11ccc(N%12C(=O)c%13ccc(Oc%14ccc%15c(c%14)C(=O)OC%15=O)cc%13C%12=O)cc%11C)c(C)c9)C%10=O)cc8C7=O)cc6C)c(C)c4)C5=O)cc3C2=O)cc1C	imide	Li, Macromol. Chem. Phys. 198,2769-2778 (1997)
43	('COc1cc(Cc2ccc(N)c(OC)c2)ccc1N', 'O=C1OC(=O)c2cc(Oc3ccc4c(c3)C(=O)OC4=O)ccc21')	O=C1OC(=O)c2cc(Oc3ccc4c(c3)C(=O)OC4=O)ccc21.COc1cc(Cc2ccc(N)c(OC)c2)ccc1N	Density	1.338	g/cm3	COc1cc(Cc2ccc(N3C(=O)c4ccc(Oc5ccc6c(c5)C(=O)N(c5ccc(Cc7ccc(N8C(=O)c9ccc(Oc%10ccc%11c(c%10)C(=O)N(c%10ccc(Cc%12ccc(N%13C(=O)c%14ccc(Oc%15ccc%16c(c%15)C(=O)OC%16=O)cc%14C%13=O)c(OC)c%12)cc%10OC)C%11=O)cc9C8=O)c(OC)c7)cc5OC)C6=O)cc4C3=O)c(OC)c2)ccc1N	imide	Li, Macromol. Chem. Phys. 198,2769-2778 (1997)
44	('COc1cc(-c2ccc(N)c(OC)c2)ccc1N', 'O=C1OC(=O)c2cc(Oc3ccc4c(c3)C(=O)OC4=O)ccc21')	O=C1OC(=O)c2cc(Oc3ccc4c(c3)C(=O)OC4=O)ccc21.COc1cc(-c2ccc(N)c(OC)c2)ccc1N	Density	1.342	g/cm3	COc1cc(-c2ccc(N3C(=O)c4ccc(Oc5ccc6c(c5)C(=O)N(c5ccc(-c7ccc(N8C(=O)c9ccc(Oc%10ccc%11c(c%10)C(=O)N(c%10ccc(-c%12ccc(N%13C(=O)c%14ccc(Oc%15ccc%16c(c%15)C(=O)OC%16=O)cc%14C%13=O)c(OC)c%12)cc%10OC)C%11=O)cc9C8=O)c(OC)c7)cc5OC)C6=O)cc4C3=O)c(OC)c2)ccc1N	imide	Li, Macromol. Chem. Phys. 198,2769-2778 (1997)
45	('Cc1cc(Cc2ccc(N)c(C)c2)ccc1N', 'O=C1OC(=O)c2cc(Oc3ccc(Oc4ccc5c(c4)C(=O)OC5=O)cc3)ccc21')	Cc1cc(Cc2ccc(N)c(C)c2)ccc1N.O=C1OC(=O)c2cc(Oc3ccc(Oc4ccc5c(c4)C(=O)OC5=O)cc3)ccc21	Density	1.296	g/cm3	Cc1cc(Cc2ccc(N3C(=O)c4ccc(Oc5ccc(Oc6ccc7c(c6)C(=O)N(c6ccc(Cc8ccc(N9C(=O)c%10ccc(Oc%11ccc(Oc%12ccc%13c(c%12)C(=O)N(c%12ccc(Cc%14ccc(N%15C(=O)c%16ccc(Oc%17ccc(Oc%18ccc%19c(c%18)C(=O)OC%19=O)cc%17)cc%16C%15=O)c(C)c%14)cc%12C)C%13=O)cc%11)cc%10C9=O)c(C)c8)cc6C)C7=O)cc5)cc4C3=O)c(C)c2)ccc1N	imide	Li, POLYMER INTERNATIONAL VOL. 42, NO. 1, 1997
46	('Cc1cc(Cc2ccc(N)c(C)c2)ccc1N', 'O=C1OC(=O)c2cc(C(c3ccc4c(c3)C(=O)OC4=O)(C(F)(F)F)C(F)(F)F)ccc21')	Cc1cc(Cc2ccc(N)c(C)c2)ccc1N.O=C1OC(=O)c2cc(C(c3ccc4c(c3)C(=O)OC4=O)(C(F)(F)F)C(F)(F)F)ccc21	Density	1.368	g/cm3	Cc1cc(Cc2ccc(N3C(=O)c4ccc(C(c5ccc6c(c5)C(=O)N(c5ccc(Cc7ccc(N8C(=O)c9ccc(C(c%10ccc%11c(c%10)C(=O)N(c%10ccc(Cc%12ccc(N%13C(=O)c%14ccc(C(c%15ccc%16c(c%15)C(=O)OC%16=O)(C(F)(F)F)C(F)(F)F)cc%14C%13=O)c(C)c%12)cc%10C)C%11=O)(C(F)(F)F)C(F)(F)F)cc9C8=O)c(C)c7)cc5C)C6=O)(C(F)(F)F)C(F)(F)F)cc4C3=O)c(C)c2)ccc1N	imide	Li, POLYMER INTERNATIONAL VOL. 42, NO. 1, 1997
47	('O=C(O)c1cccc(C(=O)O)c1', 'CC(C)(c1ccc(Oc2ccc(-c3ccc(N)cc3)cc2C(F)(F)F)cc1)c1ccc(Oc2ccc(-c3ccc(N)cc3)cc2C(F)(F)F)cc1')	CC(C)(c1ccc(Oc2ccc(-c3ccc(N)cc3)cc2C(F)(F)F)cc1)c1ccc(Oc2ccc(-c3ccc(N)cc3)cc2C(F)(F)F)cc1.O=C(O)c1cccc(C(=O)O)c1	Density	1.295	g/cm3	CC(C)(c1ccc(Oc2ccc(-c3ccc(N)cc3)cc2C(F)(F)F)cc1)c1ccc(Oc2ccc(-c3ccc(NC(=O)c4cccc(C(=O)Nc5ccc(-c6ccc(Oc7ccc(C(C)(C)c8ccc(Oc9ccc(-c%10ccc(NC(=O)c%11cccc(C(=O)Nc%12ccc(-c%13ccc(Oc%14ccc(C(C)(C)c%15ccc(Oc%16ccc(-c%17ccc(NC(=O)c%18cccc(C(=O)O)c%18)cc%17)cc%16C(F)(F)F)cc%15)cc%14)c(C(F)(F)F)c%13)cc%12)c%11)cc%10)cc9C(F)(F)F)cc8)cc7)c(C(F)(F)F)c6)cc5)c4)cc3)cc2C(F)(F)F)cc1	amide	Maji, Journal of Membrane Science360 (2010) 380Ã¢â‚¬â€œ388
48	('O=C(O)c1cccc(C(=O)O)c1', 'Nc1ccc(-c2ccc(Oc3ccc(C(c4ccc(Oc5ccc(-c6ccc(N)cc6)cc5C(F)(F)F)cc4)(C(F)(F)F)C(F)(F)F)cc3)c(C(F)(F)F)c2)cc1')	Nc1ccc(-c2ccc(Oc3ccc(C(c4ccc(Oc5ccc(-c6ccc(N)cc6)cc5C(F)(F)F)cc4)(C(F)(F)F)C(F)(F)F)cc3)c(C(F)(F)F)c2)cc1.O=C(O)c1cccc(C(=O)O)c1	Density	1.23	g/cm3	Nc1ccc(-c2ccc(Oc3ccc(C(c4ccc(Oc5ccc(-c6ccc(NC(=O)c7cccc(C(=O)Nc8ccc(-c9ccc(Oc%10ccc(C(c%11ccc(Oc%12ccc(-c%13ccc(NC(=O)c%14cccc(C(=O)Nc%15ccc(-c%16ccc(Oc%17ccc(C(c%18ccc(Oc%19ccc(-c%20ccc(NC(=O)c%21cccc(C(=O)O)c%21)cc%20)cc%19C(F)(F)F)cc%18)(C(F)(F)F)C(F)(F)F)cc%17)c(C(F)(F)F)c%16)cc%15)c%14)cc%13)cc%12C(F)(F)F)cc%11)(C(F)(F)F)C(F)(F)F)cc%10)c(C(F)(F)F)c9)cc8)c7)cc6)cc5C(F)(F)F)cc4)(C(F)(F)F)C(F)(…	amide	Maji, Journal of Membrane Science360 (2010) 380Ã¢â‚¬â€œ388
49	('O=C(O)c1cccc(C(=O)O)c1', 'Nc1ccc(-c2ccc(Oc3ccc(C4(c5ccc(Oc6ccc(-c7ccc(N)cc7)cc6C(F)(F)F)cc5)c5ccccc5-c5ccccc54)cc3)c(C(F)(F)F)c2)cc1')	Nc1ccc(-c2ccc(Oc3ccc(C4(c5ccc(Oc6ccc(-c7ccc(N)cc7)cc6C(F)(F)F)cc5)c5ccccc5-c5ccccc54)cc3)c(C(F)(F)F)c2)cc1.O=C(O)c1cccc(C(=O)O)c1	Density	1.253	g/cm3	Nc1ccc(-c2ccc(Oc3ccc(C4(c5ccc(Oc6ccc(-c7ccc(NC(=O)c8cccc(C(=O)Nc9ccc(-c%10ccc(Oc%11ccc(C%12(c%13ccc(Oc%14ccc(-c%15ccc(NC(=O)c%16cccc(C(=O)Nc%17ccc(-c%18ccc(Oc%19ccc(C%20(c%21ccc(Oc%22ccc(-c%23ccc(NC(=O)c%24cccc(C(=O)O)c%24)cc%23)cc%22C(F)(F)F)cc%21)c%21ccccc%21-c%21ccccc%21%20)cc%19)c(C(F)(F)F)c%18)cc%17)c%16)cc%15)cc%14C(F)(F)F)cc%13)c%13ccccc%13-c%13ccccc%13%12)cc%11)c(C(F)(F)F)c%10)cc9)c8)cc7)…	amide	Maji, Journal of Membrane Science360 (2010) 380Ã¢â‚¬â€œ388
50	('O=C(O)c1cccc(C(=O)O)c1', 'Nc1ccc(-c2ccc(Oc3ccc(C4(c5ccc(Oc6ccc(-c7ccc(N)cc7)cc6C(F)(F)F)cc5)c5ccccc5C(=O)N4c4ccccc4)cc3)c(C(F)(F)F)c2)cc1')	Nc1ccc(-c2ccc(Oc3ccc(C4(c5ccc(Oc6ccc(-c7ccc(N)cc7)cc6C(F)(F)F)cc5)c5ccccc5C(=O)N4c4ccccc4)cc3)c(C(F)(F)F)c2)cc1.O=C(O)c1cccc(C(=O)O)c1	Density	1.267	g/cm3	Nc1ccc(-c2ccc(Oc3ccc(C4(c5ccc(Oc6ccc(-c7ccc(NC(=O)c8cccc(C(=O)Nc9ccc(-c%10ccc(Oc%11ccc(C%12(c%13ccc(Oc%14ccc(-c%15ccc(NC(=O)c%16cccc(C(=O)Nc%17ccc(-c%18ccc(Oc%19ccc(C%20(c%21ccc(Oc%22ccc(-c%23ccc(NC(=O)c%24cccc(C(=O)O)c%24)cc%23)cc%22C(F)(F)F)cc%21)c%21ccccc%21C(=O)N%20c%20ccccc%20)cc%19)c(C(F)(F)F)c%18)cc%17)c%16)cc%15)cc%14C(F)(F)F)cc%13)c%13ccccc%13C(=O)N%12c%12ccccc%12)cc%11)c(C(F)(F)F)c%10)c…	amide	Maji, Journal of Membrane Science360 (2010) 380Ã¢â‚¬â€œ388
51	('O=C(Cl)Cl', 'CC(C)(c1ccc(O)cc1)c1ccc(O)cc1')	CC(C)(c1ccc(O)cc1)c1ccc(O)cc1.O=C(Cl)Cl	Density	1.2	g/cm3	CC(C)(c1ccc(O)cc1)c1ccc(OC(=O)Oc2ccc(C(C)(C)c3ccc(OC(=O)Oc4ccc(C(C)(C)c5ccc(OC(=O)Cl)cc5)cc4)cc3)cc2)cc1	carbonate	McHattie, Journal of Polymer Science: Part B Polymer Physics,Vol. 29, 731-746 (1991)
53	('Nc1ccc(Cc2ccc(N)cc2)cc1', 'O=c1oc(=O)c2cc3c(=O)oc(=O)c3cc12')	Nc1ccc(Cc2ccc(N)cc2)cc1.O=c1oc(=O)c2cc3c(=O)oc(=O)c3cc12	Density	1.35	g/cm3	Nc1ccc(Cc2ccc(-n3c(=O)c4cc5c(=O)n(-c6ccc(Cc7ccc(-n8c(=O)c9cc%10c(=O)n(-c%11ccc(Cc%12ccc(N%13c(=O)c%14cc%15c(=O)oc(=O)c%15cc%14c%13=O)cc%12)cc%11)c(=O)c%10cc9c8=O)cc7)cc6)c(=O)c5cc4c3=O)cc2)cc1	imide	Li, Journal of Applied Polymer Science, Vol. 61, 741-748 (1996)
54	('Nc1ccc(Oc2ccc(N)cc2)cc1', 'CC(C)(c1ccc(Oc2ccc3c(c2)C(=O)OC3=O)cc1)c1ccc(Oc2ccc3c(c2)C(=O)OC3=O)cc1')	Nc1ccc(Oc2ccc(N)cc2)cc1.CC(C)(c1ccc(Oc2ccc3c(c2)C(=O)OC3=O)cc1)c1ccc(Oc2ccc3c(c2)C(=O)OC3=O)cc1	Density	1.303	g/cm3	CC(C)(c1ccc(Oc2ccc3c(c2)C(=O)OC3=O)cc1)c1ccc(Oc2ccc3c(c2)C(=O)N(c2ccc(Oc4ccc(N5C(=O)c6ccc(Oc7ccc(C(C)(C)c8ccc(Oc9ccc%10c(c9)C(=O)N(c9ccc(Oc%11ccc(N%12C(=O)c%13ccc(Oc%14ccc(C(C)(C)c%15ccc(Oc%16ccc%17c(c%16)C(=O)N(c%16ccc(Oc%18ccc(N)cc%18)cc%16)C%17=O)cc%15)cc%14)cc%13C%12=O)cc%11)cc9)C%10=O)cc8)cc7)cc6C5=O)cc4)cc2)C3=O)cc1	imide	Li, Journal of Applied Polymer Science, Vol. 61, 741-748 (1996)
55	('Nc1ccc(Oc2ccc(N)cc2)cc1', 'O=C1OC(=O)c2cc(Oc3ccc(Oc4ccc5c(c4)C(=O)OC5=O)cc3)ccc21')	Nc1ccc(Oc2ccc(N)cc2)cc1.O=C1OC(=O)c2cc(Oc3ccc(Oc4ccc5c(c4)C(=O)OC5=O)cc3)ccc21	Density	1.37	g/cm3	Nc1ccc(Oc2ccc(N3C(=O)c4ccc(Oc5ccc(Oc6ccc7c(c6)C(=O)N(c6ccc(Oc8ccc(N9C(=O)c%10ccc(Oc%11ccc(Oc%12ccc%13c(c%12)C(=O)N(c%12ccc(Oc%14ccc(N%15C(=O)c%16ccc(Oc%17ccc(Oc%18ccc%19c(c%18)C(=O)OC%19=O)cc%17)cc%16C%15=O)cc%14)cc%12)C%13=O)cc%11)cc%10C9=O)cc8)cc6)C7=O)cc5)cc4C3=O)cc2)cc1	imide	Li, Journal of Applied Polymer Science, Vol. 61, 741-748 (1996)
57	('Nc1ccc(Oc2ccc(N)cc2)cc1', 'O=c1oc(=O)c2cc3c(=O)oc(=O)c3cc12')	O=c1oc(=O)c2cc3c(=O)oc(=O)c3cc12.Nc1ccc(Oc2ccc(N)cc2)cc1	Density	1.38	g/cm3	Nc1ccc(Oc2ccc(-n3c(=O)c4cc5c(=O)n(-c6ccc(Oc7ccc(-n8c(=O)c9cc%10c(=O)n(-c%11ccc(Oc%12ccc(N%13c(=O)c%14cc%15c(=O)oc(=O)c%15cc%14c%13=O)cc%12)cc%11)c(=O)c%10cc9c8=O)cc7)cc6)c(=O)c5cc4c3=O)cc2)cc1	imide	Kryuchkova, Moscow University Chemistry Bulletin, 2017, Vol. 72, No. 3, pp. 120Ã¢â‚¬â€œ127.
58	('O=C(Cl)Cl', 'Oc1ccc(C2(c3ccc(O)cc3)CC3CCC2C3)cc1')	Oc1ccc(C2(c3ccc(O)cc3)CC3CCC2C3)cc1.O=C(Cl)Cl	Density	1.2	g/cm3	O=C(Cl)Oc1ccc(C2(c3ccc(OC(=O)Oc4ccc(C5(c6ccc(OC(=O)Oc7ccc(C8(c9ccc(O)cc9)CC9CCC8C9)cc7)cc6)CC6CCC5C6)cc4)cc3)CC3CCC2C3)cc1	carbonate	McHattie, Journal of Polymer Science: Part B Polymer Physics,Vol. 29, 731-746 (1991)
59	('Nc1ccc(S(=O)(=O)c2ccc(N)cc2)cc1', 'CC(C)(c1ccc(Oc2ccc3c(c2)C(=O)OC3=O)cc1)c1ccc(Oc2ccc3c(c2)C(=O)OC3=O)cc1')	CC(C)(c1ccc(Oc2ccc3c(c2)C(=O)OC3=O)cc1)c1ccc(Oc2ccc3c(c2)C(=O)OC3=O)cc1.Nc1ccc(S(=O)(=O)c2ccc(N)cc2)cc1	Density	1.3	g/cm3	CC(C)(c1ccc(Oc2ccc3c(c2)C(=O)OC3=O)cc1)c1ccc(Oc2ccc3c(c2)C(=O)N(c2ccc(S(=O)(=O)c4ccc(N5C(=O)c6ccc(Oc7ccc(C(C)(C)c8ccc(Oc9ccc%10c(c9)C(=O)N(c9ccc(S(=O)(=O)c%11ccc(N%12C(=O)c%13ccc(Oc%14ccc(C(C)(C)c%15ccc(Oc%16ccc%17c(c%16)C(=O)N(c%16ccc(S(=O)(=O)c%18ccc(N)cc%18)cc%16)C%17=O)cc%15)cc%14)cc%13C%12=O)cc%11)cc9)C%10=O)cc8)cc7)cc6C5=O)cc4)cc2)C3=O)cc1	imide	Kryuchkova, Moscow University Chemistry Bulletin, 2017, Vol. 72, No. 3, pp. 120Ã¢â‚¬â€œ127.
60	('Nc1ccc(Oc2ccc(N)cc2)cc1', 'O=c1oc(=O)c2cc3c(=O)oc(=O)c3cc12')	Nc1ccc(Oc2ccc(N)cc2)cc1.O=c1oc(=O)c2cc3c(=O)oc(=O)c3cc12	Density	1.402	g/cm3	Nc1ccc(Oc2ccc(-n3c(=O)c4cc5c(=O)n(-c6ccc(Oc7ccc(-n8c(=O)c9cc%10c(=O)n(-c%11ccc(Oc%12ccc(N%13c(=O)c%14cc%15c(=O)oc(=O)c%15cc%14c%13=O)cc%12)cc%11)c(=O)c%10cc9c8=O)cc7)cc6)c(=O)c5cc4c3=O)cc2)cc1	imide	Li, Journal of Applied Polymer Science, Vol. 61, 741-748 (1996)
61	('Nc1ccc(Oc2ccc(N)cc2)cc1', 'O=C1OC(=O)c2cc(-c3ccc4c(c3)C(=O)OC4=O)ccc21')	Nc1ccc(Oc2ccc(N)cc2)cc1.O=C1OC(=O)c2cc(-c3ccc4c(c3)C(=O)OC4=O)ccc21	Density	1.382	g/cm3	Nc1ccc(Oc2ccc(N3C(=O)c4ccc(-c5ccc6c(c5)C(=O)N(c5ccc(Oc7ccc(N8C(=O)c9ccc(-c%10ccc%11c(c%10)C(=O)N(c%10ccc(Oc%12ccc(N%13C(=O)c%14ccc(-c%15ccc%16c(c%15)C(=O)OC%16=O)cc%14C%13=O)cc%12)cc%10)C%11=O)cc9C8=O)cc7)cc5)C6=O)cc4C3=O)cc2)cc1	imide	Li, Journal of Applied Polymer Science, Vol. 61, 741-748 (1996)
62	('Nc1ccc(Oc2ccc(N)cc2)cc1', 'O=C(c1ccc2c(c1)C(=O)OC2=O)c1ccc2c(c1)C(=O)OC2=O')	Nc1ccc(Oc2ccc(N)cc2)cc1.O=C(c1ccc2c(c1)C(=O)OC2=O)c1ccc2c(c1)C(=O)OC2=O	Density	1.375	g/cm3	Nc1ccc(Oc2ccc(N3C(=O)c4ccc(C(=O)c5ccc6c(c5)C(=O)N(c5ccc(Oc7ccc(N8C(=O)c9ccc(C(=O)c%10ccc%11c(c%10)C(=O)N(c%10ccc(Oc%12ccc(N%13C(=O)c%14ccc(C(=O)c%15ccc%16c(c%15)C(=O)OC%16=O)cc%14C%13=O)cc%12)cc%10)C%11=O)cc9C8=O)cc7)cc5)C6=O)cc4C3=O)cc2)cc1	imide	Li, Journal of Applied Polymer Science, Vol. 61, 741-748 (1996)
63	('Nc1ccc(Oc2ccc(N)cc2)cc1', 'O=C1OC(=O)c2cc(Oc3ccc4c(c3)C(=O)OC4=O)ccc21')	Nc1ccc(Oc2ccc(N)cc2)cc1.O=C1OC(=O)c2cc(Oc3ccc4c(c3)C(=O)OC4=O)ccc21	Density	1.376	g/cm3	Nc1ccc(Oc2ccc(N3C(=O)c4ccc(Oc5ccc6c(c5)C(=O)N(c5ccc(Oc7ccc(N8C(=O)c9ccc(Oc%10ccc%11c(c%10)C(=O)N(c%10ccc(Oc%12ccc(N%13C(=O)c%14ccc(Oc%15ccc%16c(c%15)C(=O)OC%16=O)cc%14C%13=O)cc%12)cc%10)C%11=O)cc9C8=O)cc7)cc5)C6=O)cc4C3=O)cc2)cc1	imide	Li, Journal of Applied Polymer Science, Vol. 61, 741-748 (1996)
64	('Nc1ccc(Oc2ccc(N)cc2)cc1', 'O=C1OC(=O)c2cc(Sc3ccc4c(c3)C(=O)OC4=O)ccc21')	Nc1ccc(Oc2ccc(N)cc2)cc1.O=C1OC(=O)c2cc(Sc3ccc4c(c3)C(=O)OC4=O)ccc21	Density	1.383	g/cm3	Nc1ccc(Oc2ccc(N3C(=O)c4ccc(Sc5ccc6c(c5)C(=O)N(c5ccc(Oc7ccc(N8C(=O)c9ccc(Sc%10ccc%11c(c%10)C(=O)N(c%10ccc(Oc%12ccc(N%13C(=O)c%14ccc(Sc%15ccc%16c(c%15)C(=O)OC%16=O)cc%14C%13=O)cc%12)cc%10)C%11=O)cc9C8=O)cc7)cc5)C6=O)cc4C3=O)cc2)cc1	imide	Li, Journal of Applied Polymer Science, Vol. 61, 741-748 (1996)
65	('Nc1ccc(Oc2ccc(N)cc2)cc1', 'O=C1OC(=O)c2cc(S(=O)(=O)c3ccc4c(c3)C(=O)OC4=O)ccc21')	Nc1ccc(Oc2ccc(N)cc2)cc1.O=C1OC(=O)c2cc(S(=O)(=O)c3ccc4c(c3)C(=O)OC4=O)ccc21	Density	1.407	g/cm3	Nc1ccc(Oc2ccc(N3C(=O)c4ccc(S(=O)(=O)c5ccc6c(c5)C(=O)N(c5ccc(Oc7ccc(N8C(=O)c9ccc(S(=O)(=O)c%10ccc%11c(c%10)C(=O)N(c%10ccc(Oc%12ccc(N%13C(=O)c%14ccc(S(=O)(=O)c%15ccc%16c(c%15)C(=O)OC%16=O)cc%14C%13=O)cc%12)cc%10)C%11=O)cc9C8=O)cc7)cc5)C6=O)cc4C3=O)cc2)cc1	imide	Li, Journal of Applied Polymer Science, Vol. 61, 741-748 (1996)
66	('Nc1ccc(Oc2ccc(N)cc2)cc1', 'C[Si](C)(c1ccc2c(c1)C(=O)OC2=O)c1ccc2c(c1)C(=O)OC2=O')	Nc1ccc(Oc2ccc(N)cc2)cc1.C[Si](C)(c1ccc2c(c1)C(=O)OC2=O)c1ccc2c(c1)C(=O)OC2=O	Density	1.286	g/cm3	C[Si](C)(c1ccc2c(c1)C(=O)OC2=O)c1ccc2c(c1)C(=O)N(c1ccc(Oc3ccc(N4C(=O)c5ccc([Si](C)(C)c6ccc7c(c6)C(=O)N(c6ccc(Oc8ccc(N9C(=O)c%10ccc([Si](C)(C)c%11ccc%12c(c%11)C(=O)N(c%11ccc(Oc%13ccc(N)cc%13)cc%11)C%12=O)cc%10C9=O)cc8)cc6)C7=O)cc5C4=O)cc3)cc1)C2=O	imide	Li, Journal of Applied Polymer Science, Vol. 61, 741-748 (1996)
67	('O=C(Cl)Cl', 'Oc1ccc(C2(c3ccc(O)cc3)CCCCC2)cc1')	Oc1ccc(C2(c3ccc(O)cc3)CCCCC2)cc1.O=C(Cl)Cl	Density	1.2	g/cm3	O=C(Cl)Oc1ccc(C2(c3ccc(OC(=O)Oc4ccc(C5(c6ccc(OC(=O)Oc7ccc(C8(c9ccc(O)cc9)CCCCC8)cc7)cc6)CCCCC5)cc4)cc3)CCCCC2)cc1	carbonate	McHattie, Journal of Polymer Science: Part B Polymer Physics,Vol. 29, 731-746 (1991)
68	('O=c1oc(=O)c2cc3c(=O)oc(=O)c3cc12', 'N#Cc1c(Oc2cccc(C(c3cccc(Oc4ccc(N)c(C(F)(F)F)c4)c3)(C(F)(F)F)C(F)(F)F)c2)cccc1Oc1cccc(C(c2cccc(Oc3ccc(N)c(C(F)(F)F)c3)c2)(C(F)(F)F)C(F)(F)F)c1')	O=c1oc(=O)c2cc3c(=O)oc(=O)c3cc12.N#Cc1c(Oc2cccc(C(c3cccc(Oc4ccc(N)c(C(F)(F)F)c4)c3)(C(F)(F)F)C(F)(F)F)c2)cccc1Oc1cccc(C(c2cccc(Oc3ccc(N)c(C(F)(F)F)c3)c2)(C(F)(F)F)C(F)(F)F)c1	Density	1.314	g/cm3	N#Cc1c(Oc2cccc(C(c3cccc(Oc4ccc(N)c(C(F)(F)F)c4)c3)(C(F)(F)F)C(F)(F)F)c2)cccc1Oc1cccc(C(c2cccc(Oc3ccc(-n4c(=O)c5cc6c(=O)n(-c7ccc(Oc8cccc(C(c9cccc(Oc%10cccc(Oc%11cccc(C(c%12cccc(Oc%13ccc(-n%14c(=O)c%15cc%16c(=O)n(-c%17ccc(Oc%18cccc(C(c%19cccc(Oc%20cccc(Oc%21cccc(C(c%22cccc(Oc%23ccc(N%24c(=O)c%25cc%26c(=O)oc(=O)c%26cc%25c%24=O)c(C(F)(F)F)c%23)c%22)(C(F)(F)F)C(F)(F)F)c%21)c%20C#N)c%19)(C(F)(F)F)C(F)(…	imide	Raju, Journal of Applied Polymer Science, Vol. 101, 3455Ã¢â‚¬â€œ3461 (2006)
69	('O=C(c1ccc2c(c1)C(=O)OC2=O)c1ccc2c(c1)C(=O)OC2=O', 'N#Cc1c(Oc2cccc(C(c3cccc(Oc4ccc(N)c(C(F)(F)F)c4)c3)(C(F)(F)F)C(F)(F)F)c2)cccc1Oc1cccc(C(c2cccc(Oc3ccc(N)c(C(F)(F)F)c3)c2)(C(F)(F)F)C(F)(F)F)c1')	O=C(c1ccc2c(c1)C(=O)OC2=O)c1ccc2c(c1)C(=O)OC2=O.N#Cc1c(Oc2cccc(C(c3cccc(Oc4ccc(N)c(C(F)(F)F)c4)c3)(C(F)(F)F)C(F)(F)F)c2)cccc1Oc1cccc(C(c2cccc(Oc3ccc(N)c(C(F)(F)F)c3)c2)(C(F)(F)F)C(F)(F)F)c1	Density	1.328	g/cm3	N#Cc1c(Oc2cccc(C(c3cccc(Oc4ccc(N)c(C(F)(F)F)c4)c3)(C(F)(F)F)C(F)(F)F)c2)cccc1Oc1cccc(C(c2cccc(Oc3ccc(N4C(=O)c5ccc(C(=O)c6ccc7c(c6)C(=O)N(c6ccc(Oc8cccc(C(c9cccc(Oc%10cccc(Oc%11cccc(C(c%12cccc(Oc%13ccc(N%14C(=O)c%15ccc(C(=O)c%16ccc%17c(c%16)C(=O)N(c%16ccc(Oc%18cccc(C(c%19cccc(Oc%20cccc(Oc%21cccc(C(c%22cccc(Oc%23ccc(N%24C(=O)c%25ccc(C(=O)c%26ccc%27c(c%26)C(=O)OC%27=O)cc%25C%24=O)c(C(F)(F)F)c%23)c%22…	imide	Raju, Journal of Applied Polymer Science, Vol. 101, 3455Ã¢â‚¬â€œ3461 (2006)
70	('O=C1OC(=O)c2cc(Oc3ccc4c(c3)C(=O)OC4=O)ccc21', 'N#Cc1c(Oc2cccc(C(c3cccc(Oc4ccc(N)c(C(F)(F)F)c4)c3)(C(F)(F)F)C(F)(F)F)c2)cccc1Oc1cccc(C(c2cccc(Oc3ccc(N)c(C(F)(F)F)c3)c2)(C(F)(F)F)C(F)(F)F)c1')	O=C1OC(=O)c2cc(Oc3ccc4c(c3)C(=O)OC4=O)ccc21.N#Cc1c(Oc2cccc(C(c3cccc(Oc4ccc(N)c(C(F)(F)F)c4)c3)(C(F)(F)F)C(F)(F)F)c2)cccc1Oc1cccc(C(c2cccc(Oc3ccc(N)c(C(F)(F)F)c3)c2)(C(F)(F)F)C(F)(F)F)c1	Density	1.322	g/cm3	N#Cc1c(Oc2cccc(C(c3cccc(Oc4ccc(N)c(C(F)(F)F)c4)c3)(C(F)(F)F)C(F)(F)F)c2)cccc1Oc1cccc(C(c2cccc(Oc3ccc(N4C(=O)c5ccc(Oc6ccc7c(c6)C(=O)N(c6ccc(Oc8cccc(C(c9cccc(Oc%10cccc(Oc%11cccc(C(c%12cccc(Oc%13ccc(N%14C(=O)c%15ccc(Oc%16ccc%17c(c%16)C(=O)N(c%16ccc(Oc%18cccc(C(c%19cccc(Oc%20cccc(Oc%21cccc(C(c%22cccc(Oc%23ccc(N%24C(=O)c%25ccc(Oc%26ccc%27c(c%26)C(=O)OC%27=O)cc%25C%24=O)c(C(F)(F)F)c%23)c%22)(C(F)(F)F)C…	imide	Raju, Journal of Applied Polymer Science, Vol. 101, 3455Ã¢â‚¬â€œ3461 (2006)
71	('O=C1OC(=O)c2cc(-c3ccc4c(c3)C(=O)OC4=O)ccc21', 'N#Cc1c(Oc2cccc(C(c3cccc(Oc4ccc(N)c(C(F)(F)F)c4)c3)(C(F)(F)F)C(F)(F)F)c2)cccc1Oc1cccc(C(c2cccc(Oc3ccc(N)c(C(F)(F)F)c3)c2)(C(F)(F)F)C(F)(F)F)c1')	O=C1OC(=O)c2cc(-c3ccc4c(c3)C(=O)OC4=O)ccc21.N#Cc1c(Oc2cccc(C(c3cccc(Oc4ccc(N)c(C(F)(F)F)c4)c3)(C(F)(F)F)C(F)(F)F)c2)cccc1Oc1cccc(C(c2cccc(Oc3ccc(N)c(C(F)(F)F)c3)c2)(C(F)(F)F)C(F)(F)F)c1	Density	1.316	g/cm3	N#Cc1c(Oc2cccc(C(c3cccc(Oc4ccc(N)c(C(F)(F)F)c4)c3)(C(F)(F)F)C(F)(F)F)c2)cccc1Oc1cccc(C(c2cccc(Oc3ccc(N4C(=O)c5ccc(-c6ccc7c(c6)C(=O)N(c6ccc(Oc8cccc(C(c9cccc(Oc%10cccc(Oc%11cccc(C(c%12cccc(Oc%13ccc(N%14C(=O)c%15ccc(-c%16ccc%17c(c%16)C(=O)N(c%16ccc(Oc%18cccc(C(c%19cccc(Oc%20cccc(Oc%21cccc(C(c%22cccc(Oc%23ccc(N%24C(=O)c%25ccc(-c%26ccc%27c(c%26)C(=O)OC%27=O)cc%25C%24=O)c(C(F)(F)F)c%23)c%22)(C(F)(F)F)C…	imide	Raju, Journal of Applied Polymer Science, Vol. 101, 3455Ã¢â‚¬â€œ3461 (2006)
72	('O=C1OC(=O)c2cc(S(=O)(=O)c3ccc4c(c3)C(=O)OC4=O)ccc21', 'N#Cc1c(Oc2cccc(C(c3cccc(Oc4ccc(N)c(C(F)(F)F)c4)c3)(C(F)(F)F)C(F)(F)F)c2)cccc1Oc1cccc(C(c2cccc(Oc3ccc(N)c(C(F)(F)F)c3)c2)(C(F)(F)F)C(F)(F)F)c1')	O=C1OC(=O)c2cc(S(=O)(=O)c3ccc4c(c3)C(=O)OC4=O)ccc21.N#Cc1c(Oc2cccc(C(c3cccc(Oc4ccc(N)c(C(F)(F)F)c4)c3)(C(F)(F)F)C(F)(F)F)c2)cccc1Oc1cccc(C(c2cccc(Oc3ccc(N)c(C(F)(F)F)c3)c2)(C(F)(F)F)C(F)(F)F)c1	Density	1.304	g/cm3	N#Cc1c(Oc2cccc(C(c3cccc(Oc4ccc(N)c(C(F)(F)F)c4)c3)(C(F)(F)F)C(F)(F)F)c2)cccc1Oc1cccc(C(c2cccc(Oc3ccc(N4C(=O)c5ccc(S(=O)(=O)c6ccc7c(c6)C(=O)N(c6ccc(Oc8cccc(C(c9cccc(Oc%10cccc(Oc%11cccc(C(c%12cccc(Oc%13ccc(N%14C(=O)c%15ccc(S(=O)(=O)c%16ccc%17c(c%16)C(=O)N(c%16ccc(Oc%18cccc(C(c%19cccc(Oc%20cccc(Oc%21cccc(C(c%22cccc(Oc%23ccc(N%24C(=O)c%25ccc(S(=O)(=O)c%26ccc%27c(c%26)C(=O)OC%27=O)cc%25C%24=O)c(C(F)(F…	imide	Raju, Journal of Applied Polymer Science, Vol. 101, 3455Ã¢â‚¬â€œ3461 (2006)
73	('O=C1OC(=O)c2cc(C(c3ccc4c(c3)C(=O)OC4=O)(C(F)(F)F)C(F)(F)F)ccc21', 'N#Cc1c(Oc2cccc(C(c3cccc(Oc4ccc(N)c(C(F)(F)F)c4)c3)(C(F)(F)F)C(F)(F)F)c2)cccc1Oc1cccc(C(c2cccc(Oc3ccc(N)c(C(F)(F)F)c3)c2)(C(F)(F)F)C(F)(F)F)c1')	O=C1OC(=O)c2cc(C(c3ccc4c(c3)C(=O)OC4=O)(C(F)(F)F)C(F)(F)F)ccc21.N#Cc1c(Oc2cccc(C(c3cccc(Oc4ccc(N)c(C(F)(F)F)c4)c3)(C(F)(F)F)C(F)(F)F)c2)cccc1Oc1cccc(C(c2cccc(Oc3ccc(N)c(C(F)(F)F)c3)c2)(C(F)(F)F)C(F)(F)F)c1	Density	1.302	g/cm3	N#Cc1c(Oc2cccc(C(c3cccc(Oc4ccc(N)c(C(F)(F)F)c4)c3)(C(F)(F)F)C(F)(F)F)c2)cccc1Oc1cccc(C(c2cccc(Oc3ccc(N4C(=O)c5ccc(C(c6ccc7c(c6)C(=O)N(c6ccc(Oc8cccc(C(c9cccc(Oc%10cccc(Oc%11cccc(C(c%12cccc(Oc%13ccc(N%14C(=O)c%15ccc(C(c%16ccc%17c(c%16)C(=O)N(c%16ccc(Oc%18cccc(C(c%19cccc(Oc%20cccc(Oc%21cccc(C(c%22cccc(Oc%23ccc(N%24C(=O)c%25ccc(C(c%26ccc%27c(c%26)C(=O)OC%27=O)(C(F)(F)F)C(F)(F)F)cc%25C%24=O)c(C(F)(F)F…	imide	Raju, Journal of Applied Polymer Science, Vol. 101, 3455Ã¢â‚¬â€œ3461 (2006)
77	('O=C(Cl)Cl', 'Cc1cc(C(C)(C)c2ccc(O)c(C)c2)ccc1O')	O=C(Cl)Cl.Cc1cc(C(C)(C)c2ccc(O)c(C)c2)ccc1O	Density	1.199	g/cm3	Cc1cc(C(C)(C)c2ccc(OC(=O)Oc3ccc(C(C)(C)c4ccc(OC(=O)Oc5ccc(C(C)(C)c6ccc(OC(=O)Cl)c(C)c6)cc5C)c(C)c4)cc3C)c(C)c2)ccc1O	carbonate	SCHMIDHAUSER, Journal of Applied Polymer Science, Vol. 39, 2083-2096 (1990
78	('O=C(Cl)Cl', 'CC(C)(c1ccc(O)cc1)c1ccc(O)cc1')	O=C(Cl)Cl.CC(C)(c1ccc(O)cc1)c1ccc(O)cc1	Density	1.167	g/cm3	CC(C)(c1ccc(O)cc1)c1ccc(OC(=O)Oc2ccc(C(C)(C)c3ccc(OC(=O)Oc4ccc(C(C)(C)c5ccc(OC(=O)Cl)cc5)cc4)cc3)cc2)cc1	carbonate	SCHMIDHAUSER, Journal of Applied Polymer Science, Vol. 39, 2083-2096 (1990
79	('O=C(Cl)Cl', 'CCc1cc(C(C)(C)c2ccc(O)c(CC)c2)ccc1O')	O=C(Cl)Cl.CCc1cc(C(C)(C)c2ccc(O)c(CC)c2)ccc1O	Density	1.128	g/cm3	CCc1cc(C(C)(C)c2ccc(OC(=O)Oc3ccc(C(C)(C)c4ccc(OC(=O)Oc5ccc(C(C)(C)c6ccc(OC(=O)Cl)c(CC)c6)cc5CC)c(CC)c4)cc3CC)c(CC)c2)ccc1O	carbonate	SCHMIDHAUSER, Journal of Applied Polymer Science, Vol. 39, 2083-2096 (1990
80	('O=C(Cl)Cl', 'CC(C)c1cc(C(C)(C)c2ccc(O)c(C(C)C)c2)ccc1O')	O=C(Cl)Cl.CC(C)c1cc(C(C)(C)c2ccc(O)c(C(C)C)c2)ccc1O	Density	1.081	g/cm3	CC(C)c1cc(C(C)(C)c2ccc(OC(=O)Oc3ccc(C(C)(C)c4ccc(OC(=O)Oc5ccc(C(C)(C)c6ccc(OC(=O)Cl)c(C(C)C)c6)cc5C(C)C)c(C(C)C)c4)cc3C(C)C)c(C(C)C)c2)ccc1O	carbonate	SCHMIDHAUSER, Journal of Applied Polymer Science, Vol. 39, 2083-2096 (1990
81	('O=C(Cl)Cl', 'Cc1cc(C(C)(C)c2cc(C)c(O)c(C)c2)cc(C)c1O')	O=C(Cl)Cl.Cc1cc(C(C)(C)c2cc(C)c(O)c(C)c2)cc(C)c1O	Density	1.086	g/cm3	Cc1cc(C(C)(C)c2cc(C)c(OC(=O)Oc3c(C)cc(C(C)(C)c4cc(C)c(OC(=O)Oc5c(C)cc(C(C)(C)c6cc(C)c(OC(=O)Cl)c(C)c6)cc5C)c(C)c4)cc3C)c(C)c2)cc(C)c1O	carbonate	SCHMIDHAUSER, Journal of Applied Polymer Science, Vol. 39, 2083-2096 (1990
82	('O=C(Cl)Cl', 'CCCC(C)(c1ccc(O)cc1)c1ccc(O)cc1')	O=C(Cl)Cl.CCCC(C)(c1ccc(O)cc1)c1ccc(O)cc1	Density	1.159	g/cm3	CCCC(C)(c1ccc(O)cc1)c1ccc(OC(=O)Oc2ccc(C(C)(CCC)c3ccc(OC(=O)Oc4ccc(C(C)(CCC)c5ccc(OC(=O)Cl)cc5)cc4)cc3)cc2)cc1	carbonate	SCHMIDHAUSER, Journal of Applied Polymer Science, Vol. 39, 2083-2096 (1990
83	('O=C(Cl)Cl', 'CCCC(CCC)(c1ccc(O)cc1)c1ccc(O)cc1')	O=C(Cl)Cl.CCCC(CCC)(c1ccc(O)cc1)c1ccc(O)cc1	Density	1.116	g/cm3	CCCC(CCC)(c1ccc(O)cc1)c1ccc(OC(=O)Oc2ccc(C(CCC)(CCC)c3ccc(OC(=O)Oc4ccc(C(CCC)(CCC)c5ccc(OC(=O)Cl)cc5)cc4)cc3)cc2)cc1	carbonate	SCHMIDHAUSER, Journal of Applied Polymer Science, Vol. 39, 2083-2096 (1990
84	('O=C(Cl)Cl', 'CCCCC(CCCC)(c1ccc(O)cc1)c1ccc(O)cc1')	O=C(Cl)Cl.CCCCC(CCCC)(c1ccc(O)cc1)c1ccc(O)cc1	Density	1.098	g/cm3	CCCCC(CCCC)(c1ccc(O)cc1)c1ccc(OC(=O)Oc2ccc(C(CCCC)(CCCC)c3ccc(OC(=O)Oc4ccc(C(CCCC)(CCCC)c5ccc(OC(=O)Cl)cc5)cc4)cc3)cc2)cc1	carbonate	SCHMIDHAUSER, Journal of Applied Polymer Science, Vol. 39, 2083-2096 (1990
85	('O=C(Cl)Cl', 'Oc1ccc(C2(c3ccc(O)cc3)CCCCC2)cc1')	O=C(Cl)Cl.Oc1ccc(C2(c3ccc(O)cc3)CCCCC2)cc1	Density	1.212	g/cm3	O=C(Cl)Oc1ccc(C2(c3ccc(OC(=O)Oc4ccc(C5(c6ccc(OC(=O)Oc7ccc(C8(c9ccc(O)cc9)CCCCC8)cc7)cc6)CCCCC5)cc4)cc3)CCCCC2)cc1	carbonate	SCHMIDHAUSER, Journal of Applied Polymer Science, Vol. 39, 2083-2096 (1990
86	('O=C(Cl)Cl', 'Oc1ccc(C2(c3ccc(O)cc3)CCCCCC2)cc1')	O=C(Cl)Cl.Oc1ccc(C2(c3ccc(O)cc3)CCCCCC2)cc1	Density	1.203	g/cm3	O=C(Cl)Oc1ccc(C2(c3ccc(OC(=O)Oc4ccc(C5(c6ccc(OC(=O)Oc7ccc(C8(c9ccc(O)cc9)CCCCCC8)cc7)cc6)CCCCCC5)cc4)cc3)CCCCCC2)cc1	carbonate	SCHMIDHAUSER, Journal of Applied Polymer Science, Vol. 39, 2083-2096 (1990
87	('C=CC(=O)OC',)	C=CC(=O)OC	Density	1.22	g/cm3	COC(=O)C(C)CC(CC(CC(CC(C(=O)OC)C(C)C(=O)OC)C(=O)OC)C(=O)OC)C(=O)OC	vinyl	Mogri, Polymer 42 (2001) 7765-7780
88	('C=CC(=O)OCC',)	C=CC(=O)OCC	Density	1.1178	g/cm3	CCOC(=O)CCCC(C(=O)OCC)C(CCC(CC(C(=O)OCC)C(C)C(=O)OCC)C(=O)OCC)C(=O)OCC	vinyl	Mogri, Polymer 42 (2001) 7765-7780
89	('C=CC(=O)OCCCCCCCCCCCCCCCCCC',)	C=CC(=O)OCCCCCCCCCCCCCCCCCC	Density	0.9754	g/cm3	CCCCCCCCCCCCCCCCCCOC(=O)C(C)CC(CC(C(=O)OCCCCCCCCCCCCCCCCCC)C(CCC(C(=O)OCCCCCCCCCCCCCCCCCC)C(C)C(=O)OCCCCCCCCCCCCCCCCCC)C(=O)OCCCCCCCCCCCCCCCCCC)C(=O)OCCCCCCCCCCCCCCCCCC	vinyl	Mogri, Polymer 42 (2001) 7765-7780
90	('C=CC(=O)OCCCCCCCCCCCCCCCCCCCCCC',)	C=CC(=O)OCCCCCCCCCCCCCCCCCCCCCC	Density	0.9752	g/cm3	CCCCCCCCCCCCCCCCCCCCCCOC(=O)CCCC(CC(CC(C(=O)OCCCCCCCCCCCCCCCCCCCCCC)C(CCCC(=O)OCCCCCCCCCCCCCCCCCCCCCC)C(=O)OCCCCCCCCCCCCCCCCCCCCCC)C(=O)OCCCCCCCCCCCCCCCCCCCCCC)C(=O)OCCCCCCCCCCCCCCCCCCCCCC	vinyl	Mogri, Polymer 42 (2001) 7765-7780
91	('C=C(C)C(=O)OCCCCCCCCCCCCCCCCCC',)	C=C(C)C(=O)OCCCCCCCCCCCCCCCCCC	Density	0.9672	g/cm3	CCCCCCCCCCCCCCCCCCOC(=O)C(C)CCC(C)(CC(C)(C(=O)OCCCCCCCCCCCCCCCCCC)C(C)(CC(C)(CCC(C)C(=O)OCCCCCCCCCCCCCCCCCC)C(=O)OCCCCCCCCCCCCCCCCCC)C(=O)OCCCCCCCCCCCCCCCCCC)C(=O)OCCCCCCCCCCCCCCCCCC	vinyl	Mogri, Polymer 42 (2001) 7765-7780
92	('C1=CC2CCC1C2',)	C1=CC2CCC1C2	Density	0.999	g/cm3	C1CC2CC1CC2C1C2CCC(C2)C1C1C2CCC(C2)C1C1C2CCC(C2)C1C1C2CCC(C2)C1C1CC2CCC1C2	vinyl	Morontsev, European Polymer Journal 99 (2018) 340Ã¢â‚¬â€œ349341
93	('C1=CC2CCC1C2',)	C1=CC2CCC1C2	Density	1.2	g/cm3	C1CC2CC1CC2C1C2CCC(C2)C1C1C2CCC(C2)C1C1C2CCC(C2)C1C1C2CCC(C2)C1C1CC2CCC1C2	vinyl	Morontsev, European Polymer Journal 99 (2018) 340Ã¢â‚¬â€œ349341
95	('C[Si](C)(C)C1CC2C=CC1C2',)	C[Si](C)(C)C1CC2C=CC1C2	Density	0.998	g/cm3	C[Si](C)(C)C1CC2CC1CC2C1C2CC(C1C1C3CC(C1C1C4CC(C1C1C5CC(C1C1CC6CC1C([Si](C)(C)C)C6)C([Si](C)(C)C)C5)C([Si](C)(C)C)C4)C([Si](C)(C)C)C3)C([Si](C)(C)C)C2	vinyl	Morontsev, European Polymer Journal 99 (2018) 340Ã¢â‚¬â€œ349341
96	('O=C(Cl)Cl', 'CC(C)(c1ccc(O)cc1)c1ccc(O)cc1')	CC(C)(c1ccc(O)cc1)c1ccc(O)cc1.O=C(Cl)Cl	Density	1.2	g/cm3	CC(C)(c1ccc(O)cc1)c1ccc(OC(=O)Oc2ccc(C(C)(C)c3ccc(OC(=O)Oc4ccc(C(C)(C)c5ccc(OC(=O)Cl)cc5)cc4)cc3)cc2)cc1	carbonate	Muruganandam, Journal of Polymer Science: Part B: Polymer Physics, Vol. 25, 1999-2026 (1987)
97	('O=C(Cl)Cl', 'Cc1cc(C(C)(C)c2cc(C)c(O)c(C)c2)cc(C)c1O')	Cc1cc(C(C)(C)c2cc(C)c(O)c(C)c2)cc(C)c1O.O=C(Cl)Cl	Density	1.083	g/cm3	Cc1cc(C(C)(C)c2cc(C)c(OC(=O)Oc3c(C)cc(C(C)(C)c4cc(C)c(OC(=O)Oc5c(C)cc(C(C)(C)c6cc(C)c(OC(=O)Cl)c(C)c6)cc5C)c(C)c4)cc3C)c(C)c2)cc(C)c1O	carbonate	Muruganandam, Journal of Polymer Science: Part B: Polymer Physics, Vol. 25, 1999-2026 (1987)
98	('O=C(Cl)Cl', 'Oc1ccc(C(=C(Cl)Cl)c2ccc(O)cc2)cc1')	Oc1ccc(C(=C(Cl)Cl)c2ccc(O)cc2)cc1.O=C(Cl)Cl	Density	1.39	g/cm3	O=C(Cl)Oc1ccc(C(=C(Cl)Cl)c2ccc(OC(=O)Oc3ccc(C(=C(Cl)Cl)c4ccc(OC(=O)Oc5ccc(C(=C(Cl)Cl)c6ccc(O)cc6)cc5)cc4)cc3)cc2)cc1	carbonate	McHattie, Journal of Polymer Science: Part B Polymer Physics,Vol. 29, 731-746 (1991)
99	('O=C(Cl)Cl', 'CC(C)(c1cc(Cl)c(O)c(Cl)c1)c1cc(Cl)c(O)c(Cl)c1')	CC(C)(c1cc(Cl)c(O)c(Cl)c1)c1cc(Cl)c(O)c(Cl)c1.O=C(Cl)Cl	Density	1.415	g/cm3	CC(C)(c1cc(Cl)c(O)c(Cl)c1)c1cc(Cl)c(OC(=O)Oc2c(Cl)cc(C(C)(C)c3cc(Cl)c(OC(=O)Oc4c(Cl)cc(C(C)(C)c5cc(Cl)c(OC(=O)Cl)c(Cl)c5)cc4Cl)c(Cl)c3)cc2Cl)c(Cl)c1	carbonate	Muruganandam, Journal of Polymer Science: Part B: Polymer Physics, Vol. 25, 1999-2026 (1987)
100	('NCCCCCCCN', 'O=C(O)CCCCCCCCCCSCCSCCCCCCCCCCC(=O)O')	NCCCCCCCN.O=C(O)CCCCCCCCCCSCCSCCCCCCCCCCC(=O)O	Density	1.06	g/cm3	NCCCCCCCNC(=O)CCCCCCCCCCSCCSCCCCCCCCCCC(=O)NCCCCCCCNC(=O)CCCCCCCCCCSCCSCCCCCCCCCCC(=O)NCCCCCCCNC(=O)CCCCCCCCCCSCCSCCCCCCCCCCC(=O)O	amide	Nguyen, Polymer 153 (2018) 183Ã¢â‚¬â€œ192
101	('NCCCCCCCN', 'O=C(O)CCCCCCCCCCSCCCCSCCCCCCCCCCC(=O)O')	NCCCCCCCN.O=C(O)CCCCCCCCCCSCCCCSCCCCCCCCCCC(=O)O	Density	1.04	g/cm3	NCCCCCCCNC(=O)CCCCCCCCCCSCCCCSCCCCCCCCCCC(=O)NCCCCCCCNC(=O)CCCCCCCCCCSCCCCSCCCCCCCCCCC(=O)NCCCCCCCNC(=O)CCCCCCCCCCSCCCCSCCCCCCCCCCC(=O)O	amide	Nguyen, Polymer 153 (2018) 183Ã¢â‚¬â€œ192
102	('NCCCCCCCN', 'O=C(O)CCCCCCCCCCSCCCCCCCCCCSCCCCCCCCCCC(=O)O')	NCCCCCCCN.O=C(O)CCCCCCCCCCSCCCCCCCCCCSCCCCCCCCCCC(=O)O	Density	1.02	g/cm3	NCCCCCCCNC(=O)CCCCCCCCCCSCCCCCCCCCCSCCCCCCCCCCC(=O)NCCCCCCCNC(=O)CCCCCCCCCCSCCCCCCCCCCSCCCCCCCCCCC(=O)NCCCCCCCNC(=O)CCCCCCCCCCSCCCCCCCCCCSCCCCCCCCCCC(=O)O	amide	Nguyen, Polymer 153 (2018) 183Ã¢â‚¬â€œ192
103	('NCCCCCCCCCCCCCN', 'O=C(O)CCCCCCCCCCSCCCCSCCCCCCCCCCC(=O)O')	NCCCCCCCCCCCCCN.O=C(O)CCCCCCCCCCSCCCCSCCCCCCCCCCC(=O)O	Density	1.02	g/cm3	NCCCCCCCCCCCCCNC(=O)CCCCCCCCCCSCCCCSCCCCCCCCCCC(=O)NCCCCCCCCCCCCCNC(=O)CCCCCCCCCCSCCCCSCCCCCCCCCCC(=O)NCCCCCCCCCCCCCNC(=O)CCCCCCCCCCSCCCCSCCCCCCCCCCC(=O)O	amide	Nguyen, Polymer 153 (2018) 183Ã¢â‚¬â€œ192
104	('NCCCCCCCCCCCCCN', 'O=C(O)CCCCCCCCCCSCCCCCCCCCCSCCCCCCCCCCC(=O)O')	NCCCCCCCCCCCCCN.O=C(O)CCCCCCCCCCSCCCCCCCCCCSCCCCCCCCCCC(=O)O	Density	1.01	g/cm3	NCCCCCCCCCCCCCNC(=O)CCCCCCCCCCSCCCCCCCCCCSCCCCCCCCCCC(=O)NCCCCCCCCCCCCCNC(=O)CCCCCCCCCCSCCCCCCCCCCSCCCCCCCCCCC(=O)NCCCCCCCCCCCCCNC(=O)CCCCCCCCCCSCCCCCCCCCCSCCCCCCCCCCC(=O)O	amide	Nguyen, Polymer 153 (2018) 183Ã¢â‚¬â€œ192
105	('Cc1cc(N)c(C)cc1N', 'CC1=CC(C2CC(=O)OC2=O)CC2C(=O)OC(=O)C12')	CC1=CC(C2CC(=O)OC2=O)CC2C(=O)OC(=O)C12.Cc1cc(N)c(C)cc1N	Density	1.16	g/cm3	CC1=CC(C2CC(=O)OC2=O)CC2C(=O)N(c3cc(C)c(N4C(=O)C5CC(C6CC(=O)N(c7cc(C)c(N8C(=O)CC(C9C=C(C)C%10C(=O)N(c%11cc(C)c(N)cc%11C)C(=O)C%10C9)C8=O)cc7C)C6=O)C=C(C)C5C4=O)cc3C)C(=O)C12	imide	Park, Polymer 151 (2018) 325-333
106	('CC1=CC(C2CC(=O)OC2=O)CC2C(=O)OC(=O)C12', 'Nc1ccc(C2(c3ccc(N)cc3)c3ccccc3-c3ccccc32)cc1')	CC1=CC(C2CC(=O)OC2=O)CC2C(=O)OC(=O)C12.Nc1ccc(C2(c3ccc(N)cc3)c3ccccc3-c3ccccc32)cc1	Density	1.17	g/cm3	CC1=CC(C2CC(=O)N(c3ccc(C4(c5ccc(N6C(=O)C7CC(C8CC(=O)N(c9ccc(C%10(c%11ccc(N%12C(=O)C%13CC(C%14CC(=O)N(c%15ccc(C%16(c%17ccc(N)cc%17)c%17ccccc%17-c%17ccccc%17%16)cc%15)C%14=O)C=C(C)C%13C%12=O)cc%11)c%11ccccc%11-c%11ccccc%11%10)cc9)C8=O)C=C(C)C7C6=O)cc5)c5ccccc5-c5ccccc54)cc3)C2=O)CC2C(=O)OC(=O)C12	imide	Park, Polymer 151 (2018) 325-333
107	('Nc1ccc(Cc2ccc(N)cc2)cc1', 'CC1=CC(C2CC(=O)OC2=O)CC2C(=O)OC(=O)C12')	CC1=CC(C2CC(=O)OC2=O)CC2C(=O)OC(=O)C12.Nc1ccc(Cc2ccc(N)cc2)cc1	Density	1.2	g/cm3	CC1=CC(C2CC(=O)OC2=O)CC2C(=O)N(c3ccc(Cc4ccc(N5C(=O)C6CC(C7CC(=O)N(c8ccc(Cc9ccc(N%10C(=O)C%11CC(C%12CC(=O)N(c%13ccc(Cc%14ccc(N)cc%14)cc%13)C%12=O)C=C(C)C%11C%10=O)cc9)cc8)C7=O)C=C(C)C6C5=O)cc4)cc3)C(=O)C12	imide	Park, Polymer 151 (2018) 325-333
108	('Nc1ccc(Oc2ccc(N)cc2)cc1', 'CC1=CC(C2CC(=O)OC2=O)CC2C(=O)OC(=O)C12')	CC1=CC(C2CC(=O)OC2=O)CC2C(=O)OC(=O)C12.Nc1ccc(Oc2ccc(N)cc2)cc1	Density	1.26	g/cm3	CC1=CC(C2CC(=O)N(c3ccc(Oc4ccc(N5C(=O)CC(C6C=C(C)C7C(=O)N(c8ccc(Oc9ccc(N%10C(=O)CC(C%11C=C(C)C%12C(=O)N(c%13ccc(Oc%14ccc(N)cc%14)cc%13)C(=O)C%12C%11)C%10=O)cc9)cc8)C(=O)C7C6)C5=O)cc4)cc3)C2=O)CC2C(=O)OC(=O)C12	imide	Park, Polymer 151 (2018) 325-333
109	('Nc1ccc(N)cc1', 'CC1=CC(C2CC(=O)OC2=O)CC2C(=O)OC(=O)C12')	CC1=CC(C2CC(=O)OC2=O)CC2C(=O)OC(=O)C12.Nc1ccc(N)cc1	Density	1.36	g/cm3	CC1=CC(C2CC(=O)OC2=O)CC2C(=O)N(c3ccc(N4C(=O)C5CC(C6CC(=O)N(c7ccc(N8C(=O)C9CC(C%10CC(=O)N(c%11ccc(N)cc%11)C%10=O)C=C(C)C9C8=O)cc7)C6=O)C=C(C)C5C4=O)cc3)C(=O)C12	imide	Park, Polymer 151 (2018) 325-333
113	('Nc1cccc(N)c1', 'O=C(O)c1ccc(Oc2ccc(-c3cccc(-c4ccc(Oc5ccc(C(=O)O)cc5)c(C(F)(F)F)c4)n3)cc2C(F)(F)F)cc1')	O=C(O)c1ccc(Oc2ccc(-c3cccc(-c4ccc(Oc5ccc(C(=O)O)cc5)c(C(F)(F)F)c4)n3)cc2C(F)(F)F)cc1.Nc1cccc(N)c1	Density	1.388	g/cm3	Nc1cccc(NC(=O)c2ccc(Oc3ccc(-c4cccc(-c5ccc(Oc6ccc(C(=O)Nc7cccc(NC(=O)c8ccc(Oc9ccc(-c%10cccc(-c%11ccc(Oc%12ccc(C(=O)Nc%13cccc(NC(=O)c%14ccc(Oc%15ccc(-c%16cccc(-c%17ccc(Oc%18ccc(C(=O)O)cc%18)c(C(F)(F)F)c%17)n%16)cc%15C(F)(F)F)cc%14)c%13)cc%12)c(C(F)(F)F)c%11)n%10)cc9C(F)(F)F)cc8)c7)cc6)c(C(F)(F)F)c5)n4)cc3C(F)(F)F)cc2)c1	amide	Bisoi, European Polymer Journal 66 (2015) 419Ã¢â‚¬â€œ448
114	('Nc1ccc(N(c2ccccc2)c2ccc(N)cc2)cc1', 'O=C(O)c1ccc(Oc2ccc(-c3cccc(-c4ccc(Oc5ccc(C(=O)O)cc5)c(C(F)(F)F)c4)n3)cc2C(F)(F)F)cc1')	O=C(O)c1ccc(Oc2ccc(-c3cccc(-c4ccc(Oc5ccc(C(=O)O)cc5)c(C(F)(F)F)c4)n3)cc2C(F)(F)F)cc1.Nc1ccc(N(c2ccccc2)c2ccc(N)cc2)cc1	Density	1.295	g/cm3	Nc1ccc(N(c2ccccc2)c2ccc(NC(=O)c3ccc(Oc4ccc(-c5cccc(-c6ccc(Oc7ccc(C(=O)Nc8ccc(N(c9ccccc9)c9ccc(NC(=O)c%10ccc(Oc%11ccc(-c%12cccc(-c%13ccc(Oc%14ccc(C(=O)Nc%15ccc(N(c%16ccccc%16)c%16ccc(NC(=O)c%17ccc(Oc%18ccc(-c%19cccc(-c%20ccc(Oc%21ccc(C(=O)O)cc%21)c(C(F)(F)F)c%20)n%19)cc%18C(F)(F)F)cc%17)cc%16)cc%15)cc%14)c(C(F)(F)F)c%13)n%12)cc%11C(F)(F)F)cc%10)cc9)cc8)cc7)c(C(F)(F)F)c6)n5)cc4C(F)(F)F)cc3)cc2)cc1	amide	Bisoi, European Polymer Journal 66 (2015) 419Ã¢â‚¬â€œ449
116	('O=C(O)c1ccc(Oc2ccc(-c3cccc(-c4ccc(Oc5ccc(C(=O)O)cc5)c(C(F)(F)F)c4)n3)cc2C(F)(F)F)cc1', 'CC(C)(C)c1cc(Oc2ccc(-c3ccc(N)cc3)cc2C(F)(F)F)c(C(C)(C)C)cc1Oc1ccc(-c2ccc(N)cc2)cc1C(F)(F)F')	O=C(O)c1ccc(Oc2ccc(-c3cccc(-c4ccc(Oc5ccc(C(=O)O)cc5)c(C(F)(F)F)c4)n3)cc2C(F)(F)F)cc1.CC(C)(C)c1cc(Oc2ccc(-c3ccc(N)cc3)cc2C(F)(F)F)c(C(C)(C)C)cc1Oc1ccc(-c2ccc(N)cc2)cc1C(F)(F)F	Density	1.168	g/cm3	CC(C)(C)c1cc(Oc2ccc(-c3ccc(NC(=O)c4ccc(Oc5ccc(-c6cccc(-c7ccc(Oc8ccc(C(=O)Nc9ccc(-c%10ccc(Oc%11cc(C(C)(C)C)c(Oc%12ccc(-c%13ccc(NC(=O)c%14ccc(Oc%15ccc(-c%16cccc(-c%17ccc(Oc%18ccc(C(=O)Nc%19ccc(-c%20ccc(Oc%21cc(C(C)(C)C)c(Oc%22ccc(-c%23ccc(NC(=O)c%24ccc(Oc%25ccc(-c%26cccc(-c%27ccc(Oc%28ccc(C(=O)O)cc%28)c(C(F)(F)F)c%27)n%26)cc%25C(F)(F)F)cc%24)cc%23)cc%22C(F)(F)F)cc%21C(C)(C)C)c(C(F)(F)F)c%20)cc%19)c…	amide	Bisoi, European Polymer Journal 66 (2015) 419Ã¢â‚¬â€œ451
117	('O=C(O)c1ccc(C(c2ccc(C(=O)O)cc2)(C(F)(F)F)C(F)(F)F)cc1', 'Nc1ccc(N(c2ccc(N)cc2)c2ccc(C(c3ccccc3)(c3ccccc3)c3ccccc3)cc2)cc1')	Nc1ccc(N(c2ccc(N)cc2)c2ccc(C(c3ccccc3)(c3ccccc3)c3ccccc3)cc2)cc1.O=C(O)c1ccc(C(c2ccc(C(=O)O)cc2)(C(F)(F)F)C(F)(F)F)cc1	Density	1.1	g/cm3	Nc1ccc(N(c2ccc(NC(=O)c3ccc(C(c4ccc(C(=O)Nc5ccc(N(c6ccc(NC(=O)c7ccc(C(c8ccc(C(=O)Nc9ccc(N(c%10ccc(NC(=O)c%11ccc(C(c%12ccc(C(=O)O)cc%12)(C(F)(F)F)C(F)(F)F)cc%11)cc%10)c%10ccc(C(c%11ccccc%11)(c%11ccccc%11)c%11ccccc%11)cc%10)cc9)cc8)(C(F)(F)F)C(F)(F)F)cc7)cc6)c6ccc(C(c7ccccc7)(c7ccccc7)c7ccccc7)cc6)cc5)cc4)(C(F)(F)F)C(F)(F)F)cc3)cc2)c2ccc(C(c3ccccc3)(c3ccccc3)c3ccccc3)cc2)cc1	amide	Bisoi, Journal of Membrane Science 522 (2017) 77Ã¢â‚¬â€œ90
118	('O=C(O)c1ccc(C(=O)O)cc1', 'Nc1ccc(N(c2ccc(N)cc2)c2ccc(C(c3ccccc3)(c3ccccc3)c3ccccc3)cc2)cc1')	Nc1ccc(N(c2ccc(N)cc2)c2ccc(C(c3ccccc3)(c3ccccc3)c3ccccc3)cc2)cc1.O=C(O)c1ccc(C(=O)O)cc1	Density	1.05	g/cm3	Nc1ccc(N(c2ccc(NC(=O)c3ccc(C(=O)Nc4ccc(N(c5ccc(NC(=O)c6ccc(C(=O)Nc7ccc(N(c8ccc(NC(=O)c9ccc(C(=O)O)cc9)cc8)c8ccc(C(c9ccccc9)(c9ccccc9)c9ccccc9)cc8)cc7)cc6)cc5)c5ccc(C(c6ccccc6)(c6ccccc6)c6ccccc6)cc5)cc4)cc3)cc2)c2ccc(C(c3ccccc3)(c3ccccc3)c3ccccc3)cc2)cc1	amide	Bisoi, Journal of Membrane Science 522 (2017) 77Ã¢â‚¬â€œ90
119	('O=C(O)c1ccc2cc(C(=O)O)ccc2c1', 'Nc1ccc(N(c2ccc(N)cc2)c2ccc(C(c3ccccc3)(c3ccccc3)c3ccccc3)cc2)cc1')	Nc1ccc(N(c2ccc(N)cc2)c2ccc(C(c3ccccc3)(c3ccccc3)c3ccccc3)cc2)cc1.O=C(O)c1ccc2cc(C(=O)O)ccc2c1	Density	1.07	g/cm3	Nc1ccc(N(c2ccc(NC(=O)c3ccc4cc(C(=O)Nc5ccc(N(c6ccc(NC(=O)c7ccc8cc(C(=O)Nc9ccc(N(c%10ccc(NC(=O)c%11ccc%12cc(C(=O)O)ccc%12c%11)cc%10)c%10ccc(C(c%11ccccc%11)(c%11ccccc%11)c%11ccccc%11)cc%10)cc9)ccc8c7)cc6)c6ccc(C(c7ccccc7)(c7ccccc7)c7ccccc7)cc6)cc5)ccc4c3)cc2)c2ccc(C(c3ccccc3)(c3ccccc3)c3ccccc3)cc2)cc1	amide	Bisoi, Journal of Membrane Science 522 (2017) 77Ã¢â‚¬â€œ90
120	('CC(C)(C)c1cc(C(=O)O)cc(C(=O)O)c1', 'CC(c1ccc(Oc2ccc(-c3ccc(N)cc3)cc2C(F)(F)F)cc1)(c1ccc(Oc2ccc(-c3ccc(N)cc3)cc2C(F)(F)F)cc1)P1(=O)Oc2ccccc2-c2ccccc21')	CC(c1ccc(Oc2ccc(-c3ccc(N)cc3)cc2C(F)(F)F)cc1)(c1ccc(Oc2ccc(-c3ccc(N)cc3)cc2C(F)(F)F)cc1)P1(=O)Oc2ccccc2-c2ccccc21.CC(C)(C)c1cc(C(=O)O)cc(C(=O)O)c1	Density	1.11	g/cm3	CC(C)(C)c1cc(C(=O)O)cc(C(=O)Nc2ccc(-c3ccc(Oc4ccc(C(C)(c5ccc(Oc6ccc(-c7ccc(NC(=O)c8cc(C(=O)Nc9ccc(-c%10ccc(Oc%11ccc(C(C)(c%12ccc(Oc%13ccc(-c%14ccc(NC(=O)c%15cc(C(=O)Nc%16ccc(-c%17ccc(Oc%18ccc(C(C)(c%19ccc(Oc%20ccc(-c%21ccc(N)cc%21)cc%20C(F)(F)F)cc%19)P%19(=O)Oc%20ccccc%20-c%20ccccc%20%19)cc%18)c(C(F)(F)F)c%17)cc%16)cc(C(C)(C)C)c%15)cc%14)cc%13C(F)(F)F)cc%12)P%12(=O)Oc%13ccccc%13-c%13ccccc%13%12)cc…	amide	Bisoi, Polym. Chem., 2017, 8, 4220Ã¢â‚¬â€œ4232
121	('O=C(O)c1ccc(Oc2ccc(C(=O)O)cc2)cc1', 'CC(c1ccc(Oc2ccc(-c3ccc(N)cc3)cc2C(F)(F)F)cc1)(c1ccc(Oc2ccc(-c3ccc(N)cc3)cc2C(F)(F)F)cc1)P1(=O)Oc2ccccc2-c2ccccc21')	CC(c1ccc(Oc2ccc(-c3ccc(N)cc3)cc2C(F)(F)F)cc1)(c1ccc(Oc2ccc(-c3ccc(N)cc3)cc2C(F)(F)F)cc1)P1(=O)Oc2ccccc2-c2ccccc21.O=C(O)c1ccc(Oc2ccc(C(=O)O)cc2)cc1	Density	1.19	g/cm3	CC(c1ccc(Oc2ccc(-c3ccc(N)cc3)cc2C(F)(F)F)cc1)(c1ccc(Oc2ccc(-c3ccc(NC(=O)c4ccc(Oc5ccc(C(=O)Nc6ccc(-c7ccc(Oc8ccc(C(C)(c9ccc(Oc%10ccc(-c%11ccc(NC(=O)c%12ccc(Oc%13ccc(C(=O)Nc%14ccc(-c%15ccc(Oc%16ccc(C(C)(c%17ccc(Oc%18ccc(-c%19ccc(NC(=O)c%20ccc(Oc%21ccc(C(=O)O)cc%21)cc%20)cc%19)cc%18C(F)(F)F)cc%17)P%17(=O)Oc%18ccccc%18-c%18ccccc%18%17)cc%16)c(C(F)(F)F)c%15)cc%14)cc%13)cc%12)cc%11)cc%10C(F)(F)F)cc9)P9(…	amide	Bisoi, Polym. Chem., 2017, 8, 4220Ã¢â‚¬â€œ4232
122	('O=C(O)c1ccc(C(=O)O)cc1', 'CC(c1ccc(Oc2ccc(-c3ccc(N)cc3)cc2C(F)(F)F)cc1)(c1ccc(Oc2ccc(-c3ccc(N)cc3)cc2C(F)(F)F)cc1)P1(=O)Oc2ccccc2-c2ccccc21')	CC(c1ccc(Oc2ccc(-c3ccc(N)cc3)cc2C(F)(F)F)cc1)(c1ccc(Oc2ccc(-c3ccc(N)cc3)cc2C(F)(F)F)cc1)P1(=O)Oc2ccccc2-c2ccccc21.O=C(O)c1ccc(C(=O)O)cc1	Density	1.18	g/cm3	CC(c1ccc(Oc2ccc(-c3ccc(N)cc3)cc2C(F)(F)F)cc1)(c1ccc(Oc2ccc(-c3ccc(NC(=O)c4ccc(C(=O)Nc5ccc(-c6ccc(Oc7ccc(C(C)(c8ccc(Oc9ccc(-c%10ccc(NC(=O)c%11ccc(C(=O)Nc%12ccc(-c%13ccc(Oc%14ccc(C(C)(c%15ccc(Oc%16ccc(-c%17ccc(NC(=O)c%18ccc(C(=O)O)cc%18)cc%17)cc%16C(F)(F)F)cc%15)P%15(=O)Oc%16ccccc%16-c%16ccccc%16%15)cc%14)c(C(F)(F)F)c%13)cc%12)cc%11)cc%10)cc9C(F)(F)F)cc8)P8(=O)Oc9ccccc9-c9ccccc98)cc7)c(C(F)(F)F)c6)…	amide	Bisoi, Polym. Chem., 2017, 8, 4220Ã¢â‚¬â€œ4232
123	('O=C(O)c1cccc(C(=O)O)c1', 'CC(c1ccc(Oc2ccc(-c3ccc(N)cc3)cc2C(F)(F)F)cc1)(c1ccc(Oc2ccc(-c3ccc(N)cc3)cc2C(F)(F)F)cc1)P1(=O)Oc2ccccc2-c2ccccc21')	CC(c1ccc(Oc2ccc(-c3ccc(N)cc3)cc2C(F)(F)F)cc1)(c1ccc(Oc2ccc(-c3ccc(N)cc3)cc2C(F)(F)F)cc1)P1(=O)Oc2ccccc2-c2ccccc21.O=C(O)c1cccc(C(=O)O)c1	Density	1.19	g/cm3	CC(c1ccc(Oc2ccc(-c3ccc(N)cc3)cc2C(F)(F)F)cc1)(c1ccc(Oc2ccc(-c3ccc(NC(=O)c4cccc(C(=O)Nc5ccc(-c6ccc(Oc7ccc(C(C)(c8ccc(Oc9ccc(-c%10ccc(NC(=O)c%11cccc(C(=O)Nc%12ccc(-c%13ccc(Oc%14ccc(C(C)(c%15ccc(Oc%16ccc(-c%17ccc(NC(=O)c%18cccc(C(=O)O)c%18)cc%17)cc%16C(F)(F)F)cc%15)P%15(=O)Oc%16ccccc%16-c%16ccccc%16%15)cc%14)c(C(F)(F)F)c%13)cc%12)c%11)cc%10)cc9C(F)(F)F)cc8)P8(=O)Oc9ccccc9-c9ccccc98)cc7)c(C(F)(F)F)c6…	amide	Bisoi, Polym. Chem., 2017, 8, 4220Ã¢â‚¬â€œ4232
124	('O=C(O)c1ccc2cc(C(=O)O)ccc2c1', 'CC(c1ccc(Oc2ccc(-c3ccc(N)cc3)cc2C(F)(F)F)cc1)(c1ccc(Oc2ccc(-c3ccc(N)cc3)cc2C(F)(F)F)cc1)P1(=O)Oc2ccccc2-c2ccccc21')	CC(c1ccc(Oc2ccc(-c3ccc(N)cc3)cc2C(F)(F)F)cc1)(c1ccc(Oc2ccc(-c3ccc(N)cc3)cc2C(F)(F)F)cc1)P1(=O)Oc2ccccc2-c2ccccc21.O=C(O)c1ccc2cc(C(=O)O)ccc2c1	Density	1.22	g/cm3	CC(c1ccc(Oc2ccc(-c3ccc(N)cc3)cc2C(F)(F)F)cc1)(c1ccc(Oc2ccc(-c3ccc(NC(=O)c4ccc5cc(C(=O)Nc6ccc(-c7ccc(Oc8ccc(C(C)(c9ccc(Oc%10ccc(-c%11ccc(NC(=O)c%12ccc%13cc(C(=O)Nc%14ccc(-c%15ccc(Oc%16ccc(C(C)(c%17ccc(Oc%18ccc(-c%19ccc(NC(=O)c%20ccc%21cc(C(=O)O)ccc%21c%20)cc%19)cc%18C(F)(F)F)cc%17)P%17(=O)Oc%18ccccc%18-c%18ccccc%18%17)cc%16)c(C(F)(F)F)c%15)cc%14)ccc%13c%12)cc%11)cc%10C(F)(F)F)cc9)P9(=O)Oc%10ccccc%…	amide	Bisoi, Polym. Chem., 2017, 8, 4220Ã¢â‚¬â€œ4232
125	('C1=CC2CCC1C2',)	C1=CC2CCC1C2	Density	0.98	g/cm3	C1CC2CC1CC2C1C2CCC(C2)C1C1C2CCC(C2)C1C1C2CCC(C2)C1C1C2CCC(C2)C1C1CC2CCC1C2	vinyl	Bondar,Journal of Polymer Science: Part B: Polymer Physics, Vol. 31,1273-1283 (1993
126	('C[Si](C)(C)C1CC2C=CC1C2',)	C[Si](C)(C)C1CC2C=CC1C2	Density	0.92	g/cm3	C[Si](C)(C)C1CC2CC1CC2C1C2CC(C1C1C3CC(C1C1C4CC(C1C1C5CC(C1C1CC6CC1CC6[Si](C)(C)C)C([Si](C)(C)C)C5)C([Si](C)(C)C)C4)C([Si](C)(C)C)C3)C([Si](C)(C)C)C2	vinyl	Bondar,Journal of Polymer Science: Part B: Polymer Physics, Vol. 31,1273-1283 (1993
127	('C[Si](C)(C)C[Si](C)(C)C1CC2C=CC1C2',)	C[Si](C)(C)C[Si](C)(C)C1CC2C=CC1C2	Density	0.93	g/cm3	C[Si](C)(C)C[Si](C)(C)C1CC2CC(C3C4CC(C3C3C5CC(CC5[Si](C)(C)C[Si](C)(C)C)C3C3C5CC(C3C3C6CC(CC6[Si](C)(C)C[Si](C)(C)C)C3C3CC6CC3C([Si](C)(C)C[Si](C)(C)C)C6)C([Si](C)(C)C[Si](C)(C)C)C5)C([Si](C)(C)C[Si](C)(C)C)C4)C1C2	vinyl	Bondar,Journal of Polymer Science: Part B: Polymer Physics, Vol. 31,1273-1283 (1993
129	('O=C(O)c1cc(C(=O)O)c(C(=O)O)cc1C(=O)O', 'CC1(C)CC(C)(c2ccc(Oc3ccc(-c4ccc(N)cc4)cc3C(F)(F)F)cc2)c2cc(Oc3ccc(-c4ccc(N)cc4)cc3C(F)(F)F)ccc21')	CC1(C)CC(C)(c2ccc(Oc3ccc(-c4ccc(N)cc4)cc3C(F)(F)F)cc2)c2cc(Oc3ccc(-c4ccc(N)cc4)cc3C(F)(F)F)ccc21.O=C(O)c1cc(C(=O)O)c(C(=O)O)cc1C(=O)O	Density	1.27	g/cm3	CC1(C)CC(C)(c2ccc(Oc3ccc(-c4ccc(NC(=O)c5cc(C(=O)Nc6ccc(-c7ccc(Oc8ccc9c(c8)C(C)(c8ccc(Oc%10ccc(-c%11ccc(NC(=O)c%12cc(C(=O)O)c(C(=O)O)cc%12C(=O)Nc%12ccc(-c%13ccc(Oc%14ccc%15c(c%14)C(C)(c%14ccc(Oc%16ccc(-c%17ccc(NC(=O)c%18cc(C(=O)O)c(C(=O)O)cc%18C(=O)O)cc%17)cc%16C(F)(F)F)cc%14)CC%15(C)C)c(C(F)(F)F)c%13)cc%12)cc%11)cc%10C(F)(F)F)cc8)CC9(C)C)c(C(F)(F)F)c7)cc6)c(C(=O)O)cc5C(=O)O)cc4)cc3C(F)(F)F)cc2)c2…	amide	Dasgupta, Journal of Membrane Science345 (2009) 249Ã¢â‚¬â€œ256
130	('O=C(c1ccc(C(=O)O)c(C(=O)O)c1)c1ccc(C(=O)O)c(C(=O)O)c1', 'CC1(C)CC(C)(c2ccc(Oc3ccc(-c4ccc(N)cc4)cc3C(F)(F)F)cc2)c2cc(Oc3ccc(-c4ccc(N)cc4)cc3C(F)(F)F)ccc21')	CC1(C)CC(C)(c2ccc(Oc3ccc(-c4ccc(N)cc4)cc3C(F)(F)F)cc2)c2cc(Oc3ccc(-c4ccc(N)cc4)cc3C(F)(F)F)ccc21.O=C(c1ccc(C(=O)O)c(C(=O)O)c1)c1ccc(C(=O)O)c(C(=O)O)c1	Density	1.15	g/cm3	CC1(C)CC(C)(c2ccc(Oc3ccc(-c4ccc(N)cc4)cc3C(F)(F)F)cc2)c2cc(Oc3ccc(-c4ccc(NC(=O)c5cc(C(=O)c6ccc(C(=O)Nc7ccc(-c8ccc(Oc9ccc%10c(c9)C(C)(c9ccc(Oc%11ccc(-c%12ccc(NC(=O)c%13ccc(C(=O)c%14ccc(C(=O)O)c(C(=O)O)c%14)cc%13C(=O)O)cc%12)cc%11C(F)(F)F)cc9)CC%10(C)C)c(C(F)(F)F)c8)cc7)c(C(=O)Nc7ccc(-c8ccc(Oc9ccc(C%10(C)CC(C)(C)c%11ccc(Oc%12ccc(-c%13ccc(NC(=O)c%14ccc(C(=O)c%15ccc(C(=O)O)c(C(=O)O)c%15)cc%14C(=O)O)c…	amide	Dasgupta, Journal of Membrane Science345 (2009) 249Ã¢â‚¬â€œ256
131	('O=C(O)c1ccc(C(c2ccc(C(=O)O)c(C(=O)O)c2)(C(F)(F)F)C(F)(F)F)cc1C(=O)O', 'CC1(C)CC(C)(c2ccc(Oc3ccc(-c4ccc(N)cc4)cc3C(F)(F)F)cc2)c2cc(Oc3ccc(-c4ccc(N)cc4)cc3C(F)(F)F)ccc21')	CC1(C)CC(C)(c2ccc(Oc3ccc(-c4ccc(N)cc4)cc3C(F)(F)F)cc2)c2cc(Oc3ccc(-c4ccc(N)cc4)cc3C(F)(F)F)ccc21.O=C(O)c1ccc(C(c2ccc(C(=O)O)c(C(=O)O)c2)(C(F)(F)F)C(F)(F)F)cc1C(=O)O	Density	1.17	g/cm3	CC1(C)CC(C)(c2ccc(Oc3ccc(-c4ccc(N)cc4)cc3C(F)(F)F)cc2)c2cc(Oc3ccc(-c4ccc(NC(=O)c5cc(C(c6ccc(C(=O)O)c(C(=O)Nc7ccc(-c8ccc(Oc9ccc%10c(c9)C(C)(c9ccc(Oc%11ccc(-c%12ccc(NC(=O)c%13cc(C(c%14ccc(C(=O)O)c(C(=O)O)c%14)(C(F)(F)F)C(F)(F)F)ccc%13C(=O)Nc%13ccc(-c%14ccc(Oc%15ccc(C%16(C)CC(C)(C)c%17ccc(Oc%18ccc(-c%19ccc(NC(=O)c%20ccc(C(c%21ccc(C(=O)O)c(C(=O)O)c%21)(C(F)(F)F)C(F)(F)F)cc%20C(=O)O)cc%19)cc%18C(F)(F)…	amide	Dasgupta, Journal of Membrane Science345 (2009) 249Ã¢â‚¬â€œ256
132	('O=C(O)c1ccc(Oc2ccc(C(=O)O)c(C(=O)O)c2)cc1C(=O)O', 'CC1(C)CC(C)(c2ccc(Oc3ccc(-c4ccc(N)cc4)cc3C(F)(F)F)cc2)c2cc(Oc3ccc(-c4ccc(N)cc4)cc3C(F)(F)F)ccc21')	CC1(C)CC(C)(c2ccc(Oc3ccc(-c4ccc(N)cc4)cc3C(F)(F)F)cc2)c2cc(Oc3ccc(-c4ccc(N)cc4)cc3C(F)(F)F)ccc21.O=C(O)c1ccc(Oc2ccc(C(=O)O)c(C(=O)O)c2)cc1C(=O)O	Density	1.14	g/cm3	CC1(C)CC(C)(c2ccc(Oc3ccc(-c4ccc(NC(=O)c5ccc(Oc6ccc(C(=O)Nc7ccc(-c8ccc(Oc9ccc%10c(c9)C(C)(c9ccc(Oc%11ccc(-c%12ccc(N)cc%12)cc%11C(F)(F)F)cc9)CC%10(C)C)c(C(F)(F)F)c8)cc7)c(C(=O)Nc7ccc(-c8ccc(Oc9ccc(C%10(C)CC(C)(C)c%11ccc(Oc%12ccc(-c%13ccc(N)cc%13)cc%12C(F)(F)F)cc%11%10)cc9)c(C(F)(F)F)c8)cc7)c6)cc5C(=O)Nc5ccc(-c6ccc(Oc7ccc8c(c7)C(C)(c7ccc(Oc9ccc(-c%10ccc(NC(=O)c%11cc(Oc%12ccc(C(=O)O)c(C(=O)O)c%12)ccc…	amide	Dasgupta, Journal of Membrane Science345 (2009) 249Ã¢â‚¬â€œ256
133	('CC(C)(c1ccc(Oc2ccc(C(=O)O)c(C(=O)O)c2)cc1)c1ccc(Oc2ccc(C(=O)O)c(C(=O)O)c2)cc1', 'CC1(C)CC(C)(c2ccc(Oc3ccc(-c4ccc(N)cc4)cc3C(F)(F)F)cc2)c2cc(Oc3ccc(-c4ccc(N)cc4)cc3C(F)(F)F)ccc21')	CC1(C)CC(C)(c2ccc(Oc3ccc(-c4ccc(N)cc4)cc3C(F)(F)F)cc2)c2cc(Oc3ccc(-c4ccc(N)cc4)cc3C(F)(F)F)ccc21.CC(C)(c1ccc(Oc2ccc(C(=O)O)c(C(=O)O)c2)cc1)c1ccc(Oc2ccc(C(=O)O)c(C(=O)O)c2)cc1	Density	1.12	g/cm3	CC1(C)CC(C)(c2ccc(Oc3ccc(-c4ccc(NC(=O)c5ccc(Oc6ccc(C(C)(C)c7ccc(Oc8ccc(C(=O)Nc9ccc(-c%10ccc(Oc%11ccc(C%12(C)CC(C)(C)c%13ccc(Oc%14ccc(-c%15ccc(NC(=O)c%16cc(Oc%17ccc(C(C)(C)c%18ccc(Oc%19ccc(C(=O)O)c(C(=O)O)c%19)cc%18)cc%17)ccc%16C(=O)O)cc%15)cc%14C(F)(F)F)cc%13%12)cc%11)c(C(F)(F)F)c%10)cc9)c(C(=O)Nc9ccc(-c%10ccc(Oc%11ccc%12c(c%11)C(C)(c%11ccc(Oc%13ccc(-c%14ccc(N)cc%14)cc%13C(F)(F)F)cc%11)CC%12(C)C)…	amide	Dasgupta, Journal of Membrane Science345 (2009) 249Ã¢â‚¬â€œ256
134	('Nc1cccc(N)c1', 'CC1(C)CC(C)(c2ccc(C(=O)O)cc2)c2ccc(C(=O)O)cc21')	CC1(C)CC(C)(c2ccc(C(=O)O)cc2)c2ccc(C(=O)O)cc21.Nc1cccc(N)c1	Density	1.17	g/cm3	CC1(C)CC(C)(c2ccc(C(=O)Nc3cccc(N)c3)cc2)c2ccc(C(=O)Nc3cccc(NC(=O)c4ccc(C5(C)CC(C)(C)c6cc(C(=O)Nc7cccc(NC(=O)c8ccc9c(c8)C(C)(C)CC9(C)c8ccc(C(=O)O)cc8)c7)ccc65)cc4)c3)cc21	amide	Ding, Polymer 43 (2002) 4709Ã¢â‚¬â€œ4730
135	('O=C(O)c1ccc2cc(C(=O)O)ccc2c1', 'CC(C)(C)c1cc(C(C)(C)C)c(Oc2ccc(N(c3ccc(N)cc3)c3ccc(N)cc3)cc2)c(C(C)(C)C)c1')	O=C(O)c1ccc2cc(C(=O)O)ccc2c1.CC(C)(C)c1cc(C(C)(C)C)c(Oc2ccc(N(c3ccc(N)cc3)c3ccc(N)cc3)cc2)c(C(C)(C)C)c1	Density	1.16	g/cm3	CC(C)(C)c1cc(C(C)(C)C)c(Oc2ccc(N(c3ccc(N)cc3)c3ccc(NC(=O)c4ccc5cc(C(=O)Nc6ccc(N(c7ccc(NC(=O)c8ccc9cc(C(=O)Nc%10ccc(N(c%11ccc(NC(=O)c%12ccc%13cc(C(=O)O)ccc%13c%12)cc%11)c%11ccc(Oc%12c(C(C)(C)C)cc(C(C)(C)C)cc%12C(C)(C)C)cc%11)cc%10)ccc9c8)cc7)c7ccc(Oc8c(C(C)(C)C)cc(C(C)(C)C)cc8C(C)(C)C)cc7)cc6)ccc5c4)cc3)cc2)c(C(C)(C)C)c1	amide	Bera, Macromolecules 2015, 48, 4541Ã¢Ë†â€™4554
136	('O=C(O)c1ccc(C(=O)O)cc1', 'CC(C)(C)c1cc(C(C)(C)C)c(Oc2ccc(N(c3ccc(N)cc3)c3ccc(N)cc3)cc2)c(C(C)(C)C)c1')	O=C(O)c1ccc(C(=O)O)cc1.CC(C)(C)c1cc(C(C)(C)C)c(Oc2ccc(N(c3ccc(N)cc3)c3ccc(N)cc3)cc2)c(C(C)(C)C)c1	Density	1.13	g/cm3	CC(C)(C)c1cc(C(C)(C)C)c(Oc2ccc(N(c3ccc(N)cc3)c3ccc(NC(=O)c4ccc(C(=O)Nc5ccc(N(c6ccc(NC(=O)c7ccc(C(=O)Nc8ccc(N(c9ccc(NC(=O)c%10ccc(C(=O)O)cc%10)cc9)c9ccc(Oc%10c(C(C)(C)C)cc(C(C)(C)C)cc%10C(C)(C)C)cc9)cc8)cc7)cc6)c6ccc(Oc7c(C(C)(C)C)cc(C(C)(C)C)cc7C(C)(C)C)cc6)cc5)cc4)cc3)cc2)c(C(C)(C)C)c1	amide	Bera, Macromolecules 2015, 48, 4541Ã¢Ë†â€™4554
137	('O=C(O)c1cccc(C(=O)O)c1', 'CC(C)(C)c1cc(C(C)(C)C)c(Oc2ccc(N(c3ccc(N)cc3)c3ccc(N)cc3)cc2)c(C(C)(C)C)c1')	O=C(O)c1cccc(C(=O)O)c1.CC(C)(C)c1cc(C(C)(C)C)c(Oc2ccc(N(c3ccc(N)cc3)c3ccc(N)cc3)cc2)c(C(C)(C)C)c1	Density	1.15	g/cm3	CC(C)(C)c1cc(C(C)(C)C)c(Oc2ccc(N(c3ccc(N)cc3)c3ccc(NC(=O)c4cccc(C(=O)Nc5ccc(N(c6ccc(NC(=O)c7cccc(C(=O)Nc8ccc(N(c9ccc(NC(=O)c%10cccc(C(=O)O)c%10)cc9)c9ccc(Oc%10c(C(C)(C)C)cc(C(C)(C)C)cc%10C(C)(C)C)cc9)cc8)c7)cc6)c6ccc(Oc7c(C(C)(C)C)cc(C(C)(C)C)cc7C(C)(C)C)cc6)cc5)c4)cc3)cc2)c(C(C)(C)C)c1	amide	Bera, Macromolecules 2015, 48, 4541Ã¢Ë†â€™4554
138	('O=C(O)c1ccc(C(c2ccc(C(=O)O)cc2)(C(F)(F)F)C(F)(F)F)cc1', 'CC(C)(C)c1cc(C(C)(C)C)c(Oc2ccc(N(c3ccc(N)cc3)c3ccc(N)cc3)cc2)c(C(C)(C)C)c1')	O=C(O)c1ccc(C(c2ccc(C(=O)O)cc2)(C(F)(F)F)C(F)(F)F)cc1.CC(C)(C)c1cc(C(C)(C)C)c(Oc2ccc(N(c3ccc(N)cc3)c3ccc(N)cc3)cc2)c(C(C)(C)C)c1	Density	1.15	g/cm3	CC(C)(C)c1cc(C(C)(C)C)c(Oc2ccc(N(c3ccc(N)cc3)c3ccc(NC(=O)c4ccc(C(c5ccc(C(=O)Nc6ccc(N(c7ccc(NC(=O)c8ccc(C(c9ccc(C(=O)Nc%10ccc(N(c%11ccc(NC(=O)c%12ccc(C(c%13ccc(C(=O)O)cc%13)(C(F)(F)F)C(F)(F)F)cc%12)cc%11)c%11ccc(Oc%12c(C(C)(C)C)cc(C(C)(C)C)cc%12C(C)(C)C)cc%11)cc%10)cc9)(C(F)(F)F)C(F)(F)F)cc8)cc7)c7ccc(Oc8c(C(C)(C)C)cc(C(C)(C)C)cc8C(C)(C)C)cc7)cc6)cc5)(C(F)(F)F)C(F)(F)F)cc4)cc3)cc2)c(C(C)(C)C)c1	amide	Bera, Macromolecules 2015, 48, 4541Ã¢Ë†â€™4554
139	('CC(C)(C)c1cc(C(=O)O)cc(C(=O)O)c1', 'Nc1ccc(-c2ccc(Oc3ccc4c(c3)Oc3cc(Oc5ccc(-c6ccc(N)cc6)cc5C(F)(F)F)ccc3C43c4ccccc4-c4ccccc43)c(C(F)(F)F)c2)cc1')	Nc1ccc(-c2ccc(Oc3ccc4c(c3)Oc3cc(Oc5ccc(-c6ccc(N)cc6)cc5C(F)(F)F)ccc3C43c4ccccc4-c4ccccc43)c(C(F)(F)F)c2)cc1.CC(C)(C)c1cc(C(=O)O)cc(C(=O)O)c1	Density	1.25	g/cm3	CC(C)(C)c1cc(C(=O)O)cc(C(=O)Nc2ccc(-c3ccc(Oc4ccc5c(c4)Oc4cc(Oc6ccc(-c7ccc(NC(=O)c8cc(C(=O)Nc9ccc(-c%10ccc(Oc%11ccc%12c(c%11)Oc%11cc(Oc%13ccc(-c%14ccc(NC(=O)c%15cc(C(=O)Nc%16ccc(-c%17ccc(Oc%18ccc%19c(c%18)Oc%18cc(Oc%20ccc(-c%21ccc(N)cc%21)cc%20C(F)(F)F)ccc%18C%19%18c%19ccccc%19-c%19ccccc%19%18)c(C(F)(F)F)c%17)cc%16)cc(C(C)(C)C)c%15)cc%14)cc%13C(F)(F)F)ccc%11C%12%11c%12ccccc%12-c%12ccccc%12%11)c(C(…	amide	Bandyopadhyay, European Polymer Journal 69 (2015) 140Ã¢â‚¬â€œ155
140	('O=C(O)c1ccc(C(c2ccc(C(=O)O)cc2)(C(F)(F)F)C(F)(F)F)cc1', 'Nc1ccc(-c2ccc(Oc3ccc4c(c3)Oc3cc(Oc5ccc(-c6ccc(N)cc6)cc5C(F)(F)F)ccc3C43c4ccccc4-c4ccccc43)c(C(F)(F)F)c2)cc1')	Nc1ccc(-c2ccc(Oc3ccc4c(c3)Oc3cc(Oc5ccc(-c6ccc(N)cc6)cc5C(F)(F)F)ccc3C43c4ccccc4-c4ccccc43)c(C(F)(F)F)c2)cc1.O=C(O)c1ccc(C(c2ccc(C(=O)O)cc2)(C(F)(F)F)C(F)(F)F)cc1	Density	1.22	g/cm3	Nc1ccc(-c2ccc(Oc3ccc4c(c3)Oc3cc(Oc5ccc(-c6ccc(NC(=O)c7ccc(C(c8ccc(C(=O)Nc9ccc(-c%10ccc(Oc%11ccc%12c(c%11)Oc%11cc(Oc%13ccc(-c%14ccc(NC(=O)c%15ccc(C(c%16ccc(C(=O)Nc%17ccc(-c%18ccc(Oc%19ccc%20c(c%19)Oc%19cc(Oc%21ccc(-c%22ccc(NC(=O)c%23ccc(C(c%24ccc(C(=O)O)cc%24)(C(F)(F)F)C(F)(F)F)cc%23)cc%22)cc%21C(F)(F)F)ccc%19C%20%19c%20ccccc%20-c%20ccccc%20%19)c(C(F)(F)F)c%18)cc%17)cc%16)(C(F)(F)F)C(F)(F)F)cc%15)…	amide	Bandyopadhyay, European Polymer Journal 69 (2015) 140Ã¢â‚¬â€œ155
141	('O=C(O)c1cccc(C(=O)O)c1', 'Nc1ccc(-c2ccc(Oc3ccc4c(c3)Oc3cc(Oc5ccc(-c6ccc(N)cc6)cc5C(F)(F)F)ccc3C43c4ccccc4-c4ccccc43)c(C(F)(F)F)c2)cc1')	Nc1ccc(-c2ccc(Oc3ccc4c(c3)Oc3cc(Oc5ccc(-c6ccc(N)cc6)cc5C(F)(F)F)ccc3C43c4ccccc4-c4ccccc43)c(C(F)(F)F)c2)cc1.O=C(O)c1cccc(C(=O)O)c1	Density	1.29	g/cm3	Nc1ccc(-c2ccc(Oc3ccc4c(c3)Oc3cc(Oc5ccc(-c6ccc(NC(=O)c7cccc(C(=O)Nc8ccc(-c9ccc(Oc%10ccc%11c(c%10)Oc%10cc(Oc%12ccc(-c%13ccc(NC(=O)c%14cccc(C(=O)Nc%15ccc(-c%16ccc(Oc%17ccc%18c(c%17)Oc%17cc(Oc%19ccc(-c%20ccc(NC(=O)c%21cccc(C(=O)O)c%21)cc%20)cc%19C(F)(F)F)ccc%17C%18%17c%18ccccc%18-c%18ccccc%18%17)c(C(F)(F)F)c%16)cc%15)c%14)cc%13)cc%12C(F)(F)F)ccc%10C%11%10c%11ccccc%11-c%11ccccc%11%10)c(C(F)(F)F)c9)cc8…	amide	Bandyopadhyay, European Polymer Journal 69 (2015) 140Ã¢â‚¬â€œ155
142	('O=C(O)c1ccc(C(=O)O)cc1', 'Nc1ccc(-c2ccc(Oc3ccc4c(c3)Oc3cc(Oc5ccc(-c6ccc(N)cc6)cc5C(F)(F)F)ccc3C43c4ccccc4-c4ccccc43)c(C(F)(F)F)c2)cc1')	Nc1ccc(-c2ccc(Oc3ccc4c(c3)Oc3cc(Oc5ccc(-c6ccc(N)cc6)cc5C(F)(F)F)ccc3C43c4ccccc4-c4ccccc43)c(C(F)(F)F)c2)cc1.O=C(O)c1ccc(C(=O)O)cc1	Density	1.31	g/cm3	Nc1ccc(-c2ccc(Oc3ccc4c(c3)Oc3cc(Oc5ccc(-c6ccc(NC(=O)c7ccc(C(=O)Nc8ccc(-c9ccc(Oc%10ccc%11c(c%10)Oc%10cc(Oc%12ccc(-c%13ccc(NC(=O)c%14ccc(C(=O)Nc%15ccc(-c%16ccc(Oc%17ccc%18c(c%17)Oc%17cc(Oc%19ccc(-c%20ccc(NC(=O)c%21ccc(C(=O)O)cc%21)cc%20)cc%19C(F)(F)F)ccc%17C%18%17c%18ccccc%18-c%18ccccc%18%17)c(C(F)(F)F)c%16)cc%15)cc%14)cc%13)cc%12C(F)(F)F)ccc%10C%11%10c%11ccccc%11-c%11ccccc%11%10)c(C(F)(F)F)c9)cc8)…	amide	Bandyopadhyay, European Polymer Journal 69 (2015) 140Ã¢â‚¬â€œ155
143	('O=C(O)c1ccc2cc(C(=O)O)ccc2c1', 'Nc1ccc(-c2ccc(Oc3ccc4c(c3)Oc3cc(Oc5ccc(-c6ccc(N)cc6)cc5C(F)(F)F)ccc3C43c4ccccc4-c4ccccc43)c(C(F)(F)F)c2)cc1')	Nc1ccc(-c2ccc(Oc3ccc4c(c3)Oc3cc(Oc5ccc(-c6ccc(N)cc6)cc5C(F)(F)F)ccc3C43c4ccccc4-c4ccccc43)c(C(F)(F)F)c2)cc1.O=C(O)c1ccc2cc(C(=O)O)ccc2c1	Density	1.32	g/cm3	Nc1ccc(-c2ccc(Oc3ccc4c(c3)Oc3cc(Oc5ccc(-c6ccc(NC(=O)c7ccc8cc(C(=O)Nc9ccc(-c%10ccc(Oc%11ccc%12c(c%11)Oc%11cc(Oc%13ccc(-c%14ccc(NC(=O)c%15ccc%16cc(C(=O)Nc%17ccc(-c%18ccc(Oc%19ccc%20c(c%19)Oc%19cc(Oc%21ccc(-c%22ccc(NC(=O)c%23ccc%24cc(C(=O)O)ccc%24c%23)cc%22)cc%21C(F)(F)F)ccc%19C%20%19c%20ccccc%20-c%20ccccc%20%19)c(C(F)(F)F)c%18)cc%17)ccc%16c%15)cc%14)cc%13C(F)(F)F)ccc%11C%12%11c%12ccccc%12-c%12ccccc…	amide	Bandyopadhyay, European Polymer Journal 69 (2015) 140Ã¢â‚¬â€œ155
144	('CC(C)(C)c1cc(C(=O)O)cc(C(=O)O)c1', 'Nc1ccc(-c2ccc(Oc3ccc(Oc4cc(-c5ccc(N)cc5)cc(C(F)(F)F)c4O)cc3)c(C(F)(F)F)c2)cc1')	Nc1ccc(-c2ccc(Oc3ccc(Oc4cc(-c5ccc(N)cc5)cc(C(F)(F)F)c4O)cc3)c(C(F)(F)F)c2)cc1.CC(C)(C)c1cc(C(=O)O)cc(C(=O)O)c1	Density	1.33	g/cm3	CC(C)(C)c1cc(C(=O)O)cc(C(=O)Nc2ccc(-c3ccc(Oc4ccc(Oc5cc(-c6ccc(NC(=O)c7cc(C(=O)Nc8ccc(-c9ccc(Oc%10ccc(Oc%11cc(-c%12ccc(NC(=O)c%13cc(C(=O)Nc%14ccc(-c%15ccc(Oc%16ccc(Oc%17cc(-c%18ccc(N)cc%18)cc(C(F)(F)F)c%17O)cc%16)c(C(F)(F)F)c%15)cc%14)cc(C(C)(C)C)c%13)cc%12)cc(C(F)(F)F)c%11O)cc%10)c(C(F)(F)F)c9)cc8)cc(C(C)(C)C)c7)cc6)cc(C(F)(F)F)c5O)cc4)c(C(F)(F)F)c3)cc2)c1	amide	Bandyopadhyay, JournalofMembraneScience382 (2011) 20-29
145	('O=C(O)c1ccc(C(c2ccc(C(=O)O)cc2)(C(F)(F)F)C(F)(F)F)cc1', 'Nc1ccc(-c2ccc(Oc3ccc(Oc4cc(-c5ccc(N)cc5)cc(C(F)(F)F)c4O)cc3)c(C(F)(F)F)c2)cc1')	Nc1ccc(-c2ccc(Oc3ccc(Oc4cc(-c5ccc(N)cc5)cc(C(F)(F)F)c4O)cc3)c(C(F)(F)F)c2)cc1.O=C(O)c1ccc(C(c2ccc(C(=O)O)cc2)(C(F)(F)F)C(F)(F)F)cc1	Density	1.31	g/cm3	Nc1ccc(-c2cc(Oc3ccc(Oc4ccc(-c5ccc(NC(=O)c6ccc(C(c7ccc(C(=O)Nc8ccc(-c9cc(Oc%10ccc(Oc%11ccc(-c%12ccc(NC(=O)c%13ccc(C(c%14ccc(C(=O)Nc%15ccc(-c%16ccc(Oc%17ccc(Oc%18cc(-c%19ccc(NC(=O)c%20ccc(C(c%21ccc(C(=O)O)cc%21)(C(F)(F)F)C(F)(F)F)cc%20)cc%19)cc(C(F)(F)F)c%18O)cc%17)c(C(F)(F)F)c%16)cc%15)cc%14)(C(F)(F)F)C(F)(F)F)cc%13)cc%12)cc%11C(F)(F)F)cc%10)c(O)c(C(F)(F)F)c9)cc8)cc7)(C(F)(F)F)C(F)(F)F)cc6)cc5)cc4…	amide	Bandyopadhyay, JournalofMembraneScience382 (2011) 20-29
146	('O=C(O)c1cccc(C(=O)O)c1', 'Nc1ccc(-c2ccc(Oc3ccc(Oc4cc(-c5ccc(N)cc5)cc(C(F)(F)F)c4O)cc3)c(C(F)(F)F)c2)cc1')	Nc1ccc(-c2ccc(Oc3ccc(Oc4cc(-c5ccc(N)cc5)cc(C(F)(F)F)c4O)cc3)c(C(F)(F)F)c2)cc1.O=C(O)c1cccc(C(=O)O)c1	Density	1.36	g/cm3	Nc1ccc(-c2cc(Oc3ccc(Oc4ccc(-c5ccc(NC(=O)c6cccc(C(=O)Nc7ccc(-c8cc(Oc9ccc(Oc%10ccc(-c%11ccc(NC(=O)c%12cccc(C(=O)Nc%13ccc(-c%14cc(Oc%15ccc(Oc%16ccc(-c%17ccc(NC(=O)c%18cccc(C(=O)O)c%18)cc%17)cc%16C(F)(F)F)cc%15)c(O)c(C(F)(F)F)c%14)cc%13)c%12)cc%11)cc%10C(F)(F)F)cc9)c(O)c(C(F)(F)F)c8)cc7)c6)cc5)cc4C(F)(F)F)cc3)c(O)c(C(F)(F)F)c2)cc1	amide	Bandyopadhyay, JournalofMembraneScience382 (2011) 20-29
147	('Nc1ccc(N)cc1', 'CC1(C)CC(C)(c2ccc(C(=O)O)cc2)c2ccc(C(=O)O)cc21')	CC1(C)CC(C)(c2ccc(C(=O)O)cc2)c2ccc(C(=O)O)cc21.Nc1ccc(N)cc1	Density	1.171	g/cm3	CC1(C)CC(C)(c2ccc(C(=O)Nc3ccc(NC(=O)c4ccc(C5(C)CC(C)(C)c6cc(C(=O)Nc7ccc(NC(=O)c8ccc9c(c8)C(C)(C)CC9(C)c8ccc(C(=O)Nc9ccc(N)cc9)cc8)cc7)ccc65)cc4)cc3)cc2)c2ccc(C(=O)O)cc21	amide	Ding, Polymer 43 (2002) 4709Ã¢â‚¬â€œ4731
148	('O=C(O)c1ccc2cc(C(=O)O)ccc2c1', 'Nc1ccc(-c2ccc(Oc3ccc(Oc4cc(-c5ccc(N)cc5)cc(C(F)(F)F)c4O)cc3)c(C(F)(F)F)c2)cc1')	Nc1ccc(-c2ccc(Oc3ccc(Oc4cc(-c5ccc(N)cc5)cc(C(F)(F)F)c4O)cc3)c(C(F)(F)F)c2)cc1.O=C(O)c1ccc2cc(C(=O)O)ccc2c1	Density	1.39	g/cm3	Nc1ccc(-c2ccc(Oc3ccc(Oc4cc(-c5ccc(NC(=O)c6ccc7cc(C(=O)Nc8ccc(-c9ccc(Oc%10ccc(Oc%11cc(-c%12ccc(NC(=O)c%13ccc%14cc(C(=O)Nc%15ccc(-c%16ccc(Oc%17ccc(Oc%18cc(-c%19ccc(NC(=O)c%20ccc%21cc(C(=O)O)ccc%21c%20)cc%19)cc(C(F)(F)F)c%18O)cc%17)c(C(F)(F)F)c%16)cc%15)ccc%14c%13)cc%12)cc(C(F)(F)F)c%11O)cc%10)c(C(F)(F)F)c9)cc8)ccc7c6)cc5)cc(C(F)(F)F)c4O)cc3)c(C(F)(F)F)c2)cc1	amide	Bandyopadhyay, JournalofMembraneScience382 (2011) 20-29
149	('CC(C)(C)c1cc(C(=O)O)cc(C(=O)O)c1', 'Nc1ccc(-c2ccc(Oc3cc(Oc4ccc(-c5ccc(N)cc5)cc4C(F)(F)F)cc(C(=O)OCC45CC6CC(CC(C6)C4)C5)c3)c(C(F)(F)F)c2)cc1')	Nc1ccc(-c2ccc(Oc3cc(Oc4ccc(-c5ccc(N)cc5)cc4C(F)(F)F)cc(C(=O)OCC45CC6CC(CC(C6)C4)C5)c3)c(C(F)(F)F)c2)cc1.CC(C)(C)c1cc(C(=O)O)cc(C(=O)O)c1	Density	1.18	g/cm3	CC(C)(C)c1cc(C(=O)O)cc(C(=O)Nc2ccc(-c3ccc(Oc4cc(Oc5ccc(-c6ccc(NC(=O)c7cc(C(=O)Nc8ccc(-c9ccc(Oc%10cc(Oc%11ccc(-c%12ccc(NC(=O)c%13cc(C(=O)Nc%14ccc(-c%15ccc(Oc%16cc(Oc%17ccc(-c%18ccc(N)cc%18)cc%17C(F)(F)F)cc(C(=O)OCC%17%18CC%19CC(CC(C%19)C%17)C%18)c%16)c(C(F)(F)F)c%15)cc%14)cc(C(C)(C)C)c%13)cc%12)cc%11C(F)(F)F)cc(C(=O)OCC%11%12CC%13CC(CC(C%13)C%11)C%12)c%10)c(C(F)(F)F)c9)cc8)cc(C(C)(C)C)c7)cc6)cc5C(…	amide	Bera, Journal of Membrane Science 453 (2014) 175Ã¢â‚¬â€œ191
150	('O=C(O)c1ccc(C(c2ccc(C(=O)O)cc2)(C(F)(F)F)C(F)(F)F)cc1', 'Nc1ccc(-c2ccc(Oc3cc(Oc4ccc(-c5ccc(N)cc5)cc4C(F)(F)F)cc(C(=O)OCC45CC6CC(CC(C6)C4)C5)c3)c(C(F)(F)F)c2)cc1')	Nc1ccc(-c2ccc(Oc3cc(Oc4ccc(-c5ccc(N)cc5)cc4C(F)(F)F)cc(C(=O)OCC45CC6CC(CC(C6)C4)C5)c3)c(C(F)(F)F)c2)cc1.O=C(O)c1ccc(C(c2ccc(C(=O)O)cc2)(C(F)(F)F)C(F)(F)F)cc1	Density	1.29	g/cm3	Nc1ccc(-c2ccc(Oc3cc(Oc4ccc(-c5ccc(NC(=O)c6ccc(C(c7ccc(C(=O)Nc8ccc(-c9ccc(Oc%10cc(Oc%11ccc(-c%12ccc(NC(=O)c%13ccc(C(c%14ccc(C(=O)Nc%15ccc(-c%16ccc(Oc%17cc(Oc%18ccc(-c%19ccc(NC(=O)c%20ccc(C(c%21ccc(C(=O)O)cc%21)(C(F)(F)F)C(F)(F)F)cc%20)cc%19)cc%18C(F)(F)F)cc(C(=O)OCC%18%19CC%20CC(CC(C%20)C%18)C%19)c%17)c(C(F)(F)F)c%16)cc%15)cc%14)(C(F)(F)F)C(F)(F)F)cc%13)cc%12)cc%11C(F)(F)F)cc(C(=O)OCC%11%12CC%13CC…	amide	Bera, Journal of Membrane Science 453 (2014) 175Ã¢â‚¬â€œ191
151	('O=C(O)c1cccc(C(=O)O)c1', 'Nc1ccc(-c2ccc(Oc3cc(Oc4ccc(-c5ccc(N)cc5)cc4C(F)(F)F)cc(C(=O)OCC45CC6CC(CC(C6)C4)C5)c3)c(C(F)(F)F)c2)cc1')	Nc1ccc(-c2ccc(Oc3cc(Oc4ccc(-c5ccc(N)cc5)cc4C(F)(F)F)cc(C(=O)OCC45CC6CC(CC(C6)C4)C5)c3)c(C(F)(F)F)c2)cc1.O=C(O)c1cccc(C(=O)O)c1	Density	1.34	g/cm3	Nc1ccc(-c2ccc(Oc3cc(Oc4ccc(-c5ccc(NC(=O)c6cccc(C(=O)Nc7ccc(-c8ccc(Oc9cc(Oc%10ccc(-c%11ccc(NC(=O)c%12cccc(C(=O)Nc%13ccc(-c%14ccc(Oc%15cc(Oc%16ccc(-c%17ccc(NC(=O)c%18cccc(C(=O)O)c%18)cc%17)cc%16C(F)(F)F)cc(C(=O)OCC%16%17CC%18CC(CC(C%18)C%16)C%17)c%15)c(C(F)(F)F)c%14)cc%13)c%12)cc%11)cc%10C(F)(F)F)cc(C(=O)OCC%10%11CC%12CC(CC(C%12)C%10)C%11)c9)c(C(F)(F)F)c8)cc7)c6)cc5)cc4C(F)(F)F)cc(C(=O)OCC45CC6CC(C…	amide	Bera, Journal of Membrane Science 453 (2014) 175Ã¢â‚¬â€œ191
152	('O=C(O)c1ccc(C(=O)O)cc1', 'Nc1ccc(-c2ccc(Oc3cc(Oc4ccc(-c5ccc(N)cc5)cc4C(F)(F)F)cc(C(=O)OCC45CC6CC(CC(C6)C4)C5)c3)c(C(F)(F)F)c2)cc1')	Nc1ccc(-c2ccc(Oc3cc(Oc4ccc(-c5ccc(N)cc5)cc4C(F)(F)F)cc(C(=O)OCC45CC6CC(CC(C6)C4)C5)c3)c(C(F)(F)F)c2)cc1.O=C(O)c1ccc(C(=O)O)cc1	Density	1.38	g/cm3	Nc1ccc(-c2ccc(Oc3cc(Oc4ccc(-c5ccc(NC(=O)c6ccc(C(=O)Nc7ccc(-c8ccc(Oc9cc(Oc%10ccc(-c%11ccc(NC(=O)c%12ccc(C(=O)Nc%13ccc(-c%14ccc(Oc%15cc(Oc%16ccc(-c%17ccc(NC(=O)c%18ccc(C(=O)O)cc%18)cc%17)cc%16C(F)(F)F)cc(C(=O)OCC%16%17CC%18CC(CC(C%18)C%16)C%17)c%15)c(C(F)(F)F)c%14)cc%13)cc%12)cc%11)cc%10C(F)(F)F)cc(C(=O)OCC%10%11CC%12CC(CC(C%12)C%10)C%11)c9)c(C(F)(F)F)c8)cc7)cc6)cc5)cc4C(F)(F)F)cc(C(=O)OCC45CC6CC(C…	amide	Bera, Journal of Membrane Science 453 (2014) 175Ã¢â‚¬â€œ191
153	('CC(C)(C)c1cc(C(=O)O)cc(C(=O)O)c1', 'Nc1ccc(-c2ccc(Oc3ccc(C4(c5ccc(Oc6ccc(-c7ccc(N)cc7)cc6C(F)(F)F)cc5)CCCCC4)cc3)c(C(F)(F)F)c2)cc1')	Nc1ccc(-c2ccc(Oc3ccc(C4(c5ccc(Oc6ccc(-c7ccc(N)cc7)cc6C(F)(F)F)cc5)CCCCC4)cc3)c(C(F)(F)F)c2)cc1.CC(C)(C)c1cc(C(=O)O)cc(C(=O)O)c1	Density	1.26	g/cm3	CC(C)(C)c1cc(C(=O)O)cc(C(=O)Nc2ccc(-c3ccc(Oc4ccc(C5(c6ccc(Oc7ccc(-c8ccc(NC(=O)c9cc(C(=O)Nc%10ccc(-c%11ccc(Oc%12ccc(C%13(c%14ccc(Oc%15ccc(-c%16ccc(NC(=O)c%17cc(C(=O)Nc%18ccc(-c%19ccc(Oc%20ccc(C%21(c%22ccc(Oc%23ccc(-c%24ccc(N)cc%24)cc%23C(F)(F)F)cc%22)CCCCC%21)cc%20)c(C(F)(F)F)c%19)cc%18)cc(C(C)(C)C)c%17)cc%16)cc%15C(F)(F)F)cc%14)CCCCC%13)cc%12)c(C(F)(F)F)c%11)cc%10)cc(C(C)(C)C)c9)cc8)cc7C(F)(F)F)c…	amide	Bera, Journal of Membrane Science 407Ã¢â‚¬â€œ408 (2012) 116Ã¢â‚¬â€œ127
154	('O=C(O)c1ccc(C(c2ccc(C(=O)O)cc2)(C(F)(F)F)C(F)(F)F)cc1', 'Nc1ccc(-c2ccc(Oc3ccc(C4(c5ccc(Oc6ccc(-c7ccc(N)cc7)cc6C(F)(F)F)cc5)CCCCC4)cc3)c(C(F)(F)F)c2)cc1')	Nc1ccc(-c2ccc(Oc3ccc(C4(c5ccc(Oc6ccc(-c7ccc(N)cc7)cc6C(F)(F)F)cc5)CCCCC4)cc3)c(C(F)(F)F)c2)cc1.O=C(O)c1ccc(C(c2ccc(C(=O)O)cc2)(C(F)(F)F)C(F)(F)F)cc1	Density	1.24	g/cm3	Nc1ccc(-c2ccc(Oc3ccc(C4(c5ccc(Oc6ccc(-c7ccc(NC(=O)c8ccc(C(c9ccc(C(=O)Nc%10ccc(-c%11ccc(Oc%12ccc(C%13(c%14ccc(Oc%15ccc(-c%16ccc(NC(=O)c%17ccc(C(c%18ccc(C(=O)Nc%19ccc(-c%20ccc(Oc%21ccc(C%22(c%23ccc(Oc%24ccc(-c%25ccc(NC(=O)c%26ccc(C(c%27ccc(C(=O)O)cc%27)(C(F)(F)F)C(F)(F)F)cc%26)cc%25)cc%24C(F)(F)F)cc%23)CCCCC%22)cc%21)c(C(F)(F)F)c%20)cc%19)cc%18)(C(F)(F)F)C(F)(F)F)cc%17)cc%16)cc%15C(F)(F)F)cc%14)CCC…	amide	Bera, Journal of Membrane Science 407Ã¢â‚¬â€œ408 (2012) 116Ã¢â‚¬â€œ127
155	('O=C(O)c1cccc(C(=O)O)c1', 'Nc1ccc(-c2ccc(Oc3ccc(C4(c5ccc(Oc6ccc(-c7ccc(N)cc7)cc6C(F)(F)F)cc5)CCCCC4)cc3)c(C(F)(F)F)c2)cc1')	Nc1ccc(-c2ccc(Oc3ccc(C4(c5ccc(Oc6ccc(-c7ccc(N)cc7)cc6C(F)(F)F)cc5)CCCCC4)cc3)c(C(F)(F)F)c2)cc1.O=C(O)c1cccc(C(=O)O)c1	Density	1.32	g/cm3	Nc1ccc(-c2ccc(Oc3ccc(C4(c5ccc(Oc6ccc(-c7ccc(NC(=O)c8cccc(C(=O)Nc9ccc(-c%10ccc(Oc%11ccc(C%12(c%13ccc(Oc%14ccc(-c%15ccc(NC(=O)c%16cccc(C(=O)Nc%17ccc(-c%18ccc(Oc%19ccc(C%20(c%21ccc(Oc%22ccc(-c%23ccc(NC(=O)c%24cccc(C(=O)O)c%24)cc%23)cc%22C(F)(F)F)cc%21)CCCCC%20)cc%19)c(C(F)(F)F)c%18)cc%17)c%16)cc%15)cc%14C(F)(F)F)cc%13)CCCCC%12)cc%11)c(C(F)(F)F)c%10)cc9)c8)cc7)cc6C(F)(F)F)cc5)CCCCC4)cc3)c(C(F)(F)F)c2…	amide	Bera, Journal of Membrane Science 407Ã¢â‚¬â€œ408 (2012) 116Ã¢â‚¬â€œ127
158	('CC(C)c1cc(C(=O)O)cc(C(=O)O)c1', 'CC(C)(C)c1cc(C(C)(C)C)c(Oc2ccc(N(c3ccc(N)cc3)c3ccc(N)cc3)cc2)c(C(C)(C)C)c1')	CC(C)c1cc(C(=O)O)cc(C(=O)O)c1.CC(C)(C)c1cc(C(C)(C)C)c(Oc2ccc(N(c3ccc(N)cc3)c3ccc(N)cc3)cc2)c(C(C)(C)C)c1	Density	1.07	g/cm3	CC(C)c1cc(C(=O)O)cc(C(=O)Nc2ccc(N(c3ccc(NC(=O)c4cc(C(=O)Nc5ccc(N(c6ccc(NC(=O)c7cc(C(=O)Nc8ccc(N(c9ccc(N)cc9)c9ccc(Oc%10c(C(C)(C)C)cc(C(C)(C)C)cc%10C(C)(C)C)cc9)cc8)cc(C(C)C)c7)cc6)c6ccc(Oc7c(C(C)(C)C)cc(C(C)(C)C)cc7C(C)(C)C)cc6)cc5)cc(C(C)C)c4)cc3)c3ccc(Oc4c(C(C)(C)C)cc(C(C)(C)C)cc4C(C)(C)C)cc3)cc2)c1	amide	Bera, Macromolecules 2015, 48, 4541Ã¢Ë†â€™4554
159	('Nc1ccc(Oc2ccc(N)cc2)cc1', 'CC1(C)CC(C)(c2ccc(C(=O)O)cc2)c2ccc(C(=O)O)cc21')	CC1(C)CC(C)(c2ccc(C(=O)O)cc2)c2ccc(C(=O)O)cc21.Nc1ccc(Oc2ccc(N)cc2)cc1	Density	1.183	g/cm3	CC1(C)CC(C)(c2ccc(C(=O)Nc3ccc(Oc4ccc(NC(=O)c5ccc(C6(C)CC(C)(C)c7cc(C(=O)Nc8ccc(Oc9ccc(NC(=O)c%10ccc(C%11(C)CC(C)(C)c%12cc(C(=O)Nc%13ccc(Oc%14ccc(N)cc%14)cc%13)ccc%12%11)cc%10)cc9)cc8)ccc76)cc5)cc4)cc3)cc2)c2ccc(C(=O)O)cc21	amide	Ding, Polymer 43 (2002) 4709Ã¢â‚¬â€œ4732
160	('CC1(C)CC(C)(c2ccc(C(=O)O)cc2)c2ccc(C(=O)O)cc21', 'CC(C)(c1ccc(Oc2ccc(N)cc2)cc1)c1ccc(Oc2ccc(N)cc2)cc1')	CC1(C)CC(C)(c2ccc(C(=O)O)cc2)c2ccc(C(=O)O)cc21.CC(C)(c1ccc(Oc2ccc(N)cc2)cc1)c1ccc(Oc2ccc(N)cc2)cc1	Density	1.159	g/cm3	CC1(C)CC(C)(c2ccc(C(=O)O)cc2)c2ccc(C(=O)Nc3ccc(Oc4ccc(C(C)(C)c5ccc(Oc6ccc(NC(=O)c7ccc8c(c7)C(C)(C)CC8(C)c7ccc(C(=O)Nc8ccc(Oc9ccc(C(C)(C)c%10ccc(Oc%11ccc(NC(=O)c%12ccc(C%13(C)CC(C)(C)c%14cc(C(=O)Nc%15ccc(Oc%16ccc(C(C)(C)c%17ccc(Oc%18ccc(N)cc%18)cc%17)cc%16)cc%15)ccc%14%13)cc%12)cc%11)cc%10)cc9)cc8)cc7)cc6)cc5)cc4)cc3)cc21	amide	Ding, Polymer 43 (2002) 4709Ã¢â‚¬â€œ4733
161	('Nc1cccc2c(N)cccc12', 'CC1(C)CC(C)(c2ccc(C(=O)O)cc2)c2ccc(C(=O)O)cc21')	CC1(C)CC(C)(c2ccc(C(=O)O)cc2)c2ccc(C(=O)O)cc21.Nc1cccc2c(N)cccc12	Density	1.2	g/cm3	CC1(C)CC(C)(c2ccc(C(=O)O)cc2)c2ccc(C(=O)Nc3cccc4c(NC(=O)c5ccc(C6(C)CC(C)(C)c7cc(C(=O)Nc8cccc9c(NC(=O)c%10ccc%11c(c%10)C(C)(C)CC%11(C)c%10ccc(C(=O)Nc%11cccc%12c(N)cccc%11%12)cc%10)cccc89)ccc76)cc5)cccc34)cc21	amide	Ding, Polymer 43 (2002) 4709Ã¢â‚¬â€œ4734
162	('Nc1ccc(Cc2ccc(N)cc2)cc1', 'O=C1OC(=O)c2cc(-c3ccc4c(c3)C(=O)OC4=O)ccc21')	O=C1OC(=O)c2cc(-c3ccc4c(c3)C(=O)OC4=O)ccc21.Nc1ccc(Cc2ccc(N)cc2)cc1	Density	1.336	g/cm3	Nc1ccc(Cc2ccc(N3C(=O)c4ccc(-c5ccc6c(c5)C(=O)N(c5ccc(Cc7ccc(N8C(=O)c9ccc(-c%10ccc%11c(c%10)C(=O)N(c%10ccc(Cc%12ccc(N%13C(=O)c%14ccc(-c%15ccc%16c(c%15)C(=O)OC%16=O)cc%14C%13=O)cc%12)cc%10)C%11=O)cc9C8=O)cc7)cc5)C6=O)cc4C3=O)cc2)cc1	imide	Hirayama, Journal of Membrane Science 111 (1996) 169-182
163	('Nc1ccc(Sc2ccc(N)cc2)cc1', 'O=C1OC(=O)c2cc(-c3ccc4c(c3)C(=O)OC4=O)ccc21')	O=C1OC(=O)c2cc(-c3ccc4c(c3)C(=O)OC4=O)ccc21.Nc1ccc(Sc2ccc(N)cc2)cc1	Density	1.374	g/cm3	Nc1ccc(Sc2ccc(N3C(=O)c4ccc(-c5ccc6c(c5)C(=O)N(c5ccc(Sc7ccc(N8C(=O)c9ccc(-c%10ccc%11c(c%10)C(=O)N(c%10ccc(Sc%12ccc(N%13C(=O)c%14ccc(-c%15ccc%16c(c%15)C(=O)OC%16=O)cc%14C%13=O)cc%12)cc%10)C%11=O)cc9C8=O)cc7)cc5)C6=O)cc4C3=O)cc2)cc1	imide	Hirayama, Journal of Membrane Science 111 (1996) 169-182
164	('Nc1ccc(S(=O)(=O)c2ccc(N)cc2)cc1', 'O=C1OC(=O)c2cc(-c3ccc4c(c3)C(=O)OC4=O)ccc21')	O=C1OC(=O)c2cc(-c3ccc4c(c3)C(=O)OC4=O)ccc21.Nc1ccc(S(=O)(=O)c2ccc(N)cc2)cc1	Density	1.412	g/cm3	Nc1ccc(S(=O)(=O)c2ccc(N3C(=O)c4ccc(-c5ccc6c(c5)C(=O)N(c5ccc(S(=O)(=O)c7ccc(N8C(=O)c9ccc(-c%10ccc%11c(c%10)C(=O)N(c%10ccc(S(=O)(=O)c%12ccc(N%13C(=O)c%14ccc(-c%15ccc%16c(c%15)C(=O)OC%16=O)cc%14C%13=O)cc%12)cc%10)C%11=O)cc9C8=O)cc7)cc5)C6=O)cc4C3=O)cc2)cc1	imide	Hirayama, Journal of Membrane Science 111 (1996) 169-182
166	('O=C1OC(=O)c2cc(-c3ccc4c(c3)C(=O)OC4=O)ccc21', 'Nc1ccc(Oc2ccc(Oc3ccc(Oc4ccc(N)cc4)cc3)cc2)cc1')	O=C1OC(=O)c2cc(-c3ccc4c(c3)C(=O)OC4=O)ccc21.Nc1ccc(Oc2ccc(Oc3ccc(Oc4ccc(N)cc4)cc3)cc2)cc1	Density	1.311	g/cm3	Nc1ccc(Oc2ccc(Oc3ccc(Oc4ccc(N5C(=O)c6ccc(-c7ccc8c(c7)C(=O)N(c7ccc(Oc9ccc(Oc%10ccc(Oc%11ccc(N%12C(=O)c%13ccc(-c%14ccc%15c(c%14)C(=O)N(c%14ccc(Oc%16ccc(Oc%17ccc(Oc%18ccc(N%19C(=O)c%20ccc(-c%21ccc%22c(c%21)C(=O)OC%22=O)cc%20C%19=O)cc%18)cc%17)cc%16)cc%14)C%15=O)cc%13C%12=O)cc%11)cc%10)cc9)cc7)C8=O)cc6C5=O)cc4)cc3)cc2)cc1	imide	Hirayama, Journal of Membrane Science 111 (1996) 169-182
167	('O=C1OC(=O)c2cc(-c3ccc4c(c3)C(=O)OC4=O)ccc21', 'Nc1ccc(Oc2ccc(S(=O)(=O)c3ccc(Oc4ccc(N)cc4)cc3)cc2)cc1')	O=C1OC(=O)c2cc(-c3ccc4c(c3)C(=O)OC4=O)ccc21.Nc1ccc(Oc2ccc(S(=O)(=O)c3ccc(Oc4ccc(N)cc4)cc3)cc2)cc1	Density	1.365	g/cm3	Nc1ccc(Oc2ccc(S(=O)(=O)c3ccc(Oc4ccc(N5C(=O)c6ccc(-c7ccc8c(c7)C(=O)N(c7ccc(Oc9ccc(S(=O)(=O)c%10ccc(Oc%11ccc(N%12C(=O)c%13ccc(-c%14ccc%15c(c%14)C(=O)N(c%14ccc(Oc%16ccc(S(=O)(=O)c%17ccc(Oc%18ccc(N%19C(=O)c%20ccc(-c%21ccc%22c(c%21)C(=O)OC%22=O)cc%20C%19=O)cc%18)cc%17)cc%16)cc%14)C%15=O)cc%13C%12=O)cc%11)cc%10)cc9)cc7)C8=O)cc6C5=O)cc4)cc3)cc2)cc1	imide	Hirayama, Journal of Membrane Science 111 (1996) 169-182
168	('O=C1OC(=O)c2cc(-c3ccc4c(c3)C(=O)OC4=O)ccc21', 'CC(C)(c1ccc(Oc2ccc(N)cc2)cc1)c1ccc(Oc2ccc(N)cc2)cc1')	O=C1OC(=O)c2cc(-c3ccc4c(c3)C(=O)OC4=O)ccc21.CC(C)(c1ccc(Oc2ccc(N)cc2)cc1)c1ccc(Oc2ccc(N)cc2)cc1	Density	1.271	g/cm3	CC(C)(c1ccc(Oc2ccc(N)cc2)cc1)c1ccc(Oc2ccc(N3C(=O)c4ccc(-c5ccc6c(c5)C(=O)N(c5ccc(Oc7ccc(C(C)(C)c8ccc(Oc9ccc(N%10C(=O)c%11ccc(-c%12ccc%13c(c%12)C(=O)N(c%12ccc(Oc%14ccc(C(C)(C)c%15ccc(Oc%16ccc(N%17C(=O)c%18ccc(-c%19ccc%20c(c%19)C(=O)OC%20=O)cc%18C%17=O)cc%16)cc%15)cc%14)cc%12)C%13=O)cc%11C%10=O)cc9)cc8)cc7)cc5)C6=O)cc4C3=O)cc2)cc1	imide	Hirayama, Journal of Membrane Science 111 (1996) 169-182
169	('O=C1OC(=O)c2cc(-c3ccc4c(c3)C(=O)OC4=O)ccc21', 'CC(C)(c1ccc(Oc2ccc(N)cc2)cc1)c1ccc(Oc2ccc(N)cc2)cc1')	O=C1OC(=O)c2cc(-c3ccc4c(c3)C(=O)OC4=O)ccc21.CC(C)(c1ccc(Oc2ccc(N)cc2)cc1)c1ccc(Oc2ccc(N)cc2)cc1	Density	1.385	g/cm3	CC(C)(c1ccc(Oc2ccc(N)cc2)cc1)c1ccc(Oc2ccc(N3C(=O)c4ccc(-c5ccc6c(c5)C(=O)N(c5ccc(Oc7ccc(C(C)(C)c8ccc(Oc9ccc(N%10C(=O)c%11ccc(-c%12ccc%13c(c%12)C(=O)N(c%12ccc(Oc%14ccc(C(C)(C)c%15ccc(Oc%16ccc(N%17C(=O)c%18ccc(-c%19ccc%20c(c%19)C(=O)OC%20=O)cc%18C%17=O)cc%16)cc%15)cc%14)cc%12)C%13=O)cc%11C%10=O)cc9)cc8)cc7)cc5)C6=O)cc4C3=O)cc2)cc1	imide	Hirayama, Journal of Membrane Science 111 (1996) 169-182
170	('Cc1cc(Cc2ccc(N)c(C)c2)ccc1N', 'O=C1OC(=O)c2cc(-c3ccc4c(c3)C(=O)OC4=O)ccc21')	O=C1OC(=O)c2cc(-c3ccc4c(c3)C(=O)OC4=O)ccc21.Cc1cc(Cc2ccc(N)c(C)c2)ccc1N	Density	1.285	g/cm3	Cc1cc(Cc2ccc(N3C(=O)c4ccc(-c5ccc6c(c5)C(=O)N(c5ccc(Cc7ccc(N8C(=O)c9ccc(-c%10ccc%11c(c%10)C(=O)N(c%10ccc(Cc%12ccc(N%13C(=O)c%14ccc(-c%15ccc%16c(c%15)C(=O)OC%16=O)cc%14C%13=O)c(C)c%12)cc%10C)C%11=O)cc9C8=O)c(C)c7)cc5C)C6=O)cc4C3=O)c(C)c2)ccc1N	imide	Hirayama, Journal of Membrane Science 111 (1996) 169-182
171	('Nc1ccc(Cc2ccc(N)c(Cl)c2)cc1Cl', 'O=C1OC(=O)c2cc(-c3ccc4c(c3)C(=O)OC4=O)ccc21')	O=C1OC(=O)c2cc(-c3ccc4c(c3)C(=O)OC4=O)ccc21.Nc1ccc(Cc2ccc(N)c(Cl)c2)cc1Cl	Density	1.4	g/cm3	Nc1ccc(Cc2ccc(N3C(=O)c4ccc(-c5ccc6c(c5)C(=O)N(c5ccc(Cc7ccc(N8C(=O)c9ccc(-c%10ccc%11c(c%10)C(=O)N(c%10ccc(Cc%12ccc(N%13C(=O)c%14ccc(-c%15ccc%16c(c%15)C(=O)OC%16=O)cc%14C%13=O)c(Cl)c%12)cc%10Cl)C%11=O)cc9C8=O)c(Cl)c7)cc5Cl)C6=O)cc4C3=O)c(Cl)c2)cc1Cl	imide	Hirayama, Journal of Membrane Science 111 (1996) 169-182
172	('Nc1ccc(Cc2ccc(N)cc2F)c(F)c1', 'O=C1OC(=O)c2cc(-c3ccc4c(c3)C(=O)OC4=O)ccc21')	O=C1OC(=O)c2cc(-c3ccc4c(c3)C(=O)OC4=O)ccc21.Nc1ccc(Cc2ccc(N)cc2F)c(F)c1	Density	1.406	g/cm3	Nc1ccc(Cc2ccc(N3C(=O)c4ccc(-c5ccc6c(c5)C(=O)N(c5ccc(Cc7ccc(N8C(=O)c9ccc(-c%10ccc%11c(c%10)C(=O)N(c%10ccc(Cc%12ccc(N%13C(=O)c%14ccc(-c%15ccc%16c(c%15)C(=O)OC%16=O)cc%14C%13=O)cc%12F)c(F)c%10)C%11=O)cc9C8=O)cc7F)c(F)c5)C6=O)cc4C3=O)cc2F)c(F)c1	imide	Hirayama, Journal of Membrane Science 111 (1996) 169-182
173	('Nc1ccc(Cc2ccc(N)cc2Cl)c(Cl)c1', 'O=C1OC(=O)c2cc(-c3ccc4c(c3)C(=O)OC4=O)ccc21')	O=C1OC(=O)c2cc(-c3ccc4c(c3)C(=O)OC4=O)ccc21.Nc1ccc(Cc2ccc(N)cc2Cl)c(Cl)c1	Density	1.42	g/cm3	Nc1ccc(Cc2ccc(N3C(=O)c4ccc(-c5ccc6c(c5)C(=O)N(c5ccc(Cc7ccc(N8C(=O)c9ccc(-c%10ccc%11c(c%10)C(=O)N(c%10ccc(Cc%12ccc(N%13C(=O)c%14ccc(-c%15ccc%16c(c%15)C(=O)OC%16=O)cc%14C%13=O)cc%12Cl)c(Cl)c%10)C%11=O)cc9C8=O)cc7Cl)c(Cl)c5)C6=O)cc4C3=O)cc2Cl)c(Cl)c1	imide	Hirayama, Journal of Membrane Science 111 (1996) 169-182
175	('Cc1cc(Cc2cc(C)c(N)c(C)c2)cc(C)c1N', 'O=C1OC(=O)c2cc(-c3ccc4c(c3)C(=O)OC4=O)ccc21')	O=C1OC(=O)c2cc(-c3ccc4c(c3)C(=O)OC4=O)ccc21.Cc1cc(Cc2cc(C)c(N)c(C)c2)cc(C)c1N	Density	1.244	g/cm3	Cc1cc(Cc2cc(C)c(N3C(=O)c4ccc(-c5ccc6c(c5)C(=O)N(c5c(C)cc(Cc7cc(C)c(N8C(=O)c9ccc(-c%10ccc%11c(c%10)C(=O)N(c%10c(C)cc(Cc%12cc(C)c(N%13C(=O)c%14ccc(-c%15ccc%16c(c%15)C(=O)OC%16=O)cc%14C%13=O)c(C)c%12)cc%10C)C%11=O)cc9C8=O)c(C)c7)cc5C)C6=O)cc4C3=O)c(C)c2)cc(C)c1N	imide	Hirayama, Journal of Membrane Science 111 (1996) 169-182
178	('Nc1ccc(Cc2ccc(N)cc2)cc1', 'CC(C)(c1ccc2c(c1)C(=O)OC2=O)c1ccc2c(c1)C(=O)OC2=O')	CC(C)(c1ccc2c(c1)C(=O)OC2=O)c1ccc2c(c1)C(=O)OC2=O.Nc1ccc(Cc2ccc(N)cc2)cc1	Density	1.417	g/cm3	CC(C)(c1ccc2c(c1)C(=O)OC2=O)c1ccc2c(c1)C(=O)N(c1ccc(Cc3ccc(N4C(=O)c5ccc(C(C)(C)c6ccc7c(c6)C(=O)N(c6ccc(Cc8ccc(N9C(=O)c%10ccc(C(C)(C)c%11ccc%12c(c%11)C(=O)N(c%11ccc(Cc%13ccc(N)cc%13)cc%11)C%12=O)cc%10C9=O)cc8)cc6)C7=O)cc5C4=O)cc3)cc1)C2=O	imide	Hirayama, Journal of Membrane Science 111 (1996) 169-182
179	('CC(C)(c1ccc2c(c1)C(=O)OC2=O)c1ccc2c(c1)C(=O)OC2=O', 'Nc1ccc(Oc2ccc(Oc3ccc(Oc4ccc(N)cc4)cc3)cc2)cc1')	CC(C)(c1ccc2c(c1)C(=O)OC2=O)c1ccc2c(c1)C(=O)OC2=O.Nc1ccc(Oc2ccc(Oc3ccc(Oc4ccc(N)cc4)cc3)cc2)cc1	Density	1.389	g/cm3	CC(C)(c1ccc2c(c1)C(=O)OC2=O)c1ccc2c(c1)C(=O)N(c1ccc(Oc3ccc(Oc4ccc(Oc5ccc(N6C(=O)c7ccc(C(C)(C)c8ccc9c(c8)C(=O)N(c8ccc(Oc%10ccc(Oc%11ccc(Oc%12ccc(N%13C(=O)c%14ccc(C(C)(C)c%15ccc%16c(c%15)C(=O)N(c%15ccc(Oc%17ccc(Oc%18ccc(Oc%19ccc(N)cc%19)cc%18)cc%17)cc%15)C%16=O)cc%14C%13=O)cc%12)cc%11)cc%10)cc8)C9=O)cc7C6=O)cc5)cc4)cc3)cc1)C2=O	imide	Hirayama, Journal of Membrane Science 111 (1996) 169-182
180	('Cc1cc(Cc2ccc(N)c(C)c2)ccc1N', 'CC(C)(c1ccc2c(c1)C(=O)OC2=O)c1ccc2c(c1)C(=O)OC2=O')	CC(C)(c1ccc2c(c1)C(=O)OC2=O)c1ccc2c(c1)C(=O)OC2=O.Cc1cc(Cc2ccc(N)c(C)c2)ccc1N	Density	1.352	g/cm3	Cc1cc(Cc2ccc(N3C(=O)c4ccc(C(C)(C)c5ccc6c(c5)C(=O)N(c5ccc(Cc7ccc(N8C(=O)c9ccc(C(C)(C)c%10ccc%11c(c%10)C(=O)N(c%10ccc(Cc%12ccc(N%13C(=O)c%14ccc(C(C)(C)c%15ccc%16c(c%15)C(=O)OC%16=O)cc%14C%13=O)c(C)c%12)cc%10C)C%11=O)cc9C8=O)c(C)c7)cc5C)C6=O)cc4C3=O)c(C)c2)ccc1N	imide	Hirayama, Journal of Membrane Science 111 (1996) 169-182
182	('Cc1cc(Cc2cc(C)c(N)c(C)c2)cc(C)c1N', 'CC(C)(c1ccc2c(c1)C(=O)OC2=O)c1ccc2c(c1)C(=O)OC2=O')	CC(C)(c1ccc2c(c1)C(=O)OC2=O)c1ccc2c(c1)C(=O)OC2=O.Cc1cc(Cc2cc(C)c(N)c(C)c2)cc(C)c1N	Density	1.32	g/cm3	Cc1cc(Cc2cc(C)c(N3C(=O)c4ccc(C(C)(C)c5ccc6c(c5)C(=O)N(c5c(C)cc(Cc7cc(C)c(N8C(=O)c9ccc(C(C)(C)c%10ccc%11c(c%10)C(=O)N(c%10c(C)cc(Cc%12cc(C)c(N%13C(=O)c%14ccc(C(C)(C)c%15ccc%16c(c%15)C(=O)OC%16=O)cc%14C%13=O)c(C)c%12)cc%10C)C%11=O)cc9C8=O)c(C)c7)cc5C)C6=O)cc4C3=O)c(C)c2)cc(C)c1N	imide	Hirayama, Journal of Membrane Science 111 (1996) 169-182
183	('Nc1ccc(-c2ccc(N)c(O)c2)cc1O', 'CC(C)(c1ccc2c(c1)C(=O)OC2=O)c1ccc2c(c1)C(=O)OC2=O')	CC(C)(c1ccc2c(c1)C(=O)OC2=O)c1ccc2c(c1)C(=O)OC2=O.Nc1ccc(-c2ccc(N)c(O)c2)cc1O	Density	1.409	g/cm3	CC(C)(c1ccc2c(c1)C(=O)OC2=O)c1ccc2c(c1)C(=O)N(c1ccc(-c3ccc(N4C(=O)c5ccc(C(C)(C)c6ccc7c(c6)C(=O)N(c6ccc(-c8ccc(N9C(=O)c%10ccc(C(C)(C)c%11ccc%12c(c%11)C(=O)N(c%11ccc(-c%13ccc(N)c(O)c%13)cc%11O)C%12=O)cc%10C9=O)c(O)c8)cc6O)C7=O)cc5C4=O)c(O)c3)cc1O)C2=O	imide	Hirayama, Journal of Membrane Science 111 (1996) 169-182
185	('Nc1ccc(Oc2ccc(N)cc2)cc1', 'O=c1oc(=O)c2cc3c(=O)oc(=O)c3cc12')	O=c1oc(=O)c2cc3c(=O)oc(=O)c3cc12.Nc1ccc(Oc2ccc(N)cc2)cc1	Density	1.41	g/cm3	Nc1ccc(Oc2ccc(-n3c(=O)c4cc5c(=O)n(-c6ccc(Oc7ccc(-n8c(=O)c9cc%10c(=O)n(-c%11ccc(Oc%12ccc(N%13c(=O)c%14cc%15c(=O)oc(=O)c%15cc%14c%13=O)cc%12)cc%11)c(=O)c%10cc9c8=O)cc7)cc6)c(=O)c5cc4c3=O)cc2)cc1	imide	Hirayama, Journal of Membrane Science 111 (1996) 169-182
186	('Nc1ccc(Cc2ccc(N)cc2)cc1', 'O=c1oc(=O)c2cc3c(=O)oc(=O)c3cc12')	O=c1oc(=O)c2cc3c(=O)oc(=O)c3cc12.Nc1ccc(Cc2ccc(N)cc2)cc1	Density	1.411	g/cm3	Nc1ccc(Cc2ccc(-n3c(=O)c4cc5c(=O)n(-c6ccc(Cc7ccc(-n8c(=O)c9cc%10c(=O)n(-c%11ccc(Cc%12ccc(N%13c(=O)c%14cc%15c(=O)oc(=O)c%15cc%14c%13=O)cc%12)cc%11)c(=O)c%10cc9c8=O)cc7)cc6)c(=O)c5cc4c3=O)cc2)cc1	imide	Hirayama, Journal of Membrane Science 111 (1996) 169-182
187	('O=c1oc(=O)c2cc3c(=O)oc(=O)c3cc12', 'Cc1cc(Cc2cc(C)c(N)c(C)c2)cc(C)c1N')	O=c1oc(=O)c2cc3c(=O)oc(=O)c3cc12.Cc1cc(Cc2cc(C)c(N)c(C)c2)cc(C)c1N	Density	1.234	g/cm3	Cc1cc(Cc2cc(C)c(-n3c(=O)c4cc5c(=O)n(-c6c(C)cc(Cc7cc(C)c(-n8c(=O)c9cc%10c(=O)n(-c%11c(C)cc(Cc%12cc(C)c(N%13c(=O)c%14cc%15c(=O)oc(=O)c%15cc%14c%13=O)c(C)c%12)cc%11C)c(=O)c%10cc9c8=O)c(C)c7)cc6C)c(=O)c5cc4c3=O)c(C)c2)cc(C)c1N	imide	Hirayama, Journal of Membrane Science 111 (1996) 169-182
188	('Cc1cc2c(cc1N)S(=O)(=O)c1cc(N)c(C)cc1-2', 'O=C1OC(=O)c2cc(-c3ccc4c(c3)C(=O)OC4=O)ccc21')	O=C1OC(=O)c2cc(-c3ccc4c(c3)C(=O)OC4=O)ccc21.Cc1cc2c(cc1N)S(=O)(=O)c1cc(N)c(C)cc1-2	Density	1.383	g/cm3	Cc1cc2c(cc1N)S(=O)(=O)c1cc(N3C(=O)c4ccc(-c5ccc6c(c5)C(=O)N(c5cc7c(cc5C)-c5cc(C)c(N8C(=O)c9ccc(-c%10ccc%11c(c%10)C(=O)N(c%10cc%12c(cc%10C)-c%10cc(C)c(N%13C(=O)c%14ccc(-c%15ccc%16c(c%15)C(=O)OC%16=O)cc%14C%13=O)cc%10S%12(=O)=O)C%11=O)cc9C8=O)cc5S7(=O)=O)C6=O)cc4C3=O)c(C)cc1-2	imide	Hirayama, Journal of Membrane Science 111 (1996) 169-182
189	('O=C(Cl)Cl', 'CC(c1ccccc1)(c1ccc(O)cc1)c1ccc(O)cc1')	O=C(Cl)Cl.CC(c1ccccc1)(c1ccc(O)cc1)c1ccc(O)cc1	Density	1.208	g/cm3	CC(c1ccccc1)(c1ccc(O)cc1)c1ccc(OC(=O)Oc2ccc(C(C)(c3ccccc3)c3ccc(OC(=O)Oc4ccc(C(C)(c5ccccc5)c5ccc(OC(=O)Cl)cc5)cc4)cc3)cc2)cc1	carbonate	SCHMIDHAUSER, Journal of Applied Polymer Science, Vol. 39, 2083-2096 (1990
190	('Nc1cccc(S(=O)(=O)c2cccc(N)c2)c1', 'CC1(C)CC(C)(c2ccc(C(=O)O)cc2)c2ccc(C(=O)O)cc21')	CC1(C)CC(C)(c2ccc(C(=O)O)cc2)c2ccc(C(=O)O)cc21.Nc1cccc(S(=O)(=O)c2cccc(N)c2)c1	Density	1.25	g/cm3	CC1(C)CC(C)(c2ccc(C(=O)Nc3cccc(S(=O)(=O)c4cccc(NC(=O)c5ccc(C6(C)CC(C)(C)c7cc(C(=O)Nc8cccc(S(=O)(=O)c9cccc(NC(=O)c%10ccc%11c(c%10)C(C)(C)CC%11(C)c%10ccc(C(=O)Nc%11cccc(S(=O)(=O)c%12cccc(N)c%12)c%11)cc%10)c9)c8)ccc76)cc5)c4)c3)cc2)c2ccc(C(=O)O)cc21	amide	Ding, Polymer 43 (2002) 4709Ã¢â‚¬â€œ4735
191	('CC1(C)CC(C)(c2ccc(C(=O)O)cc2)c2ccc(C(=O)O)cc21', 'Nc1ccc(C(c2ccc(N)cc2)(C(F)(F)F)C(F)(F)F)cc1')	CC1(C)CC(C)(c2ccc(C(=O)O)cc2)c2ccc(C(=O)O)cc21.Nc1ccc(C(c2ccc(N)cc2)(C(F)(F)F)C(F)(F)F)cc1	Density	1.296	g/cm3	CC1(C)CC(C)(c2ccc(C(=O)O)cc2)c2ccc(C(=O)Nc3ccc(C(c4ccc(NC(=O)c5ccc(C6(C)CC(C)(C)c7cc(C(=O)Nc8ccc(C(c9ccc(NC(=O)c%10ccc(C%11(C)CC(C)(C)c%12cc(C(=O)Nc%13ccc(C(c%14ccc(N)cc%14)(C(F)(F)F)C(F)(F)F)cc%13)ccc%12%11)cc%10)cc9)(C(F)(F)F)C(F)(F)F)cc8)ccc76)cc5)cc4)(C(F)(F)F)C(F)(F)F)cc3)cc21	amide	Ding, Polymer 43 (2002) 4709Ã¢â‚¬â€œ4736
192	('Nc1ccc(-c2ccc(N)cc2C(F)(F)F)c(C(F)(F)F)c1', 'CC1(C)CC(C)(c2ccc(C(=O)O)cc2)c2ccc(C(=O)O)cc21')	CC1(C)CC(C)(c2ccc(C(=O)O)cc2)c2ccc(C(=O)O)cc21.Nc1ccc(-c2ccc(N)cc2C(F)(F)F)c(C(F)(F)F)c1	Density	1.271	g/cm3	CC1(C)CC(C)(c2ccc(C(=O)Nc3ccc(-c4ccc(NC(=O)c5ccc(C6(C)CC(C)(C)c7cc(C(=O)Nc8ccc(-c9ccc(NC(=O)c%10ccc%11c(c%10)C(C)(C)CC%11(C)c%10ccc(C(=O)Nc%11ccc(-c%12ccc(N)cc%12C(F)(F)F)c(C(F)(F)F)c%11)cc%10)cc9C(F)(F)F)c(C(F)(F)F)c8)ccc76)cc5)cc4C(F)(F)F)c(C(F)(F)F)c3)cc2)c2ccc(C(=O)O)cc21	amide	Ding, Polymer 43 (2002) 4709Ã¢â‚¬â€œ4737
194	('Nc1ccc(Oc2ccc(N)cc2)cc1', 'O=c1oc(=O)c2cc3c(=O)oc(=O)c3cc12')	Nc1ccc(Oc2ccc(N)cc2)cc1.O=c1oc(=O)c2cc3c(=O)oc(=O)c3cc12	Density	1.413	g/cm3	Nc1ccc(Oc2ccc(-n3c(=O)c4cc5c(=O)n(-c6ccc(Oc7ccc(-n8c(=O)c9cc%10c(=O)n(-c%11ccc(Oc%12ccc(N%13c(=O)c%14cc%15c(=O)oc(=O)c%15cc%14c%13=O)cc%12)cc%11)c(=O)c%10cc9c8=O)cc7)cc6)c(=O)c5cc4c3=O)cc2)cc1	imide	Gao, Journal of Applied Polymer Science, Vol. 54, 1965-1970 (1994)
195	('Nc1ccc(Cc2ccc(N)cc2)cc1', 'O=c1oc(=O)c2cc3c(=O)oc(=O)c3cc12')	Nc1ccc(Cc2ccc(N)cc2)cc1.O=c1oc(=O)c2cc3c(=O)oc(=O)c3cc12	Density	1.344	g/cm3	Nc1ccc(Cc2ccc(-n3c(=O)c4cc5c(=O)n(-c6ccc(Cc7ccc(-n8c(=O)c9cc%10c(=O)n(-c%11ccc(Cc%12ccc(N%13c(=O)c%14cc%15c(=O)oc(=O)c%15cc%14c%13=O)cc%12)cc%11)c(=O)c%10cc9c8=O)cc7)cc6)c(=O)c5cc4c3=O)cc2)cc1	imide	Gao, Journal of Applied Polymer Science, Vol. 54, 1965-1970 (1994)
196	('Cc1cc(-c2ccc(N)c(C)c2)ccc1N', 'O=c1oc(=O)c2cc3c(=O)oc(=O)c3cc12')	Cc1cc(-c2ccc(N)c(C)c2)ccc1N.O=c1oc(=O)c2cc3c(=O)oc(=O)c3cc12	Density	1.306	g/cm3	Cc1cc(-c2ccc(-n3c(=O)c4cc5c(=O)n(-c6ccc(-c7ccc(-n8c(=O)c9cc%10c(=O)n(-c%11ccc(-c%12ccc(N%13c(=O)c%14cc%15c(=O)oc(=O)c%15cc%14c%13=O)c(C)c%12)cc%11C)c(=O)c%10cc9c8=O)c(C)c7)cc6C)c(=O)c5cc4c3=O)c(C)c2)ccc1N	imide	Gao, Journal of Applied Polymer Science, Vol. 54, 1965-1970 (1994)
197	('O=c1oc(=O)c2cc3c(=O)oc(=O)c3cc12', 'Cc1cc(-c2cc(C)c(N)c(C)c2)cc(C)c1N')	O=c1oc(=O)c2cc3c(=O)oc(=O)c3cc12.Cc1cc(-c2cc(C)c(N)c(C)c2)cc(C)c1N	Density	1.241	g/cm3	Cc1cc(-c2cc(C)c(-n3c(=O)c4cc5c(=O)n(-c6c(C)cc(-c7cc(C)c(-n8c(=O)c9cc%10c(=O)n(-c%11c(C)cc(-c%12cc(C)c(N%13c(=O)c%14cc%15c(=O)oc(=O)c%15cc%14c%13=O)c(C)c%12)cc%11C)c(=O)c%10cc9c8=O)c(C)c7)cc6C)c(=O)c5cc4c3=O)c(C)c2)cc(C)c1N	imide	Gao, Journal of Applied Polymer Science, Vol. 54, 1965-1970 (1994)
198	('Nc1ccc(Cc2ccc(N)cc2)cc1', 'CC(C)(c1ccc(OC(=O)c2ccc3c(c2)C(=O)OC3=O)cc1)c1ccc(OC(=O)c2ccc3c(c2)C(=O)OC3=O)cc1')	Nc1ccc(Cc2ccc(N)cc2)cc1.CC(C)(c1ccc(OC(=O)c2ccc3c(c2)C(=O)OC3=O)cc1)c1ccc(OC(=O)c2ccc3c(c2)C(=O)OC3=O)cc1	Density	1.324	g/cm3	CC(C)(c1ccc(OC(=O)c2ccc3c(c2)C(=O)OC3=O)cc1)c1ccc(OC(=O)c2ccc3c(c2)C(=O)N(c2ccc(Cc4ccc(N5C(=O)c6ccc(C(=O)Oc7ccc(C(C)(C)c8ccc(OC(=O)c9ccc%10c(c9)C(=O)N(c9ccc(Cc%11ccc(N%12C(=O)c%13ccc(C(=O)Oc%14ccc(C(C)(C)c%15ccc(OC(=O)c%16ccc%17c(c%16)C(=O)N(c%16ccc(Cc%18ccc(N)cc%18)cc%16)C%17=O)cc%15)cc%14)cc%13C%12=O)cc%11)cc9)C%10=O)cc8)cc7)cc6C5=O)cc4)cc2)C3=O)cc1	imide	Gao, Journal of Applied Polymer Science, Vol. 59, 1315-1320 (1996)
199	('Nc1ccc(-c2ccc(N)c(N)c2)cc1N', 'O=C1OC(=O)c2cc(C(c3ccc4c(c3)C(=O)OC4=O)(C(F)(F)F)C(F)(F)F)ccc21')	Nc1ccc(-c2ccc(N)c(N)c2)cc1N.O=C1OC(=O)c2cc(C(c3ccc4c(c3)C(=O)OC4=O)(C(F)(F)F)C(F)(F)F)ccc21	Density	1.391	g/cm3	Nc1ccc(-c2ccc(N3C(=O)c4ccc(C(c5ccc6c(c5)C(=O)N(c5cc(-c7ccc(N)c(N8C(=O)c9ccc(C(c%10ccc%11c(c%10)C(=O)OC%11=O)(C(F)(F)F)C(F)(F)F)cc9C8=O)c7)ccc5N5C(=O)c7ccc(C(c8ccc9c(c8)C(=O)N(c8cc(-c%10ccc(N)c(N)c%10)ccc8N)C9=O)(C(F)(F)F)C(F)(F)F)cc7C5=O)C6=O)(C(F)(F)F)C(F)(F)F)cc4C3=O)c(N)c2)cc1N	imide	Gao, Journal of Applied Polymer Science, Vol. 59, 1315-1320 (1996)
202	('Nc1ccc(Cc2ccc(N)cc2)cc1', 'O=C(Oc1ccc(C(c2ccc(OC(=O)c3ccc4c(c3)C(=O)OC4=O)cc2)(C(F)(F)F)C(F)(F)F)cc1)c1ccc2c(c1)C(=O)OC2=O')	Nc1ccc(Cc2ccc(N)cc2)cc1.O=C(Oc1ccc(C(c2ccc(OC(=O)c3ccc4c(c3)C(=O)OC4=O)cc2)(C(F)(F)F)C(F)(F)F)cc1)c1ccc2c(c1)C(=O)OC2=O	Density	1.406	g/cm3	Nc1ccc(Cc2ccc(N3C(=O)c4ccc(C(=O)Oc5ccc(C(c6ccc(OC(=O)c7ccc8c(c7)C(=O)N(c7ccc(Cc9ccc(N%10C(=O)c%11ccc(C(=O)Oc%12ccc(C(c%13ccc(OC(=O)c%14ccc%15c(c%14)C(=O)N(c%14ccc(Cc%16ccc(N%17C(=O)c%18ccc(C(=O)Oc%19ccc(C(c%20ccc(OC(=O)c%21ccc%22c(c%21)C(=O)OC%22=O)cc%20)(C(F)(F)F)C(F)(F)F)cc%19)cc%18C%17=O)cc%16)cc%14)C%15=O)cc%13)(C(F)(F)F)C(F)(F)F)cc%12)cc%11C%10=O)cc9)cc7)C8=O)cc6)(C(F)(F)F)C(F)(F)F)cc5)cc4C3…	imide	Gao, Journal of Applied Polymer Science, Vol. 59, 1315-1320 (1996)
203	('Cc1cc(-c2cc(C)c(N)c(C)c2)cc(C)c1N', 'O=C(Oc1ccc(C(c2ccc(OC(=O)c3ccc4c(c3)C(=O)OC4=O)cc2)(C(F)(F)F)C(F)(F)F)cc1)c1ccc2c(c1)C(=O)OC2=O')	Cc1cc(-c2cc(C)c(N)c(C)c2)cc(C)c1N.O=C(Oc1ccc(C(c2ccc(OC(=O)c3ccc4c(c3)C(=O)OC4=O)cc2)(C(F)(F)F)C(F)(F)F)cc1)c1ccc2c(c1)C(=O)OC2=O	Density	1.316	g/cm3	Cc1cc(-c2cc(C)c(N3C(=O)c4ccc(C(=O)Oc5ccc(C(c6ccc(OC(=O)c7ccc8c(c7)C(=O)N(c7c(C)cc(-c9cc(C)c(N%10C(=O)c%11ccc(C(=O)Oc%12ccc(C(c%13ccc(OC(=O)c%14ccc%15c(c%14)C(=O)N(c%14c(C)cc(-c%16cc(C)c(N%17C(=O)c%18ccc(C(=O)Oc%19ccc(C(c%20ccc(OC(=O)c%21ccc%22c(c%21)C(=O)OC%22=O)cc%20)(C(F)(F)F)C(F)(F)F)cc%19)cc%18C%17=O)c(C)c%16)cc%14C)C%15=O)cc%13)(C(F)(F)F)C(F)(F)F)cc%12)cc%11C%10=O)c(C)c9)cc7C)C8=O)cc6)(C(F)(…	imide	Gao, Journal of Applied Polymer Science, Vol. 59, 1315-1320 (1996)
204	('Nc1ccc(-c2ccc(N)c(N)c2)cc1N', 'O=C(Oc1ccc(C(c2ccc(OC(=O)c3ccc4c(c3)C(=O)OC4=O)cc2)(C(F)(F)F)C(F)(F)F)cc1)c1ccc2c(c1)C(=O)OC2=O')	Nc1ccc(-c2ccc(N)c(N)c2)cc1N.O=C(Oc1ccc(C(c2ccc(OC(=O)c3ccc4c(c3)C(=O)OC4=O)cc2)(C(F)(F)F)C(F)(F)F)cc1)c1ccc2c(c1)C(=O)OC2=O	Density	1.399	g/cm3	Nc1ccc(-c2ccc(N3C(=O)c4ccc(C(=O)Oc5ccc(C(c6ccc(OC(=O)c7ccc8c(c7)C(=O)N(c7cc(-c9ccc(N%10C(=O)c%11ccc(C(=O)Oc%12ccc(C(c%13ccc(OC(=O)c%14ccc%15c(c%14)C(=O)N(c%14ccc(-c%16ccc(N)c(N)c%16)cc%14N)C%15=O)cc%13)(C(F)(F)F)C(F)(F)F)cc%12)cc%11C%10=O)c(N%10C(=O)c%11ccc(C(=O)Oc%12ccc(C(c%13ccc(OC(=O)c%14ccc%15c(c%14)C(=O)OC%15=O)cc%13)(C(F)(F)F)C(F)(F)F)cc%12)cc%11C%10=O)c9)ccc7N)C8=O)cc6)(C(F)(F)F)C(F)(F)F)c…	imide	Gao, Journal of Applied Polymer Science, Vol. 59, 1315-1320 (1996)
205	('O=C(Cl)Cl', 'CC1(C)CC2(CC(C)(C)c3cc(O)ccc32)c2ccc(O)cc21')	O=C(Cl)Cl.CC1(C)CC2(CC(C)(C)c3cc(O)ccc32)c2ccc(O)cc21	Density	1.147	g/cm3	CC1(C)CC2(CC(C)(C)c3cc(OC(=O)Oc4ccc5c(c4)C(C)(C)CC54CC(C)(C)c5cc(OC(=O)Oc6ccc7c(c6)C(C)(C)CC76CC(C)(C)c7cc(OC(=O)Cl)ccc76)ccc54)ccc32)c2ccc(O)cc21	carbonate	SCHMIDHAUSER, Journal of Applied Polymer Science, Vol. 39, 2083-2096 (1990
208	('Nc1ccc(Oc2ccc(N)cc2)cc1', 'O=C1OC(=O)c2cc(-c3ccc4c(c3)C(=O)OC4=O)ccc21')	O=C1OC(=O)c2cc(-c3ccc4c(c3)C(=O)OC4=O)ccc21.Nc1ccc(Oc2ccc(N)cc2)cc1	Density	1.366	g/cm3	Nc1ccc(Oc2ccc(N3C(=O)c4ccc(-c5ccc6c(c5)C(=O)N(c5ccc(Oc7ccc(N8C(=O)c9ccc(-c%10ccc%11c(c%10)C(=O)N(c%10ccc(Oc%12ccc(N%13C(=O)c%14ccc(-c%15ccc%16c(c%15)C(=O)OC%16=O)cc%14C%13=O)cc%12)cc%10)C%11=O)cc9C8=O)cc7)cc5)C6=O)cc4C3=O)cc2)cc1	imide	Tanaka, Journal of Membrane Science, 47 (1989) 203-215
209	('Nc1ccc(Cc2ccc(N)cc2)cc1', 'O=C1OC(=O)c2cc(-c3ccc4c(c3)C(=O)OC4=O)ccc21')	O=C1OC(=O)c2cc(-c3ccc4c(c3)C(=O)OC4=O)ccc21.Nc1ccc(Cc2ccc(N)cc2)cc1	Density	1.32	g/cm3	Nc1ccc(Cc2ccc(N3C(=O)c4ccc(-c5ccc6c(c5)C(=O)N(c5ccc(Cc7ccc(N8C(=O)c9ccc(-c%10ccc%11c(c%10)C(=O)N(c%10ccc(Cc%12ccc(N%13C(=O)c%14ccc(-c%15ccc%16c(c%15)C(=O)OC%16=O)cc%14C%13=O)cc%12)cc%10)C%11=O)cc9C8=O)cc7)cc5)C6=O)cc4C3=O)cc2)cc1	imide	Tanaka, Journal of Membrane Science, 47 (1989) 203-215
210	('Nc1ccc(S(=O)(=O)c2ccc(N)cc2)cc1', 'O=C1OC(=O)c2cc(-c3ccc4c(c3)C(=O)OC4=O)ccc21')	O=C1OC(=O)c2cc(-c3ccc4c(c3)C(=O)OC4=O)ccc21.Nc1ccc(S(=O)(=O)c2ccc(N)cc2)cc1	Density	1.41	g/cm3	Nc1ccc(S(=O)(=O)c2ccc(N3C(=O)c4ccc(-c5ccc6c(c5)C(=O)N(c5ccc(S(=O)(=O)c7ccc(N8C(=O)c9ccc(-c%10ccc%11c(c%10)C(=O)N(c%10ccc(S(=O)(=O)c%12ccc(N%13C(=O)c%14ccc(-c%15ccc%16c(c%15)C(=O)OC%16=O)cc%14C%13=O)cc%12)cc%10)C%11=O)cc9C8=O)cc7)cc5)C6=O)cc4C3=O)cc2)cc1	imide	Tanaka, Journal of Membrane Science, 47 (1989) 203-215
211	('Cc1cc2c(cc1N)S(=O)(=O)c1cc(N)c(C)cc1-2', 'O=C1OC(=O)c2cc(-c3ccc4c(c3)C(=O)OC4=O)ccc21')	O=C1OC(=O)c2cc(-c3ccc4c(c3)C(=O)OC4=O)ccc21.Cc1cc2c(cc1N)S(=O)(=O)c1cc(N)c(C)cc1-2	Density	1.372	g/cm3	Cc1cc2c(cc1N)S(=O)(=O)c1cc(N3C(=O)c4ccc(-c5ccc6c(c5)C(=O)N(c5cc7c(cc5C)-c5cc(C)c(N8C(=O)c9ccc(-c%10ccc%11c(c%10)C(=O)N(c%10cc%12c(cc%10C)-c%10cc(C)c(N%13C(=O)c%14ccc(-c%15ccc%16c(c%15)C(=O)OC%16=O)cc%14C%13=O)cc%10S%12(=O)=O)C%11=O)cc9C8=O)cc5S7(=O)=O)C6=O)cc4C3=O)c(C)cc1-2	imide	Tanaka, Journal of Membrane Science, 47 (1989) 203-215
212	('O=C1OC(=O)c2cc(C(c3ccc4c(c3)C(=O)OC4=O)(C(F)(F)F)C(F)(F)F)ccc21', 'Nc1ccc(Oc2ccc(Oc3ccc(N)cc3)c3c2C2c4ccccc4C3c3ccccc32)cc1')	O=C1OC(=O)c2cc(C(c3ccc4c(c3)C(=O)OC4=O)(C(F)(F)F)C(F)(F)F)ccc21.Nc1ccc(Oc2ccc(Oc3ccc(N)cc3)c3c2C2c4ccccc4C3c3ccccc32)cc1	Density	1.286	g/cm3	Nc1ccc(Oc2ccc(Oc3ccc(N4C(=O)c5ccc(C(c6ccc7c(c6)C(=O)N(c6ccc(Oc8ccc(Oc9ccc(N%10C(=O)c%11ccc(C(c%12ccc%13c(c%12)C(=O)N(c%12ccc(Oc%14ccc(Oc%15ccc(N%16C(=O)c%17ccc(C(c%18ccc%19c(c%18)C(=O)OC%19=O)(C(F)(F)F)C(F)(F)F)cc%17C%16=O)cc%15)c%15c%14C%14c%16ccccc%16C%15c%15ccccc%15%14)cc%12)C%13=O)(C(F)(F)F)C(F)(F)F)cc%11C%10=O)cc9)c9c8C8c%10ccccc%10C9c9ccccc98)cc6)C7=O)(C(F)(F)F)C(F)(F)F)cc5C4=O)cc3)c3c2C2c4…	imide	Tong, Polymer 69 (2015) 138e147
213	('Nc1ccc(Oc2ccc(N)cc2)cc1', 'O=c1oc(=O)c2cc3c(=O)oc(=O)c3cc12')	O=c1oc(=O)c2cc3c(=O)oc(=O)c3cc12.Nc1ccc(Oc2ccc(N)cc2)cc1	Density	1.42	g/cm3	Nc1ccc(Oc2ccc(-n3c(=O)c4cc5c(=O)n(-c6ccc(Oc7ccc(-n8c(=O)c9cc%10c(=O)n(-c%11ccc(Oc%12ccc(N%13c(=O)c%14cc%15c(=O)oc(=O)c%15cc%14c%13=O)cc%12)cc%11)c(=O)c%10cc9c8=O)cc7)cc6)c(=O)c5cc4c3=O)cc2)cc1	imide	Sroog, JOURNAL OF POLYMER SCIENCE: PART A VOL. 3, PP. 1373-1390 (1965)
214	('Nc1ccc(Sc2ccc(N)cc2)cc1', 'O=c1oc(=O)c2cc3c(=O)oc(=O)c3cc12')	O=c1oc(=O)c2cc3c(=O)oc(=O)c3cc12.Nc1ccc(Sc2ccc(N)cc2)cc1	Density	1.41	g/cm3	Nc1ccc(Sc2ccc(-n3c(=O)c4cc5c(=O)n(-c6ccc(Sc7ccc(-n8c(=O)c9cc%10c(=O)n(-c%11ccc(Sc%12ccc(N%13c(=O)c%14cc%15c(=O)oc(=O)c%15cc%14c%13=O)cc%12)cc%11)c(=O)c%10cc9c8=O)cc7)cc6)c(=O)c5cc4c3=O)cc2)cc1	imide	Sroog, JOURNAL OF POLYMER SCIENCE: PART A VOL. 3, PP. 1373-1390 (1965)
215	('O=c1oc(=O)c2cc3c(=O)oc(=O)c3cc12', 'CC(C)(c1ccc(N)cc1)c1ccc(N)cc1')	O=c1oc(=O)c2cc3c(=O)oc(=O)c3cc12.CC(C)(c1ccc(N)cc1)c1ccc(N)cc1	Density	1.3	g/cm3	CC(C)(c1ccc(N)cc1)c1ccc(-n2c(=O)c3cc4c(=O)n(-c5ccc(C(C)(C)c6ccc(-n7c(=O)c8cc9c(=O)n(-c%10ccc(C(C)(C)c%11ccc(N%12c(=O)c%13cc%14c(=O)oc(=O)c%14cc%13c%12=O)cc%11)cc%10)c(=O)c9cc8c7=O)cc6)cc5)c(=O)c4cc3c2=O)cc1	imide	Sroog, JOURNAL OF POLYMER SCIENCE: PART A VOL. 3, PP. 1373-1390 (1965)
216	('Nc1ccc(Cc2ccc(N)cc2)cc1', 'O=c1oc(=O)c2cc3c(=O)oc(=O)c3cc12')	O=c1oc(=O)c2cc3c(=O)oc(=O)c3cc12.Nc1ccc(Cc2ccc(N)cc2)cc1	Density	1.36	g/cm3	Nc1ccc(Cc2ccc(-n3c(=O)c4cc5c(=O)n(-c6ccc(Cc7ccc(-n8c(=O)c9cc%10c(=O)n(-c%11ccc(Cc%12ccc(N%13c(=O)c%14cc%15c(=O)oc(=O)c%15cc%14c%13=O)cc%12)cc%11)c(=O)c%10cc9c8=O)cc7)cc6)c(=O)c5cc4c3=O)cc2)cc1	imide	Sroog, JOURNAL OF POLYMER SCIENCE: PART A VOL. 3, PP. 1373-1390 (1965)
217	('CC(C)(c1ccc(Oc2ccc(C(=O)O)c(C(=O)O)c2)cc1)c1ccc(Oc2ccc(C(=O)O)c(C(=O)O)c2)cc1', 'CC1(C)CC2(CC(C)(C)c3cc(Oc4ccc(-c5ccc(N)cc5)cc4C(F)(F)F)ccc32)c2ccc(Oc3ccc(-c4ccc(N)cc4)cc3C(F)(F)F)cc21')	CC1(C)CC2(CC(C)(C)c3cc(Oc4ccc(-c5ccc(N)cc5)cc4C(F)(F)F)ccc32)c2ccc(Oc3ccc(-c4ccc(N)cc4)cc3C(F)(F)F)cc21.CC(C)(c1ccc(Oc2ccc(C(=O)O)c(C(=O)O)c2)cc1)c1ccc(Oc2ccc(C(=O)O)c(C(=O)O)c2)cc1	Density	1.34	g/cm3	CC1(C)CC2(CC(C)(C)c3cc(Oc4ccc(-c5ccc(NC(=O)c6cc(Oc7ccc(C(C)(C)c8ccc(Oc9ccc(C(=O)Nc%10ccc(-c%11ccc(Oc%12ccc%13c(c%12)C(C)(C)CC%13%12CC(C)(C)c%13cc(Oc%14ccc(-c%15ccc(NC(=O)c%16cc(Oc%17ccc(C(C)(C)c%18ccc(Oc%19ccc(C(=O)Nc%20ccc(-c%21ccc(Oc%22ccc%23c(c%22)C(C)(C)CC%23%22CC(C)(C)c%23cc(Oc%24ccc(-c%25ccc(NC(=O)c%26cc(Oc%27ccc(C(C)(C)c%28ccc(Oc%29ccc(C(=O)O)c(C(=O)O)c%29)cc%28)cc%27)ccc%26C(=O)O)cc%25)cc…	amide	Sen, Journal of Membrane Science365 (2010) 329Ã¢â‚¬â€œ340
218	('O=C(O)c1ccc(C(c2ccc(C(=O)O)c(C(=O)O)c2)(C(F)(F)F)C(F)(F)F)cc1C(=O)O', 'CC1(C)CC2(CC(C)(C)c3cc(Oc4ccc(-c5ccc(N)cc5)cc4C(F)(F)F)ccc32)c2ccc(Oc3ccc(-c4ccc(N)cc4)cc3C(F)(F)F)cc21')	CC1(C)CC2(CC(C)(C)c3cc(Oc4ccc(-c5ccc(N)cc5)cc4C(F)(F)F)ccc32)c2ccc(Oc3ccc(-c4ccc(N)cc4)cc3C(F)(F)F)cc21.O=C(O)c1ccc(C(c2ccc(C(=O)O)c(C(=O)O)c2)(C(F)(F)F)C(F)(F)F)cc1C(=O)O	Density	1.26	g/cm3	CC1(C)CC2(CC(C)(C)c3cc(Oc4ccc(-c5ccc(NC(=O)c6cc(C(c7ccc(C(=O)O)c(C(=O)Nc8ccc(-c9ccc(Oc%10ccc%11c(c%10)C(C)(C)CC%11%10CC(C)(C)c%11cc(Oc%12ccc(-c%13ccc(NC(=O)c%14cc(C(c%15ccc(C(=O)O)c(C(=O)Nc%16ccc(-c%17ccc(Oc%18ccc%19c(c%18)C(C)(C)CC%19%18CC(C)(C)c%19cc(Oc%20ccc(-c%21ccc(N)cc%21)cc%20C(F)(F)F)ccc%19%18)c(C(F)(F)F)c%17)cc%16)c%15)(C(F)(F)F)C(F)(F)F)ccc%14C(=O)Nc%14ccc(-c%15ccc(Oc%16ccc%17c(c%16)C(C…	amide	Sen, Journal of Membrane Science365 (2010) 329Ã¢â‚¬â€œ340
219	('O=C(O)c1ccc(Oc2ccc(C(=O)O)c(C(=O)O)c2)cc1C(=O)O', 'CC1(C)CC2(CC(C)(C)c3cc(Oc4ccc(-c5ccc(N)cc5)cc4C(F)(F)F)ccc32)c2ccc(Oc3ccc(-c4ccc(N)cc4)cc3C(F)(F)F)cc21')	CC1(C)CC2(CC(C)(C)c3cc(Oc4ccc(-c5ccc(N)cc5)cc4C(F)(F)F)ccc32)c2ccc(Oc3ccc(-c4ccc(N)cc4)cc3C(F)(F)F)cc21.O=C(O)c1ccc(Oc2ccc(C(=O)O)c(C(=O)O)c2)cc1C(=O)O	Density	1.39	g/cm3	CC1(C)CC2(CC(C)(C)c3cc(Oc4ccc(-c5ccc(NC(=O)c6ccc(Oc7ccc(C(=O)O)c(C(=O)O)c7)cc6C(=O)Nc6ccc(-c7ccc(Oc8ccc9c(c8)C(C)(C)CC98CC(C)(C)c9cc(Oc%10ccc(-c%11ccc(NC(=O)c%12ccc(Oc%13ccc(C(=O)O)c(C(=O)Nc%14ccc(-c%15ccc(Oc%16ccc%17c(c%16)C(C)(C)CC%17%16CC(C)(C)c%17cc(Oc%18ccc(-c%19ccc(NC(=O)c%20cc(Oc%21ccc(C(=O)O)c(C(=O)O)c%21)ccc%20C(=O)O)cc%19)cc%18C(F)(F)F)ccc%17%16)c(C(F)(F)F)c%15)cc%14)c%13)cc%12C(=O)O)cc…	amide	Sen, Journal of Membrane Science365 (2010) 329Ã¢â‚¬â€œ340
220	('CC(C)(c1ccc(Oc2ccc(C(=O)O)c(C(=O)O)c2)cc1)c1ccc(Oc2ccc(C(=O)O)c(C(=O)O)c2)cc1', 'Nc1ccc(-c2ccc(Oc3ccc(C4(c5ccc(Oc6ccc(-c7ccc(N)cc7)cc6C(F)(F)F)cc5)c5ccccc5C(=O)N4c4ccccc4)cc3)c(C(F)(F)F)c2)cc1')	Nc1ccc(-c2ccc(Oc3ccc(C4(c5ccc(Oc6ccc(-c7ccc(N)cc7)cc6C(F)(F)F)cc5)c5ccccc5C(=O)N4c4ccccc4)cc3)c(C(F)(F)F)c2)cc1.CC(C)(c1ccc(Oc2ccc(C(=O)O)c(C(=O)O)c2)cc1)c1ccc(Oc2ccc(C(=O)O)c(C(=O)O)c2)cc1	Density	1.29	g/cm3	CC(C)(c1ccc(Oc2ccc(C(=O)O)c(C(=O)O)c2)cc1)c1ccc(Oc2ccc(C(=O)Nc3ccc(-c4ccc(Oc5ccc(C6(c7ccc(Oc8ccc(-c9ccc(NC(=O)c%10ccc(Oc%11ccc(C(C)(C)c%12ccc(Oc%13ccc(C(=O)Nc%14ccc(-c%15ccc(Oc%16ccc(C%17(c%18ccc(Oc%19ccc(-c%20ccc(N)cc%20)cc%19C(F)(F)F)cc%18)c%18ccccc%18C(=O)N%17c%17ccccc%17)cc%16)c(C(F)(F)F)c%15)cc%14)c(C(=O)Nc%14ccc(-c%15ccc(Oc%16ccc(C%17(c%18ccc(Oc%19ccc(-c%20ccc(NC(=O)c%21cc(Oc%22ccc(C(C)(C)c…	amide	Sen, Journal of Membrane Science350 (2010) 53-61
221	('O=C(O)c1ccc(C(c2ccc(C(=O)O)c(C(=O)O)c2)(C(F)(F)F)C(F)(F)F)cc1C(=O)O', 'Nc1ccc(-c2ccc(Oc3ccc(C4(c5ccc(Oc6ccc(-c7ccc(N)cc7)cc6C(F)(F)F)cc5)c5ccccc5C(=O)N4c4ccccc4)cc3)c(C(F)(F)F)c2)cc1')	Nc1ccc(-c2ccc(Oc3ccc(C4(c5ccc(Oc6ccc(-c7ccc(N)cc7)cc6C(F)(F)F)cc5)c5ccccc5C(=O)N4c4ccccc4)cc3)c(C(F)(F)F)c2)cc1.O=C(O)c1ccc(C(c2ccc(C(=O)O)c(C(=O)O)c2)(C(F)(F)F)C(F)(F)F)cc1C(=O)O	Density	1.25	g/cm3	Nc1ccc(-c2ccc(Oc3ccc(C4(c5ccc(Oc6ccc(-c7ccc(NC(=O)c8ccc(C(c9ccc(C(=O)O)c(C(=O)Nc%10ccc(-c%11ccc(Oc%12ccc(C%13(c%14ccc(Oc%15ccc(-c%16ccc(NC(=O)c%17cc(C(c%18ccc(C(=O)O)c(C(=O)O)c%18)(C(F)(F)F)C(F)(F)F)ccc%17C(=O)O)cc%16)cc%15C(F)(F)F)cc%14)c%14ccccc%14C(=O)N%13c%13ccccc%13)cc%12)c(C(F)(F)F)c%11)cc%10)c9)(C(F)(F)F)C(F)(F)F)cc8C(=O)Nc8ccc(-c9ccc(Oc%10ccc(C%11(c%12ccc(Oc%13ccc(-c%14ccc(NC(=O)c%15cc(C(…	amide	Sen, Journal of Membrane Science350 (2010) 53-61
222	('O=C(c1ccc(C(=O)O)c(C(=O)O)c1)c1ccc(C(=O)O)c(C(=O)O)c1', 'Nc1ccc(-c2ccc(Oc3ccc(C4(c5ccc(Oc6ccc(-c7ccc(N)cc7)cc6C(F)(F)F)cc5)c5ccccc5C(=O)N4c4ccccc4)cc3)c(C(F)(F)F)c2)cc1')	Nc1ccc(-c2ccc(Oc3ccc(C4(c5ccc(Oc6ccc(-c7ccc(N)cc7)cc6C(F)(F)F)cc5)c5ccccc5C(=O)N4c4ccccc4)cc3)c(C(F)(F)F)c2)cc1.O=C(c1ccc(C(=O)O)c(C(=O)O)c1)c1ccc(C(=O)O)c(C(=O)O)c1	Density	1.332	g/cm3	Nc1ccc(-c2ccc(Oc3ccc(C4(c5ccc(Oc6ccc(-c7ccc(NC(=O)c8cc(C(=O)c9ccc(C(=O)Nc%10ccc(-c%11ccc(Oc%12ccc(C%13(c%14ccc(Oc%15ccc(-c%16ccc(NC(=O)c%17ccc(C(=O)c%18ccc(C(=O)O)c(C(=O)Nc%19ccc(-c%20ccc(Oc%21ccc(C%22(c%23ccc(Oc%24ccc(-c%25ccc(NC(=O)c%26ccc(C(=O)c%27ccc(C(=O)O)c(C(=O)O)c%27)cc%26C(=O)O)cc%25)cc%24C(F)(F)F)cc%23)c%23ccccc%23C(=O)N%22c%22ccccc%22)cc%21)c(C(F)(F)F)c%20)cc%19)c%18)cc%17C(=O)O)cc%16)…	amide	Sen, Journal of Membrane Science350 (2010) 53-61
223	('O=C(O)c1ccc(Oc2ccc(C(=O)O)c(C(=O)O)c2)cc1C(=O)O', 'Nc1ccc(-c2ccc(Oc3ccc(C4(c5ccc(Oc6ccc(-c7ccc(N)cc7)cc6C(F)(F)F)cc5)c5ccccc5C(=O)N4c4ccccc4)cc3)c(C(F)(F)F)c2)cc1')	Nc1ccc(-c2ccc(Oc3ccc(C4(c5ccc(Oc6ccc(-c7ccc(N)cc7)cc6C(F)(F)F)cc5)c5ccccc5C(=O)N4c4ccccc4)cc3)c(C(F)(F)F)c2)cc1.O=C(O)c1ccc(Oc2ccc(C(=O)O)c(C(=O)O)c2)cc1C(=O)O	Density	1.319	g/cm3	Nc1ccc(-c2ccc(Oc3ccc(C4(c5ccc(Oc6ccc(-c7ccc(NC(=O)c8cc(Oc9ccc(C(=O)O)c(C(=O)O)c9)ccc8C(=O)Nc8ccc(-c9ccc(Oc%10ccc(C%11(c%12ccc(Oc%13ccc(-c%14ccc(NC(=O)c%15ccc(Oc%16ccc(C(=O)O)c(C(=O)Nc%17ccc(-c%18ccc(Oc%19ccc(C%20(c%21ccc(Oc%22ccc(-c%23ccc(NC(=O)c%24ccc(Oc%25ccc(C(=O)O)c(C(=O)O)c%25)cc%24C(=O)O)cc%23)cc%22C(F)(F)F)cc%21)c%21ccccc%21C(=O)N%20c%20ccccc%20)cc%19)c(C(F)(F)F)c%18)cc%17)c%16)cc%15C(=O)O…	amide	Sen, Journal of Membrane Science350 (2010) 53-61
224	('O=C(O)c1cc(C(=O)O)c(C(=O)O)cc1C(=O)O', 'Nc1ccc(-c2ccc(Oc3ccc(C4(c5ccc(Oc6ccc(-c7ccc(N)cc7)cc6C(F)(F)F)cc5)c5ccccc5C(=O)N4c4ccccc4)cc3)c(C(F)(F)F)c2)cc1')	Nc1ccc(-c2ccc(Oc3ccc(C4(c5ccc(Oc6ccc(-c7ccc(N)cc7)cc6C(F)(F)F)cc5)c5ccccc5C(=O)N4c4ccccc4)cc3)c(C(F)(F)F)c2)cc1.O=C(O)c1cc(C(=O)O)c(C(=O)O)cc1C(=O)O	Density	1.323	g/cm3	Nc1ccc(-c2ccc(Oc3ccc(C4(c5ccc(Oc6ccc(-c7ccc(NC(=O)c8cc(C(=O)Nc9ccc(-c%10ccc(Oc%11ccc(C%12(c%13ccc(Oc%14ccc(-c%15ccc(NC(=O)c%16cc(C(=O)O)c(C(=O)O)cc%16C(=O)O)cc%15)cc%14C(F)(F)F)cc%13)c%13ccccc%13C(=O)N%12c%12ccccc%12)cc%11)c(C(F)(F)F)c%10)cc9)c(C(=O)O)cc8C(=O)Nc8ccc(-c9ccc(Oc%10ccc(C%11(c%12ccc(Oc%13ccc(-c%14ccc(NC(=O)c%15cc(C(=O)O)c(C(=O)O)cc%15C(=O)O)cc%14)cc%13C(F)(F)F)cc%12)c%12ccccc%12C(=O)N…	amide	Sen, Journal of Membrane Science350 (2010) 53-61
225	('Nc1ccc(C(c2ccc(N)cc2)c2ccc(O)cc2)cc1', 'O=C1OC(=O)c2cc(C(c3ccc4c(c3)C(=O)OC4=O)(C(F)(F)F)C(F)(F)F)ccc21')	Nc1ccc(C(c2ccc(N)cc2)c2ccc(O)cc2)cc1.O=C1OC(=O)c2cc(C(c3ccc4c(c3)C(=O)OC4=O)(C(F)(F)F)C(F)(F)F)ccc21	Density	1.345	g/cm3	Nc1ccc(C(c2ccc(O)cc2)c2ccc(N3C(=O)c4ccc(C(c5ccc6c(c5)C(=O)N(c5ccc(C(c7ccc(O)cc7)c7ccc(N8C(=O)c9ccc(C(c%10ccc%11c(c%10)C(=O)N(c%10ccc(C(c%12ccc(O)cc%12)c%12ccc(N%13C(=O)c%14ccc(C(c%15ccc%16c(c%15)C(=O)OC%16=O)(C(F)(F)F)C(F)(F)F)cc%14C%13=O)cc%12)cc%10)C%11=O)(C(F)(F)F)C(F)(F)F)cc9C8=O)cc7)cc5)C6=O)(C(F)(F)F)C(F)(F)F)cc4C3=O)cc2)cc1	imide	Serbezeanu, Struct Chem (2016) 27:973Ã¢â‚¬â€œ981
226	('Nc1ccc(C(c2ccc(N)cc2)c2ccc(O)cc2)cc1', 'O=C(c1ccc2c(c1)C(=O)OC2=O)c1ccc2c(c1)C(=O)OC2=O')	Nc1ccc(C(c2ccc(N)cc2)c2ccc(O)cc2)cc1.O=C(c1ccc2c(c1)C(=O)OC2=O)c1ccc2c(c1)C(=O)OC2=O	Density	1.311	g/cm3	Nc1ccc(C(c2ccc(O)cc2)c2ccc(N3C(=O)c4ccc(C(=O)c5ccc6c(c5)C(=O)N(c5ccc(C(c7ccc(O)cc7)c7ccc(N8C(=O)c9ccc(C(=O)c%10ccc%11c(c%10)C(=O)N(c%10ccc(C(c%12ccc(O)cc%12)c%12ccc(N%13C(=O)c%14ccc(C(=O)c%15ccc%16c(c%15)C(=O)OC%16=O)cc%14C%13=O)cc%12)cc%10)C%11=O)cc9C8=O)cc7)cc5)C6=O)cc4C3=O)cc2)cc1	imide	Serbezeanu, Struct Chem (2016) 27:973Ã¢â‚¬â€œ982
227	('Nc1ccc(C(c2ccc(N)cc2)c2ccc(O)cc2)cc1', 'O=C1OC(=O)c2cc(Oc3ccc4c(c3)C(=O)OC4=O)ccc21')	Nc1ccc(C(c2ccc(N)cc2)c2ccc(O)cc2)cc1.O=C1OC(=O)c2cc(Oc3ccc4c(c3)C(=O)OC4=O)ccc21	Density	1.28	g/cm3	Nc1ccc(C(c2ccc(O)cc2)c2ccc(N3C(=O)c4ccc(Oc5ccc6c(c5)C(=O)N(c5ccc(C(c7ccc(O)cc7)c7ccc(N8C(=O)c9ccc(Oc%10ccc%11c(c%10)C(=O)N(c%10ccc(C(c%12ccc(O)cc%12)c%12ccc(N%13C(=O)c%14ccc(Oc%15ccc%16c(c%15)C(=O)OC%16=O)cc%14C%13=O)cc%12)cc%10)C%11=O)cc9C8=O)cc7)cc5)C6=O)cc4C3=O)cc2)cc1	imide	Serbezeanu, Struct Chem (2016) 27:973Ã¢â‚¬â€œ983
228	('Nc1ccc(C(c2ccc(N)cc2)c2ccc(O)cc2)cc1', 'CC(C)(c1ccc(Oc2ccc3c(c2)C(=O)OC3=O)cc1)c1ccc(Oc2ccc3c(c2)C(=O)OC3=O)cc1')	Nc1ccc(C(c2ccc(N)cc2)c2ccc(O)cc2)cc1.CC(C)(c1ccc(Oc2ccc3c(c2)C(=O)OC3=O)cc1)c1ccc(Oc2ccc3c(c2)C(=O)OC3=O)cc1	Density	1.098	g/cm3	CC(C)(c1ccc(Oc2ccc3c(c2)C(=O)OC3=O)cc1)c1ccc(Oc2ccc3c(c2)C(=O)N(c2ccc(C(c4ccc(O)cc4)c4ccc(N5C(=O)c6ccc(Oc7ccc(C(C)(C)c8ccc(Oc9ccc%10c(c9)C(=O)N(c9ccc(C(c%11ccc(O)cc%11)c%11ccc(N%12C(=O)c%13ccc(Oc%14ccc(C(C)(C)c%15ccc(Oc%16ccc%17c(c%16)C(=O)N(c%16ccc(C(c%18ccc(N)cc%18)c%18ccc(O)cc%18)cc%16)C%17=O)cc%15)cc%14)cc%13C%12=O)cc%11)cc9)C%10=O)cc8)cc7)cc6C5=O)cc4)cc2)C3=O)cc1	imide	Serbezeanu, Struct Chem (2016) 27:973Ã¢â‚¬â€œ984
230	('Cc1cc(C(c2ccccc2)c2cc(C)c(N)c(C)c2)cc(C)c1N', 'O=C1OC(=O)c2cc(C(c3ccc4c(c3)C(=O)OC4=O)(C(F)(F)F)C(F)(F)F)ccc21')	O=C1OC(=O)c2cc(C(c3ccc4c(c3)C(=O)OC4=O)(C(F)(F)F)C(F)(F)F)ccc21.Cc1cc(C(c2ccccc2)c2cc(C)c(N)c(C)c2)cc(C)c1N	Density	1.18	g/cm3	Cc1cc(C(c2ccccc2)c2cc(C)c(N3C(=O)c4ccc(C(c5ccc6c(c5)C(=O)N(c5c(C)cc(C(c7ccccc7)c7cc(C)c(N8C(=O)c9ccc(C(c%10ccc%11c(c%10)C(=O)N(c%10c(C)cc(C(c%12ccccc%12)c%12cc(C)c(N%13C(=O)c%14ccc(C(c%15ccc%16c(c%15)C(=O)OC%16=O)(C(F)(F)F)C(F)(F)F)cc%14C%13=O)c(C)c%12)cc%10C)C%11=O)(C(F)(F)F)C(F)(F)F)cc9C8=O)c(C)c7)cc5C)C6=O)(C(F)(F)F)C(F)(F)F)cc4C3=O)c(C)c2)cc(C)c1N	imide	Tong, Polymer 69 (2015) 138e149
231	('Nc1ccc(Cc2ccc(N)cc2)cc1', 'O=C(c1ccc2c(c1)C(=O)OC2=O)c1ccc2c(c1)C(=O)OC2=O')	Nc1ccc(Cc2ccc(N)cc2)cc1.O=C(c1ccc2c(c1)C(=O)OC2=O)c1ccc2c(c1)C(=O)OC2=O	Density	1.398	g/cm3	Nc1ccc(Cc2ccc(N3C(=O)c4ccc(C(=O)c5ccc6c(c5)C(=O)N(c5ccc(Cc7ccc(N8C(=O)c9ccc(C(=O)c%10ccc%11c(c%10)C(=O)N(c%10ccc(Cc%12ccc(N%13C(=O)c%14ccc(C(=O)c%15ccc%16c(c%15)C(=O)OC%16=O)cc%14C%13=O)cc%12)cc%10)C%11=O)cc9C8=O)cc7)cc5)C6=O)cc4C3=O)cc2)cc1	imide	Serbezeanu, Struct Chem (2016) 27:973Ã¢â‚¬â€œ986
232	('Nc1ccc(Cc2ccc(N)cc2)cc1', 'CC(C)(c1ccc(Oc2ccc3c(c2)C(=O)OC3=O)cc1)c1ccc(Oc2ccc3c(c2)C(=O)OC3=O)cc1')	Nc1ccc(Cc2ccc(N)cc2)cc1.CC(C)(c1ccc(Oc2ccc3c(c2)C(=O)OC3=O)cc1)c1ccc(Oc2ccc3c(c2)C(=O)OC3=O)cc1	Density	1.2	g/cm3	CC(C)(c1ccc(Oc2ccc3c(c2)C(=O)OC3=O)cc1)c1ccc(Oc2ccc3c(c2)C(=O)N(c2ccc(Cc4ccc(N5C(=O)c6ccc(Oc7ccc(C(C)(C)c8ccc(Oc9ccc%10c(c9)C(=O)N(c9ccc(Cc%11ccc(N%12C(=O)c%13ccc(Oc%14ccc(C(C)(C)c%15ccc(Oc%16ccc%17c(c%16)C(=O)N(c%16ccc(Cc%18ccc(N)cc%18)cc%16)C%17=O)cc%15)cc%14)cc%13C%12=O)cc%11)cc9)C%10=O)cc8)cc7)cc6C5=O)cc4)cc2)C3=O)cc1	imide	Serbezeanu, Struct Chem (2016) 27:973Ã¢â‚¬â€œ988
234	('Nc1cccc(N)c1', 'O=c1oc(=O)c2cc3c(=O)oc(=O)c3cc12')	O=c1oc(=O)c2cc3c(=O)oc(=O)c3cc12.Nc1cccc(N)c1	Density	1.41	g/cm3	Nc1cccc(-n2c(=O)c3cc4c(=O)n(-c5cccc(-n6c(=O)c7cc8c(=O)n(-c9cccc(N%10c(=O)c%11cc%12c(=O)oc(=O)c%12cc%11c%10=O)c9)c(=O)c8cc7c6=O)c5)c(=O)c4cc3c2=O)c1	imide	Sroog, JOURNAL OF POLYMER SCIENCE: PART A VOL. 3, PP. 1373-1390 (1965)
236	('Nc1ccc(Cc2ccc(N)cc2)cc1', 'O=C1OC(=O)c2cc(Oc3ccc4c(c3)C(=O)OC4=O)ccc21')	Nc1ccc(Cc2ccc(N)cc2)cc1.O=C1OC(=O)c2cc(Oc3ccc4c(c3)C(=O)OC4=O)ccc21	Density	1.339	g/cm3	Nc1ccc(Cc2ccc(N3C(=O)c4ccc(Oc5ccc6c(c5)C(=O)N(c5ccc(Cc7ccc(N8C(=O)c9ccc(Oc%10ccc%11c(c%10)C(=O)N(c%10ccc(Cc%12ccc(N%13C(=O)c%14ccc(Oc%15ccc%16c(c%15)C(=O)OC%16=O)cc%14C%13=O)cc%12)cc%10)C%11=O)cc9C8=O)cc7)cc5)C6=O)cc4C3=O)cc2)cc1	imide	Serbezeanu, Struct Chem (2016) 27:973Ã¢â‚¬â€œ987
237	('Cc1cc(C(c2ccc(F)cc2)c2cc(C)c(N)c(C)c2)cc(C)c1N', 'O=C1OC(=O)c2cc(C(c3ccc4c(c3)C(=O)OC4=O)(C(F)(F)F)C(F)(F)F)ccc21')	O=C1OC(=O)c2cc(C(c3ccc4c(c3)C(=O)OC4=O)(C(F)(F)F)C(F)(F)F)ccc21.Cc1cc(C(c2ccc(F)cc2)c2cc(C)c(N)c(C)c2)cc(C)c1N	Density	1.226	g/cm3	Cc1cc(C(c2ccc(F)cc2)c2cc(C)c(N3C(=O)c4ccc(C(c5ccc6c(c5)C(=O)N(c5c(C)cc(C(c7ccc(F)cc7)c7cc(C)c(N8C(=O)c9ccc(C(c%10ccc%11c(c%10)C(=O)N(c%10c(C)cc(C(c%12ccc(F)cc%12)c%12cc(C)c(N%13C(=O)c%14ccc(C(c%15ccc%16c(c%15)C(=O)OC%16=O)(C(F)(F)F)C(F)(F)F)cc%14C%13=O)c(C)c%12)cc%10C)C%11=O)(C(F)(F)F)C(F)(F)F)cc9C8=O)c(C)c7)cc5C)C6=O)(C(F)(F)F)C(F)(F)F)cc4C3=O)c(C)c2)cc(C)c1N	imide	Tong, Polymer 69 (2015) 138e150
238	('Cc1cc(C(c2cc(C)c(N)c(C)c2)c2cc(F)c(F)c(F)c2)cc(C)c1N', 'O=C1OC(=O)c2cc(C(c3ccc4c(c3)C(=O)OC4=O)(C(F)(F)F)C(F)(F)F)ccc21')	O=C1OC(=O)c2cc(C(c3ccc4c(c3)C(=O)OC4=O)(C(F)(F)F)C(F)(F)F)ccc21.Cc1cc(C(c2cc(C)c(N)c(C)c2)c2cc(F)c(F)c(F)c2)cc(C)c1N	Density	1.28	g/cm3	Cc1cc(C(c2cc(C)c(N3C(=O)c4ccc(C(c5ccc6c(c5)C(=O)N(c5c(C)cc(C(c7cc(C)c(N8C(=O)c9ccc(C(c%10ccc%11c(c%10)C(=O)N(c%10c(C)cc(C(c%12cc(C)c(N%13C(=O)c%14ccc(C(c%15ccc%16c(c%15)C(=O)OC%16=O)(C(F)(F)F)C(F)(F)F)cc%14C%13=O)c(C)c%12)c%12cc(F)c(F)c(F)c%12)cc%10C)C%11=O)(C(F)(F)F)C(F)(F)F)cc9C8=O)c(C)c7)c7cc(F)c(F)c(F)c7)cc5C)C6=O)(C(F)(F)F)C(F)(F)F)cc4C3=O)c(C)c2)c2cc(F)c(F)c(F)c2)cc(C)c1N	imide	Tong, Polymer 69 (2015) 138e151
239	('C=Cc1ccccc1',)	C=Cc1ccccc1	Density	1.048	g/cm3	CC(CC(c1ccccc1)C(CCC(CC(c1ccccc1)C(C)c1ccccc1)c1ccccc1)c1ccccc1)c1ccccc1	vinyl	Yampolskii, Journal of Applied Polymer Science, Vol. 62, 349-357 (1996)
240	('C=Cc1ccc([Si](C)(C)C)cc1',)	C=Cc1ccc([Si](C)(C)C)cc1	Density	0.965	g/cm3	CC(c1ccc([Si](C)(C)C)cc1)C(CCC(CC(CC(CCc1ccc([Si](C)(C)C)cc1)c1ccc([Si](C)(C)C)cc1)c1ccc([Si](C)(C)C)cc1)c1ccc([Si](C)(C)C)cc1)c1ccc([Si](C)(C)C)cc1	vinyl	Yampolskii, Journal of Applied Polymer Science, Vol. 62, 349-357 (1996)
241	('C=Cc1ccc(C[Si](C)(C)C)cc1',)	C=Cc1ccc(C[Si](C)(C)C)cc1	Density	0.962	g/cm3	CC(c1ccc(C[Si](C)(C)C)cc1)C(CCC(CC(c1ccc(C[Si](C)(C)C)cc1)C(CCCc1ccc(C[Si](C)(C)C)cc1)c1ccc(C[Si](C)(C)C)cc1)c1ccc(C[Si](C)(C)C)cc1)c1ccc(C[Si](C)(C)C)cc1	vinyl	Yampolskii, Journal of Applied Polymer Science, Vol. 62, 349-357 (1996)
242	('C=Cc1ccc([Si](C)(C)CCC(F)(F)F)cc1',)	C=Cc1ccc([Si](C)(C)CCC(F)(F)F)cc1	Density	1.127	g/cm3	CC(c1ccc([Si](C)(C)CCC(F)(F)F)cc1)C(CC(CC(CCC(CCc1ccc([Si](C)(C)CCC(F)(F)F)cc1)c1ccc([Si](C)(C)CCC(F)(F)F)cc1)c1ccc([Si](C)(C)CCC(F)(F)F)cc1)c1ccc([Si](C)(C)CCC(F)(F)F)cc1)c1ccc([Si](C)(C)CCC(F)(F)F)cc1	vinyl	Yampolskii, Journal of Applied Polymer Science, Vol. 62, 349-357 (1996)
243	('C=C[Si](C)(C)c1ccccc1',)	C=C[Si](C)(C)c1ccccc1	Density	1.043	g/cm3	CC(C(CCC(C(CCC(CC[Si](C)(C)c1ccccc1)[Si](C)(C)c1ccccc1)[Si](C)(C)c1ccccc1)[Si](C)(C)c1ccccc1)[Si](C)(C)c1ccccc1)[Si](C)(C)c1ccccc1	vinyl	Yampolskii, Journal of Applied Polymer Science, Vol. 62, 349-357 (1996)
244	('O=C1OC(=O)c2cc(C(c3ccc4c(c3)C(=O)OC4=O)(C(F)(F)F)C(F)(F)F)ccc21', 'CC(c1ccc(Oc2ccc(-c3ccc(N)cc3)cc2C(F)(F)F)cc1)(c1ccc(Oc2ccc(-c3ccc(N)cc3)cc2C(F)(F)F)cc1)P1(=O)Oc2ccccc2-c2ccccc21')	CC(c1ccc(Oc2ccc(-c3ccc(N)cc3)cc2C(F)(F)F)cc1)(c1ccc(Oc2ccc(-c3ccc(N)cc3)cc2C(F)(F)F)cc1)P1(=O)Oc2ccccc2-c2ccccc21.O=C1OC(=O)c2cc(C(c3ccc4c(c3)C(=O)OC4=O)(C(F)(F)F)C(F)(F)F)ccc21	Density	1.11	g/cm3	CC(c1ccc(Oc2ccc(-c3ccc(N)cc3)cc2C(F)(F)F)cc1)(c1ccc(Oc2ccc(-c3ccc(N4C(=O)c5ccc(C(c6ccc7c(c6)C(=O)N(c6ccc(-c8ccc(Oc9ccc(C(C)(c%10ccc(Oc%11ccc(-c%12ccc(N%13C(=O)c%14ccc(C(c%15ccc%16c(c%15)C(=O)N(c%15ccc(-c%17ccc(Oc%18ccc(C(C)(c%19ccc(Oc%20ccc(-c%21ccc(N%22C(=O)c%23ccc(C(c%24ccc%25c(c%24)C(=O)OC%25=O)(C(F)(F)F)C(F)(F)F)cc%23C%22=O)cc%21)cc%20C(F)(F)F)cc%19)P%19(=O)Oc%20ccccc%20-c%20ccccc%20%19)cc%18…	imide	Chatterjee, ACS Omega 2018, 3, 13510Ã¢Ë†â€™13523
245	('O=C1OC(=O)c2cc(Oc3ccc4c(c3)C(=O)OC4=O)ccc21', 'CC(c1ccc(Oc2ccc(-c3ccc(N)cc3)cc2C(F)(F)F)cc1)(c1ccc(Oc2ccc(-c3ccc(N)cc3)cc2C(F)(F)F)cc1)P1(=O)Oc2ccccc2-c2ccccc21')	CC(c1ccc(Oc2ccc(-c3ccc(N)cc3)cc2C(F)(F)F)cc1)(c1ccc(Oc2ccc(-c3ccc(N)cc3)cc2C(F)(F)F)cc1)P1(=O)Oc2ccccc2-c2ccccc21.O=C1OC(=O)c2cc(Oc3ccc4c(c3)C(=O)OC4=O)ccc21	Density	1.17	g/cm3	CC(c1ccc(Oc2ccc(-c3ccc(N)cc3)cc2C(F)(F)F)cc1)(c1ccc(Oc2ccc(-c3ccc(N4C(=O)c5ccc(Oc6ccc7c(c6)C(=O)N(c6ccc(-c8ccc(Oc9ccc(C(C)(c%10ccc(Oc%11ccc(-c%12ccc(N%13C(=O)c%14ccc(Oc%15ccc%16c(c%15)C(=O)N(c%15ccc(-c%17ccc(Oc%18ccc(C(C)(c%19ccc(Oc%20ccc(-c%21ccc(N%22C(=O)c%23ccc(Oc%24ccc%25c(c%24)C(=O)OC%25=O)cc%23C%22=O)cc%21)cc%20C(F)(F)F)cc%19)P%19(=O)Oc%20ccccc%20-c%20ccccc%20%19)cc%18)c(C(F)(F)F)c%17)cc%15…	imide	Chatterjee, ACS Omega 2018, 3, 13510Ã¢Ë†â€™13523
246	('O=C(c1ccc2c(c1)C(=O)OC2=O)c1ccc2c(c1)C(=O)OC2=O', 'CC(c1ccc(Oc2ccc(-c3ccc(N)cc3)cc2C(F)(F)F)cc1)(c1ccc(Oc2ccc(-c3ccc(N)cc3)cc2C(F)(F)F)cc1)P1(=O)Oc2ccccc2-c2ccccc21')	CC(c1ccc(Oc2ccc(-c3ccc(N)cc3)cc2C(F)(F)F)cc1)(c1ccc(Oc2ccc(-c3ccc(N)cc3)cc2C(F)(F)F)cc1)P1(=O)Oc2ccccc2-c2ccccc21.O=C(c1ccc2c(c1)C(=O)OC2=O)c1ccc2c(c1)C(=O)OC2=O	Density	1.22	g/cm3	CC(c1ccc(Oc2ccc(-c3ccc(N)cc3)cc2C(F)(F)F)cc1)(c1ccc(Oc2ccc(-c3ccc(N4C(=O)c5ccc(C(=O)c6ccc7c(c6)C(=O)N(c6ccc(-c8ccc(Oc9ccc(C(C)(c%10ccc(Oc%11ccc(-c%12ccc(N%13C(=O)c%14ccc(C(=O)c%15ccc%16c(c%15)C(=O)N(c%15ccc(-c%17ccc(Oc%18ccc(C(C)(c%19ccc(Oc%20ccc(-c%21ccc(N%22C(=O)c%23ccc(C(=O)c%24ccc%25c(c%24)C(=O)OC%25=O)cc%23C%22=O)cc%21)cc%20C(F)(F)F)cc%19)P%19(=O)Oc%20ccccc%20-c%20ccccc%20%19)cc%18)c(C(F)(F)…	imide	Chatterjee, ACS Omega 2018, 3, 13510Ã¢Ë†â€™13523
247	('CC(C)(c1ccc(Oc2ccc3c(c2)C(=O)OC3=O)cc1)c1ccc(Oc2ccc3c(c2)C(=O)OC3=O)cc1', 'CC(c1ccc(Oc2ccc(-c3ccc(N)cc3)cc2C(F)(F)F)cc1)(c1ccc(Oc2ccc(-c3ccc(N)cc3)cc2C(F)(F)F)cc1)P1(=O)Oc2ccccc2-c2ccccc21')	CC(c1ccc(Oc2ccc(-c3ccc(N)cc3)cc2C(F)(F)F)cc1)(c1ccc(Oc2ccc(-c3ccc(N)cc3)cc2C(F)(F)F)cc1)P1(=O)Oc2ccccc2-c2ccccc21.CC(C)(c1ccc(Oc2ccc3c(c2)C(=O)OC3=O)cc1)c1ccc(Oc2ccc3c(c2)C(=O)OC3=O)cc1	Density	1.21	g/cm3	CC(C)(c1ccc(Oc2ccc3c(c2)C(=O)OC3=O)cc1)c1ccc(Oc2ccc3c(c2)C(=O)N(c2ccc(-c4ccc(Oc5ccc(C(C)(c6ccc(Oc7ccc(-c8ccc(N9C(=O)c%10ccc(Oc%11ccc(C(C)(C)c%12ccc(Oc%13ccc%14c(c%13)C(=O)N(c%13ccc(-c%15ccc(Oc%16ccc(C(C)(c%17ccc(Oc%18ccc(-c%19ccc(N%20C(=O)c%21ccc(Oc%22ccc(C(C)(C)c%23ccc(Oc%24ccc%25c(c%24)C(=O)N(c%24ccc(-c%26ccc(Oc%27ccc(C(C)(c%28ccc(Oc%29ccc(-c%30ccc(N)cc%30)cc%29C(F)(F)F)cc%28)P%28(=O)Oc%29ccccc…	imide	Chatterjee, ACS Omega 2018, 3, 13510Ã¢Ë†â€™13523
248	('Nc1ccc(Cc2ccc(N)cc2)cc1', 'O=C(O)CCCCCCCCCCN1C(=O)c2ccc(C(=O)c3ccc4c(c3)C(=O)N(CCCCCCCCCC/C(O)=C/O)C4=O)cc2C1=O')	Nc1ccc(Cc2ccc(N)cc2)cc1.O=C(O)CCCCCCCCCCN1C(=O)c2ccc(C(=O)c3ccc4c(c3)C(=O)N(CCCCCCCCCC/C(O)=C/O)C4=O)cc2C1=O	Glass_Transition	136	C	O=C(O)CCCCCCCCCCN1C(=O)c2ccc(C(=O)c3ccc4c(c3)C(=O)N(CCCCCCCCCC/C(=C/OC(=O)CCCCCCCCCCN3C(=O)c5ccc(C(=O)c6ccc7c(c6)C(=O)N(CCCCCCCCCC/C(O)=C/OC(=O)CCCCCCCCCCN6C(=O)c8ccc(C(=O)c9ccc%10c(c9)C(=O)N(CCCCCCCCCC/C(O)=C/O)C%10=O)cc8C6=O)C7=O)cc5C3=O)OC(=O)CCCCCCCCCCN3C(=O)c5ccc(C(=O)c6ccc7c(c6)C(=O)N(CCCCCCCCCC/C(=C/OC(=O)CCCCCCCCCCN6C(=O)c8ccc(C(=O)c9ccc%10c(c9)C(=O)N(CCCCCCCCCC/C(O)=C/O)C%10=O)cc8C6=O)OC…	ester	Hsiao, Journal of Polymer Science. Part A Polymer Chemistry, Vol. 29,447-452 (1991)
249	('Nc1ccc(N)cc1', 'O=C(O)CN1C(=O)c2ccc(C(=O)c3ccc4c(c3)C(=O)N(CC(=O)O)C4=O)cc2C1=O')	Nc1ccc(N)cc1.O=C(O)CN1C(=O)c2ccc(C(=O)c3ccc4c(c3)C(=O)N(CC(=O)O)C4=O)cc2C1=O	Glass_Transition	250	C	Nc1ccc(NC(=O)CN2C(=O)c3ccc(C(=O)c4ccc5c(c4)C(=O)N(CC(=O)Nc4ccc(NC(=O)CN6C(=O)c7ccc(C(=O)c8ccc9c(c8)C(=O)N(CC(=O)Nc8ccc(NC(=O)CN%10C(=O)c%11ccc(C(=O)c%12ccc%13c(c%12)C(=O)N(CC(=O)O)C%13=O)cc%11C%10=O)cc8)C9=O)cc7C6=O)cc4)C5=O)cc3C2=O)cc1	amide	Hsiao, Journal of Polymer Science. Part A Polymer Chemistry, Vol. 29,447-452 (1991)
250	('Nc1ccc(N)cc1', 'O=C(O)CCN1C(=O)c2ccc(C(=O)c3ccc4c(c3)C(=O)N(CCC(=O)O)C4=O)cc2C1=O')	Nc1ccc(N)cc1.O=C(O)CCN1C(=O)c2ccc(C(=O)c3ccc4c(c3)C(=O)N(CCC(=O)O)C4=O)cc2C1=O	Glass_Transition	237	C	Nc1ccc(NC(=O)CCN2C(=O)c3ccc(C(=O)c4ccc5c(c4)C(=O)N(CCC(=O)Nc4ccc(NC(=O)CCN6C(=O)c7ccc(C(=O)c8ccc9c(c8)C(=O)N(CCC(=O)Nc8ccc(NC(=O)CCN%10C(=O)c%11ccc(C(=O)c%12ccc%13c(c%12)C(=O)N(CCC(=O)O)C%13=O)cc%11C%10=O)cc8)C9=O)cc7C6=O)cc4)C5=O)cc3C2=O)cc1	amide	Hsiao, Journal of Polymer Science. Part A Polymer Chemistry, Vol. 29,447-452 (1991)
251	('Nc1ccc(N)cc1', 'O=C(O)CCCCCN1C(=O)c2ccc(C(=O)c3ccc4c(c3)C(=O)N(CCCCCC(=O)O)C4=O)cc2C1=O')	Nc1ccc(N)cc1.O=C(O)CCCCCN1C(=O)c2ccc(C(=O)c3ccc4c(c3)C(=O)N(CCCCCC(=O)O)C4=O)cc2C1=O	Glass_Transition	200	C	Nc1ccc(NC(=O)CCCCCN2C(=O)c3ccc(C(=O)c4ccc5c(c4)C(=O)N(CCCCCC(=O)Nc4ccc(NC(=O)CCCCCN6C(=O)c7ccc(C(=O)c8ccc9c(c8)C(=O)N(CCCCCC(=O)Nc8ccc(NC(=O)CCCCCN%10C(=O)c%11ccc(C(=O)c%12ccc%13c(c%12)C(=O)N(CCCCCC(=O)O)C%13=O)cc%11C%10=O)cc8)C9=O)cc7C6=O)cc4)C5=O)cc3C2=O)cc1	amide	Hsiao, Journal of Polymer Science. Part A Polymer Chemistry, Vol. 29,447-452 (1991)
252	('Nc1ccc(N)cc1', 'O=C(O)CCCCCCCCCCN1C(=O)c2ccc(C(=O)c3ccc4c(c3)C(=O)N(CCCCCCCCCC/C(O)=C/O)C4=O)cc2C1=O')	Nc1ccc(N)cc1.O=C(O)CCCCCCCCCCN1C(=O)c2ccc(C(=O)c3ccc4c(c3)C(=O)N(CCCCCCCCCC/C(O)=C/O)C4=O)cc2C1=O	Glass_Transition	125	C	O=C(O)CCCCCCCCCCN1C(=O)c2ccc(C(=O)c3ccc4c(c3)C(=O)N(CCCCCCCCCC/C(=C/OC(=O)CCCCCCCCCCN3C(=O)c5ccc(C(=O)c6ccc7c(c6)C(=O)N(CCCCCCCCCC/C(=C/O)OC(=O)CCCCCCCCCCN6C(=O)c8ccc(C(=O)c9ccc%10c(c9)C(=O)N(CCCCCCCCCC/C(=C/OC(=O)CCCCCCCCCCN9C(=O)c%11ccc(C(=O)c%12ccc%13c(c%12)C(=O)N(CCCCCCCCCC/C(O)=C/O)C%13=O)cc%11C9=O)OC(=O)CCCCCCCCCCN9C(=O)c%11ccc(C(=O)c%12ccc%13c(c%12)C(=O)N(CCCCCCCCCC/C(O)=C/O)C%13=O)cc%11C9…	ester	Hsiao, Journal of Polymer Science. Part A Polymer Chemistry, Vol. 29,447-452 (1991)
253	('Nc1ccc(Cc2ccc(N)cc2)cc1', 'O=C(O)CCCCCN1C(=O)c2ccc(C(=O)c3ccc4c(c3)C(=O)N(CCCCCC(=O)O)C4=O)cc2C1=O')	Nc1ccc(Cc2ccc(N)cc2)cc1.O=C(O)CCCCCN1C(=O)c2ccc(C(=O)c3ccc4c(c3)C(=O)N(CCCCCC(=O)O)C4=O)cc2C1=O	Glass_Transition	187	C	Nc1ccc(Cc2ccc(NC(=O)CCCCCN3C(=O)c4ccc(C(=O)c5ccc6c(c5)C(=O)N(CCCCCC(=O)Nc5ccc(Cc7ccc(NC(=O)CCCCCN8C(=O)c9ccc(C(=O)c%10ccc%11c(c%10)C(=O)N(CCCCCC(=O)Nc%10ccc(Cc%12ccc(NC(=O)CCCCCN%13C(=O)c%14ccc(C(=O)c%15ccc%16c(c%15)C(=O)N(CCCCCC(=O)O)C%16=O)cc%14C%13=O)cc%12)cc%10)C%11=O)cc9C8=O)cc7)cc5)C6=O)cc4C3=O)cc2)cc1	amide	Hsiao, Journal of Polymer Science. Part A Polymer Chemistry, Vol. 29,447-452 (1991)
254	('Nc1ccc(Cc2ccc(N)cc2)cc1', 'O=C(O)CCCN1C(=O)c2ccc(C(=O)c3ccc4c(c3)C(=O)N(CCCCO)C4=O)cc2C1=O')	Nc1ccc(Cc2ccc(N)cc2)cc1.O=C(O)CCCN1C(=O)c2ccc(C(=O)c3ccc4c(c3)C(=O)N(CCCCO)C4=O)cc2C1=O	Glass_Transition	195	C	O=C(O)CCCN1C(=O)c2ccc(C(=O)c3ccc4c(c3)C(=O)N(CCCCOC(=O)CCCN3C(=O)c5ccc(C(=O)c6ccc7c(c6)C(=O)N(CCCCOC(=O)CCCN6C(=O)c8ccc(C(=O)c9ccc%10c(c9)C(=O)N(CCCCOC(=O)CCCN9C(=O)c%11ccc(C(=O)c%12ccc%13c(c%12)C(=O)N(CCCCOC(=O)CCCN%12C(=O)c%14ccc(C(=O)c%15ccc%16c(c%15)C(=O)N(CCCCOC(=O)CCCN%15C(=O)c%17ccc(C(=O)c%18ccc%19c(c%18)C(=O)N(CCCCO)C%19=O)cc%17C%15=O)C%16=O)cc%14C%12=O)C%13=O)cc%11C9=O)C%10=O)cc8C6=O)C7=…	ester	Hsiao, Journal of Polymer Science. Part A Polymer Chemistry, Vol. 29,447-452 (1991)
255	('Nc1ccc(Cc2ccc(N)cc2)cc1', 'O=C(O)CCN1C(=O)c2ccc(C(=O)c3ccc4c(c3)C(=O)N(CCC(=O)O)C4=O)cc2C1=O')	Nc1ccc(Cc2ccc(N)cc2)cc1.O=C(O)CCN1C(=O)c2ccc(C(=O)c3ccc4c(c3)C(=O)N(CCC(=O)O)C4=O)cc2C1=O	Glass_Transition	221	C	Nc1ccc(Cc2ccc(NC(=O)CCN3C(=O)c4ccc(C(=O)c5ccc6c(c5)C(=O)N(CCC(=O)Nc5ccc(Cc7ccc(NC(=O)CCN8C(=O)c9ccc(C(=O)c%10ccc%11c(c%10)C(=O)N(CCC(=O)Nc%10ccc(Cc%12ccc(NC(=O)CCN%13C(=O)c%14ccc(C(=O)c%15ccc%16c(c%15)C(=O)N(CCC(=O)O)C%16=O)cc%14C%13=O)cc%12)cc%10)C%11=O)cc9C8=O)cc7)cc5)C6=O)cc4C3=O)cc2)cc1	amide	Hsiao, Journal of Polymer Science. Part A Polymer Chemistry, Vol. 29,447-452 (1991)
256	('Nc1ccc(Cc2ccc(N)cc2)cc1', 'O=C(O)CN1C(=O)c2ccc(C(=O)c3ccc4c(c3)C(=O)N(CC(=O)O)C4=O)cc2C1=O')	Nc1ccc(Cc2ccc(N)cc2)cc1.O=C(O)CN1C(=O)c2ccc(C(=O)c3ccc4c(c3)C(=O)N(CC(=O)O)C4=O)cc2C1=O	Glass_Transition	233	C	Nc1ccc(Cc2ccc(NC(=O)CN3C(=O)c4ccc(C(=O)c5ccc6c(c5)C(=O)N(CC(=O)Nc5ccc(Cc7ccc(NC(=O)CN8C(=O)c9ccc(C(=O)c%10ccc%11c(c%10)C(=O)N(CC(=O)Nc%10ccc(Cc%12ccc(NC(=O)CN%13C(=O)c%14ccc(C(=O)c%15ccc%16c(c%15)C(=O)N(CC(=O)O)C%16=O)cc%14C%13=O)cc%12)cc%10)C%11=O)cc9C8=O)cc7)cc5)C6=O)cc4C3=O)cc2)cc1	amide	Hsiao, Journal of Polymer Science. Part A Polymer Chemistry, Vol. 29,447-452 (1991)
257	('Nc1cccc(N)c1', 'O=C(c1cccc(C(=O)c2ccc3c(c2)C(=O)OC3=O)c1)c1ccc2c(c1)C(=O)OC2=O')	O=C(c1cccc(C(=O)c2ccc3c(c2)C(=O)OC3=O)c1)c1ccc2c(c1)C(=O)OC2=O.Nc1cccc(N)c1	Glass_Transition	264	C	Nc1cccc(N2C(=O)c3ccc(C(=O)c4cccc(C(=O)c5ccc6c(c5)C(=O)N(c5cccc(N7C(=O)c8ccc(C(=O)c9cccc(C(=O)c%10ccc%11c(c%10)C(=O)N(c%10cccc(N%12C(=O)c%13ccc(C(=O)c%14cccc(C(=O)c%15ccc%16c(c%15)C(=O)OC%16=O)c%14)cc%13C%12=O)c%10)C%11=O)c9)cc8C7=O)c5)C6=O)c4)cc3C2=O)c1	imide	Ayala, Journal of Polymer Science: Part A: Polymer Chemistry, Vol. 37, 805Ã¢â‚¬â€œ814 (1999)
258	('Nc1ccc(Oc2ccc(N)cc2)cc1', 'O=C(c1cccc(C(=O)c2ccc3c(c2)C(=O)OC3=O)c1)c1ccc2c(c1)C(=O)OC2=O')	O=C(c1cccc(C(=O)c2ccc3c(c2)C(=O)OC3=O)c1)c1ccc2c(c1)C(=O)OC2=O.Nc1ccc(Oc2ccc(N)cc2)cc1	Glass_Transition	266	C	Nc1ccc(Oc2ccc(N3C(=O)c4ccc(C(=O)c5cccc(C(=O)c6ccc7c(c6)C(=O)N(c6ccc(Oc8ccc(N9C(=O)c%10ccc(C(=O)c%11cccc(C(=O)c%12ccc%13c(c%12)C(=O)N(c%12ccc(Oc%14ccc(N%15C(=O)c%16ccc(C(=O)c%17cccc(C(=O)c%18ccc%19c(c%18)C(=O)OC%19=O)c%17)cc%16C%15=O)cc%14)cc%12)C%13=O)c%11)cc%10C9=O)cc8)cc6)C7=O)c5)cc4C3=O)cc2)cc1	imide	Ayala, Journal of Polymer Science: Part A: Polymer Chemistry, Vol. 37, 805Ã¢â‚¬â€œ814 (1999)
259	('Nc1ccc(C(c2ccc(N)cc2)(C(F)(F)F)C(F)(F)F)cc1', 'O=C(c1cccc(C(=O)c2ccc3c(c2)C(=O)OC3=O)c1)c1ccc2c(c1)C(=O)OC2=O')	O=C(c1cccc(C(=O)c2ccc3c(c2)C(=O)OC3=O)c1)c1ccc2c(c1)C(=O)OC2=O.Nc1ccc(C(c2ccc(N)cc2)(C(F)(F)F)C(F)(F)F)cc1	Glass_Transition	249	C	Nc1ccc(C(c2ccc(N3C(=O)c4ccc(C(=O)c5cccc(C(=O)c6ccc7c(c6)C(=O)N(c6ccc(C(c8ccc(N9C(=O)c%10ccc(C(=O)c%11cccc(C(=O)c%12ccc%13c(c%12)C(=O)N(c%12ccc(C(c%14ccc(N%15C(=O)c%16ccc(C(=O)c%17cccc(C(=O)c%18ccc%19c(c%18)C(=O)OC%19=O)c%17)cc%16C%15=O)cc%14)(C(F)(F)F)C(F)(F)F)cc%12)C%13=O)c%11)cc%10C9=O)cc8)(C(F)(F)F)C(F)(F)F)cc6)C7=O)c5)cc4C3=O)cc2)(C(F)(F)F)C(F)(F)F)cc1	imide	Ayala, Journal of Polymer Science: Part A: Polymer Chemistry, Vol. 37, 805Ã¢â‚¬â€œ814 (1999)
260	('O=C(c1cccc(C(=O)c2ccc3c(c2)C(=O)OC3=O)c1)c1ccc2c(c1)C(=O)OC2=O', 'Nc1ccc(Oc2ccc(S(=O)(=O)c3ccc(Oc4ccc(N)cc4)cc3)cc2)cc1')	O=C(c1cccc(C(=O)c2ccc3c(c2)C(=O)OC3=O)c1)c1ccc2c(c1)C(=O)OC2=O.Nc1ccc(Oc2ccc(S(=O)(=O)c3ccc(Oc4ccc(N)cc4)cc3)cc2)cc1	Glass_Transition	251	C	Nc1ccc(Oc2ccc(S(=O)(=O)c3ccc(Oc4ccc(N5C(=O)c6ccc(C(=O)c7cccc(C(=O)c8ccc9c(c8)C(=O)N(c8ccc(Oc%10ccc(S(=O)(=O)c%11ccc(Oc%12ccc(N%13C(=O)c%14ccc(C(=O)c%15cccc(C(=O)c%16ccc%17c(c%16)C(=O)N(c%16ccc(Oc%18ccc(S(=O)(=O)c%19ccc(Oc%20ccc(N%21C(=O)c%22ccc(C(=O)c%23cccc(C(=O)c%24ccc%25c(c%24)C(=O)OC%25=O)c%23)cc%22C%21=O)cc%20)cc%19)cc%18)cc%16)C%17=O)c%15)cc%14C%13=O)cc%12)cc%11)cc%10)cc8)C9=O)c7)cc6C5=O)cc…	imide	Ayala, Journal of Polymer Science: Part A: Polymer Chemistry, Vol. 37, 805Ã¢â‚¬â€œ814 (1999)
261	('Nc1cccc(N)c1', 'CC(C)(C)c1cc(C(=O)c2ccc3c(c2)C(=O)OC3=O)cc(C(=O)c2ccc3c(c2)C(=O)OC3=O)c1')	CC(C)(C)c1cc(C(=O)c2ccc3c(c2)C(=O)OC3=O)cc(C(=O)c2ccc3c(c2)C(=O)OC3=O)c1.Nc1cccc(N)c1	Glass_Transition	269	C	CC(C)(C)c1cc(C(=O)c2ccc3c(c2)C(=O)OC3=O)cc(C(=O)c2ccc3c(c2)C(=O)N(c2cccc(N4C(=O)c5ccc(C(=O)c6cc(C(=O)c7ccc8c(c7)C(=O)N(c7cccc(N9C(=O)c%10ccc(C(=O)c%11cc(C(=O)c%12ccc%13c(c%12)C(=O)N(c%12cccc(N)c%12)C%13=O)cc(C(C)(C)C)c%11)cc%10C9=O)c7)C8=O)cc(C(C)(C)C)c6)cc5C4=O)c2)C3=O)c1	imide	Ayala, Journal of Polymer Science: Part A: Polymer Chemistry, Vol. 37, 805Ã¢â‚¬â€œ814 (1999)
262	('Nc1ccc(Oc2ccc(N)cc2)cc1', 'CC(C)(C)c1cc(C(=O)c2ccc3c(c2)C(=O)OC3=O)cc(C(=O)c2ccc3c(c2)C(=O)OC3=O)c1')	CC(C)(C)c1cc(C(=O)c2ccc3c(c2)C(=O)OC3=O)cc(C(=O)c2ccc3c(c2)C(=O)OC3=O)c1.Nc1ccc(Oc2ccc(N)cc2)cc1	Glass_Transition	270	C	CC(C)(C)c1cc(C(=O)c2ccc3c(c2)C(=O)OC3=O)cc(C(=O)c2ccc3c(c2)C(=O)N(c2ccc(Oc4ccc(N5C(=O)c6ccc(C(=O)c7cc(C(=O)c8ccc9c(c8)C(=O)N(c8ccc(Oc%10ccc(N%11C(=O)c%12ccc(C(=O)c%13cc(C(=O)c%14ccc%15c(c%14)C(=O)N(c%14ccc(Oc%16ccc(N)cc%16)cc%14)C%15=O)cc(C(C)(C)C)c%13)cc%12C%11=O)cc%10)cc8)C9=O)cc(C(C)(C)C)c7)cc6C5=O)cc4)cc2)C3=O)c1	imide	Ayala, Journal of Polymer Science: Part A: Polymer Chemistry, Vol. 37, 805Ã¢â‚¬â€œ814 (1999)
263	('Nc1ccc(C(c2ccc(N)cc2)(C(F)(F)F)C(F)(F)F)cc1', 'CC(C)(C)c1cc(C(=O)c2ccc3c(c2)C(=O)OC3=O)cc(C(=O)c2ccc3c(c2)C(=O)OC3=O)c1')	CC(C)(C)c1cc(C(=O)c2ccc3c(c2)C(=O)OC3=O)cc(C(=O)c2ccc3c(c2)C(=O)OC3=O)c1.Nc1ccc(C(c2ccc(N)cc2)(C(F)(F)F)C(F)(F)F)cc1	Glass_Transition	254	C	CC(C)(C)c1cc(C(=O)c2ccc3c(c2)C(=O)OC3=O)cc(C(=O)c2ccc3c(c2)C(=O)N(c2ccc(C(c4ccc(N5C(=O)c6ccc(C(=O)c7cc(C(=O)c8ccc9c(c8)C(=O)N(c8ccc(C(c%10ccc(N%11C(=O)c%12ccc(C(=O)c%13cc(C(=O)c%14ccc%15c(c%14)C(=O)N(c%14ccc(C(c%16ccc(N)cc%16)(C(F)(F)F)C(F)(F)F)cc%14)C%15=O)cc(C(C)(C)C)c%13)cc%12C%11=O)cc%10)(C(F)(F)F)C(F)(F)F)cc8)C9=O)cc(C(C)(C)C)c7)cc6C5=O)cc4)(C(F)(F)F)C(F)(F)F)cc2)C3=O)c1	imide	Ayala, Journal of Polymer Science: Part A: Polymer Chemistry, Vol. 37, 805Ã¢â‚¬â€œ814 (1999)
264	('Nc1ccc(Oc2ccc(S(=O)(=O)c3ccc(Oc4ccc(N)cc4)cc3)cc2)cc1', 'CC(C)(C)c1cc(C(=O)c2ccc3c(c2)C(=O)OC3=O)cc(C(=O)c2ccc3c(c2)C(=O)OC3=O)c1')	CC(C)(C)c1cc(C(=O)c2ccc3c(c2)C(=O)OC3=O)cc(C(=O)c2ccc3c(c2)C(=O)OC3=O)c1.Nc1ccc(Oc2ccc(S(=O)(=O)c3ccc(Oc4ccc(N)cc4)cc3)cc2)cc1	Glass_Transition	256	C	CC(C)(C)c1cc(C(=O)c2ccc3c(c2)C(=O)OC3=O)cc(C(=O)c2ccc3c(c2)C(=O)N(c2ccc(Oc4ccc(S(=O)(=O)c5ccc(Oc6ccc(N7C(=O)c8ccc(C(=O)c9cc(C(=O)c%10ccc%11c(c%10)C(=O)N(c%10ccc(Oc%12ccc(S(=O)(=O)c%13ccc(Oc%14ccc(N%15C(=O)c%16ccc(C(=O)c%17cc(C(=O)c%18ccc%19c(c%18)C(=O)N(c%18ccc(Oc%20ccc(S(=O)(=O)c%21ccc(Oc%22ccc(N)cc%22)cc%21)cc%20)cc%18)C%19=O)cc(C(C)(C)C)c%17)cc%16C%15=O)cc%14)cc%13)cc%12)cc%10)C%11=O)cc(C(C)(C…	imide	Ayala, Journal of Polymer Science: Part A: Polymer Chemistry, Vol. 37, 805Ã¢â‚¬â€œ814 (1999)
265	('Nc1cccc(N)c1', 'O=C(c1cc(C(=O)c2ccc3c(c2)C(=O)OC3=O)cc(-c2ccccc2)c1)c1ccc2c(c1)C(=O)OC2=O')	O=C(c1cc(C(=O)c2ccc3c(c2)C(=O)OC3=O)cc(-c2ccccc2)c1)c1ccc2c(c1)C(=O)OC2=O.Nc1cccc(N)c1	Glass_Transition	272	C	Nc1cccc(N2C(=O)c3ccc(C(=O)c4cc(C(=O)c5ccc6c(c5)C(=O)N(c5cccc(N7C(=O)c8ccc(C(=O)c9cc(C(=O)c%10ccc%11c(c%10)C(=O)N(c%10cccc(N%12C(=O)c%13ccc(C(=O)c%14cc(C(=O)c%15ccc%16c(c%15)C(=O)OC%16=O)cc(-c%15ccccc%15)c%14)cc%13C%12=O)c%10)C%11=O)cc(-c%10ccccc%10)c9)cc8C7=O)c5)C6=O)cc(-c5ccccc5)c4)cc3C2=O)c1	imide	Ayala, Journal of Polymer Science: Part A: Polymer Chemistry, Vol. 37, 805Ã¢â‚¬â€œ814 (1999)
266	('Nc1ccc(Oc2ccc(N)cc2)cc1', 'O=C(c1cc(C(=O)c2ccc3c(c2)C(=O)OC3=O)cc(-c2ccccc2)c1)c1ccc2c(c1)C(=O)OC2=O')	O=C(c1cc(C(=O)c2ccc3c(c2)C(=O)OC3=O)cc(-c2ccccc2)c1)c1ccc2c(c1)C(=O)OC2=O.Nc1ccc(Oc2ccc(N)cc2)cc1	Glass_Transition	261	C	Nc1ccc(Oc2ccc(N3C(=O)c4ccc(C(=O)c5cc(C(=O)c6ccc7c(c6)C(=O)N(c6ccc(Oc8ccc(N9C(=O)c%10ccc(C(=O)c%11cc(C(=O)c%12ccc%13c(c%12)C(=O)N(c%12ccc(Oc%14ccc(N%15C(=O)c%16ccc(C(=O)c%17cc(C(=O)c%18ccc%19c(c%18)C(=O)OC%19=O)cc(-c%18ccccc%18)c%17)cc%16C%15=O)cc%14)cc%12)C%13=O)cc(-c%12ccccc%12)c%11)cc%10C9=O)cc8)cc6)C7=O)cc(-c6ccccc6)c5)cc4C3=O)cc2)cc1	imide	Ayala, Journal of Polymer Science: Part A: Polymer Chemistry, Vol. 37, 805Ã¢â‚¬â€œ814 (1999)
267	('Nc1ccc(C(c2ccc(N)cc2)(C(F)(F)F)C(F)(F)F)cc1', 'O=C(c1cc(C(=O)c2ccc3c(c2)C(=O)OC3=O)cc(-c2ccccc2)c1)c1ccc2c(c1)C(=O)OC2=O')	O=C(c1cc(C(=O)c2ccc3c(c2)C(=O)OC3=O)cc(-c2ccccc2)c1)c1ccc2c(c1)C(=O)OC2=O.Nc1ccc(C(c2ccc(N)cc2)(C(F)(F)F)C(F)(F)F)cc1	Glass_Transition	262	C	Nc1ccc(C(c2ccc(N3C(=O)c4ccc(C(=O)c5cc(C(=O)c6ccc7c(c6)C(=O)N(c6ccc(C(c8ccc(N9C(=O)c%10ccc(C(=O)c%11cc(C(=O)c%12ccc%13c(c%12)C(=O)N(c%12ccc(C(c%14ccc(N%15C(=O)c%16ccc(C(=O)c%17cc(C(=O)c%18ccc%19c(c%18)C(=O)OC%19=O)cc(-c%18ccccc%18)c%17)cc%16C%15=O)cc%14)(C(F)(F)F)C(F)(F)F)cc%12)C%13=O)cc(-c%12ccccc%12)c%11)cc%10C9=O)cc8)(C(F)(F)F)C(F)(F)F)cc6)C7=O)cc(-c6ccccc6)c5)cc4C3=O)cc2)(C(F)(F)F)C(F)(F)F)cc1	imide	Ayala, Journal of Polymer Science: Part A: Polymer Chemistry, Vol. 37, 805Ã¢â‚¬â€œ814 (1999)
268	('Nc1ccc(Oc2ccc(S(=O)(=O)c3ccc(Oc4ccc(N)cc4)cc3)cc2)cc1', 'O=C(c1cc(C(=O)c2ccc3c(c2)C(=O)OC3=O)cc(-c2ccccc2)c1)c1ccc2c(c1)C(=O)OC2=O')	O=C(c1cc(C(=O)c2ccc3c(c2)C(=O)OC3=O)cc(-c2ccccc2)c1)c1ccc2c(c1)C(=O)OC2=O.Nc1ccc(Oc2ccc(S(=O)(=O)c3ccc(Oc4ccc(N)cc4)cc3)cc2)cc1	Glass_Transition	257	C	Nc1ccc(Oc2ccc(S(=O)(=O)c3ccc(Oc4ccc(N5C(=O)c6ccc(C(=O)c7cc(C(=O)c8ccc9c(c8)C(=O)N(c8ccc(Oc%10ccc(S(=O)(=O)c%11ccc(Oc%12ccc(N%13C(=O)c%14ccc(C(=O)c%15cc(C(=O)c%16ccc%17c(c%16)C(=O)N(c%16ccc(Oc%18ccc(S(=O)(=O)c%19ccc(Oc%20ccc(N%21C(=O)c%22ccc(C(=O)c%23cc(C(=O)c%24ccc%25c(c%24)C(=O)OC%25=O)cc(-c%24ccccc%24)c%23)cc%22C%21=O)cc%20)cc%19)cc%18)cc%16)C%17=O)cc(-c%16ccccc%16)c%15)cc%14C%13=O)cc%12)cc%11)…	imide	Ayala, Journal of Polymer Science: Part A: Polymer Chemistry, Vol. 37, 805Ã¢â‚¬â€œ814 (1999)
269	('Nc1ccc(Oc2ccc(N)cc2)cc1', 'O=C(O)CCN1C(=O)c2ccc(C(=O)c3ccc4c(c3)C(=O)N(CCC(=O)O)C4=O)cc2C1=O')	Nc1ccc(Oc2ccc(N)cc2)cc1.O=C(O)CCN1C(=O)c2ccc(C(=O)c3ccc4c(c3)C(=O)N(CCC(=O)O)C4=O)cc2C1=O	Glass_Transition	232	C	Nc1ccc(Oc2ccc(NC(=O)CCN3C(=O)c4ccc(C(=O)c5ccc6c(c5)C(=O)N(CCC(=O)Nc5ccc(Oc7ccc(NC(=O)CCN8C(=O)c9ccc(C(=O)c%10ccc%11c(c%10)C(=O)N(CCC(=O)Nc%10ccc(Oc%12ccc(NC(=O)CCN%13C(=O)c%14ccc(C(=O)c%15ccc%16c(c%15)C(=O)N(CCC(=O)O)C%16=O)cc%14C%13=O)cc%12)cc%10)C%11=O)cc9C8=O)cc7)cc5)C6=O)cc4C3=O)cc2)cc1	amide	Hsiao, Journal of Polymer Science. Part A Polymer Chemistry, Vol. 29,447-452 (1991)
270	('Nc1ccc(Oc2ccc(N)cc2)cc1', 'O=C(O)CCCCCN1C(=O)c2ccc(C(=O)c3ccc4c(c3)C(=O)N(CCCCCC(=O)O)C4=O)cc2C1=O')	Nc1ccc(Oc2ccc(N)cc2)cc1.O=C(O)CCCCCN1C(=O)c2ccc(C(=O)c3ccc4c(c3)C(=O)N(CCCCCC(=O)O)C4=O)cc2C1=O	Glass_Transition	195	C	Nc1ccc(Oc2ccc(NC(=O)CCCCCN3C(=O)c4ccc(C(=O)c5ccc6c(c5)C(=O)N(CCCCCC(=O)Nc5ccc(Oc7ccc(NC(=O)CCCCCN8C(=O)c9ccc(C(=O)c%10ccc%11c(c%10)C(=O)N(CCCCCC(=O)Nc%10ccc(Oc%12ccc(NC(=O)CCCCCN%13C(=O)c%14ccc(C(=O)c%15ccc%16c(c%15)C(=O)N(CCCCCC(=O)O)C%16=O)cc%14C%13=O)cc%12)cc%10)C%11=O)cc9C8=O)cc7)cc5)C6=O)cc4C3=O)cc2)cc1	amide	Hsiao, Journal of Polymer Science. Part A Polymer Chemistry, Vol. 29,447-452 (1991)
271	('Nc1ccc(Oc2cccc(N)c2)cc1', 'O=C(O)CN1C(=O)c2ccc(C(=O)c3ccc4c(c3)C(=O)N(CC(=O)O)C4=O)cc2C1=O')	Nc1ccc(Oc2cccc(N)c2)cc1.O=C(O)CN1C(=O)c2ccc(C(=O)c3ccc4c(c3)C(=O)N(CC(=O)O)C4=O)cc2C1=O	Glass_Transition	226	C	Nc1cccc(Oc2ccc(NC(=O)CN3C(=O)c4ccc(C(=O)c5ccc6c(c5)C(=O)N(CC(=O)Nc5cccc(Oc7ccc(NC(=O)CN8C(=O)c9ccc(C(=O)c%10ccc%11c(c%10)C(=O)N(CC(=O)Nc%10cccc(Oc%12ccc(NC(=O)CN%13C(=O)c%14ccc(C(=O)c%15ccc%16c(c%15)C(=O)N(CC(=O)O)C%16=O)cc%14C%13=O)cc%12)c%10)C%11=O)cc9C8=O)cc7)c5)C6=O)cc4C3=O)cc2)c1	amide	Hsiao, Journal of Polymer Science. Part A Polymer Chemistry, Vol. 29,447-452 (1991)
272	('Nc1ccc(Oc2cccc(N)c2)cc1', 'O=C(O)CCN1C(=O)c2ccc(C(=O)c3ccc4c(c3)C(=O)N(CCC(=O)O)C4=O)cc2C1=O')	Nc1ccc(Oc2cccc(N)c2)cc1.O=C(O)CCN1C(=O)c2ccc(C(=O)c3ccc4c(c3)C(=O)N(CCC(=O)O)C4=O)cc2C1=O	Glass_Transition	224	C	Nc1ccc(Oc2cccc(NC(=O)CCN3C(=O)c4ccc(C(=O)c5ccc6c(c5)C(=O)N(CCC(=O)Nc5ccc(Oc7cccc(NC(=O)CCN8C(=O)c9ccc(C(=O)c%10ccc%11c(c%10)C(=O)N(CCC(=O)Nc%10cccc(Oc%12ccc(NC(=O)CCN%13C(=O)c%14ccc(C(=O)c%15ccc%16c(c%15)C(=O)N(CCC(=O)O)C%16=O)cc%14C%13=O)cc%12)c%10)C%11=O)cc9C8=O)c7)cc5)C6=O)cc4C3=O)c2)cc1	amide	Hsiao, Journal of Polymer Science. Part A Polymer Chemistry, Vol. 29,447-452 (1991)
273	('Nc1ccc(Oc2cccc(N)c2)cc1', 'O=C(O)CCCCCN1C(=O)c2ccc(C(=O)c3ccc4c(c3)C(=O)N(CCCCCC(=O)O)C4=O)cc2C1=O')	Nc1ccc(Oc2cccc(N)c2)cc1.O=C(O)CCCCCN1C(=O)c2ccc(C(=O)c3ccc4c(c3)C(=O)N(CCCCCC(=O)O)C4=O)cc2C1=O	Glass_Transition	170	C	Nc1cccc(Oc2ccc(NC(=O)CCCCCN3C(=O)c4ccc(C(=O)c5ccc6c(c5)C(=O)N(CCCCCC(=O)Nc5ccc(Oc7cccc(NC(=O)CCCCCN8C(=O)c9ccc(C(=O)c%10ccc%11c(c%10)C(=O)N(CCCCCC(=O)Nc%10cccc(Oc%12ccc(NC(=O)CCCCCN%13C(=O)c%14ccc(C(=O)c%15ccc%16c(c%15)C(=O)N(CCCCCC(=O)O)C%16=O)cc%14C%13=O)cc%12)c%10)C%11=O)cc9C8=O)c7)cc5)C6=O)cc4C3=O)cc2)c1	amide	Hsiao, Journal of Polymer Science. Part A Polymer Chemistry, Vol. 29,447-452 (1991)
274	('Nc1ccc(Oc2cccc(N)c2)cc1', 'O=C(O)CCCCCCCCCCN1C(=O)c2ccc(C(=O)c3ccc4c(c3)C(=O)N(CCCCCCCCCC/C(O)=C/O)C4=O)cc2C1=O')	Nc1ccc(Oc2cccc(N)c2)cc1.O=C(O)CCCCCCCCCCN1C(=O)c2ccc(C(=O)c3ccc4c(c3)C(=O)N(CCCCCCCCCC/C(O)=C/O)C4=O)cc2C1=O	Glass_Transition	126	C	O=C(O)CCCCCCCCCCN1C(=O)c2ccc(C(=O)c3ccc4c(c3)C(=O)N(CCCCCCCCCC/C(=C/OC(=O)CCCCCCCCCCN3C(=O)c5ccc(C(=O)c6ccc7c(c6)C(=O)N(CCCCCCCCCC/C(O)=C/O)C7=O)cc5C3=O)OC(=O)CCCCCCCCCCN3C(=O)c5ccc(C(=O)c6ccc7c(c6)C(=O)N(CCCCCCCCCC/C(O)=C/OC(=O)CCCCCCCCCCN6C(=O)c8ccc(C(=O)c9ccc%10c(c9)C(=O)N(CCCCCCCCCC/C(=C/O)OC(=O)CCCCCCCCCCN9C(=O)c%11ccc(C(=O)c%12ccc%13c(c%12)C(=O)N(CCCCCCCCCC/C(=C/O)OC(=O)CCCCCCCCCCN%12C(=O)c…	ester	Hsiao, Journal of Polymer Science. Part A Polymer Chemistry, Vol. 29,447-452 (1991)
275	('Nc1ccc(Oc2ccc(Oc3ccc(N)cc3)cc2)cc1', 'O=C(O)CN1C(=O)c2ccc(C(=O)c3ccc4c(c3)C(=O)N(CC(=O)O)C4=O)cc2C1=O')	Nc1ccc(Oc2ccc(Oc3ccc(N)cc3)cc2)cc1.O=C(O)CN1C(=O)c2ccc(C(=O)c3ccc4c(c3)C(=O)N(CC(=O)O)C4=O)cc2C1=O	Glass_Transition	230	C	Nc1ccc(Oc2ccc(Oc3ccc(NC(=O)CN4C(=O)c5ccc(C(=O)c6ccc7c(c6)C(=O)N(CC(=O)Nc6ccc(Oc8ccc(Oc9ccc(NC(=O)CN%10C(=O)c%11ccc(C(=O)c%12ccc%13c(c%12)C(=O)N(CC(=O)Nc%12ccc(Oc%14ccc(Oc%15ccc(NC(=O)CN%16C(=O)c%17ccc(C(=O)c%18ccc%19c(c%18)C(=O)N(CC(=O)O)C%19=O)cc%17C%16=O)cc%15)cc%14)cc%12)C%13=O)cc%11C%10=O)cc9)cc8)cc6)C7=O)cc5C4=O)cc3)cc2)cc1	amide	Hsiao, Journal of Polymer Science. Part A Polymer Chemistry, Vol. 29,447-452 (1991)
276	('Nc1ccc(Oc2ccc(Oc3ccc(N)cc3)cc2)cc1', 'O=C(O)CCN1C(=O)c2ccc(C(=O)c3ccc4c(c3)C(=O)N(CCC(=O)O)C4=O)cc2C1=O')	Nc1ccc(Oc2ccc(Oc3ccc(N)cc3)cc2)cc1.O=C(O)CCN1C(=O)c2ccc(C(=O)c3ccc4c(c3)C(=O)N(CCC(=O)O)C4=O)cc2C1=O	Glass_Transition	221	C	Nc1ccc(Oc2ccc(Oc3ccc(NC(=O)CCN4C(=O)c5ccc(C(=O)c6ccc7c(c6)C(=O)N(CCC(=O)Nc6ccc(Oc8ccc(Oc9ccc(NC(=O)CCN%10C(=O)c%11ccc(C(=O)c%12ccc%13c(c%12)C(=O)N(CCC(=O)Nc%12ccc(Oc%14ccc(Oc%15ccc(NC(=O)CCN%16C(=O)c%17ccc(C(=O)c%18ccc%19c(c%18)C(=O)N(CCC(=O)O)C%19=O)cc%17C%16=O)cc%15)cc%14)cc%12)C%13=O)cc%11C%10=O)cc9)cc8)cc6)C7=O)cc5C4=O)cc3)cc2)cc1	amide	Hsiao, Journal of Polymer Science. Part A Polymer Chemistry, Vol. 29,447-452 (1991)
277	('Nc1ccc(Oc2ccc(Oc3ccc(N)cc3)cc2)cc1', 'O=C(O)CCCCCN1C(=O)c2ccc(C(=O)c3ccc4c(c3)C(=O)N(CCCCCC(=O)O)C4=O)cc2C1=O')	Nc1ccc(Oc2ccc(Oc3ccc(N)cc3)cc2)cc1.O=C(O)CCCCCN1C(=O)c2ccc(C(=O)c3ccc4c(c3)C(=O)N(CCCCCC(=O)O)C4=O)cc2C1=O	Glass_Transition	158	C	Nc1ccc(Oc2ccc(Oc3ccc(NC(=O)CCCCCN4C(=O)c5ccc(C(=O)c6ccc7c(c6)C(=O)N(CCCCCC(=O)Nc6ccc(Oc8ccc(Oc9ccc(NC(=O)CCCCCN%10C(=O)c%11ccc(C(=O)c%12ccc%13c(c%12)C(=O)N(CCCCCC(=O)Nc%12ccc(Oc%14ccc(Oc%15ccc(NC(=O)CCCCCN%16C(=O)c%17ccc(C(=O)c%18ccc%19c(c%18)C(=O)N(CCCCCC(=O)O)C%19=O)cc%17C%16=O)cc%15)cc%14)cc%12)C%13=O)cc%11C%10=O)cc9)cc8)cc6)C7=O)cc5C4=O)cc3)cc2)cc1	amide	Hsiao, Journal of Polymer Science. Part A Polymer Chemistry, Vol. 29,447-452 (1991)
278	('Nc1ccc(Oc2ccc(Oc3ccc(N)cc3)cc2)cc1', 'O=C(O)CCCCCCCCCCN1C(=O)c2ccc(C(=O)c3ccc4c(c3)C(=O)N(CCCCCCCCCC/C(O)=C/O)C4=O)cc2C1=O')	Nc1ccc(Oc2ccc(Oc3ccc(N)cc3)cc2)cc1.O=C(O)CCCCCCCCCCN1C(=O)c2ccc(C(=O)c3ccc4c(c3)C(=O)N(CCCCCCCCCC/C(O)=C/O)C4=O)cc2C1=O	Glass_Transition	122	C	O=C(O)CCCCCCCCCCN1C(=O)c2ccc(C(=O)c3ccc4c(c3)C(=O)N(CCCCCCCCCC/C(=C/OC(=O)CCCCCCCCCCN3C(=O)c5ccc(C(=O)c6ccc7c(c6)C(=O)N(CCCCCCCCCC/C(=C/O)OC(=O)CCCCCCCCCCN6C(=O)c8ccc(C(=O)c9ccc%10c(c9)C(=O)N(CCCCCCCCCC/C(O)=C/OC(=O)CCCCCCCCCCN9C(=O)c%11ccc(C(=O)c%12ccc%13c(c%12)C(=O)N(CCCCCCCCCC/C(O)=C/O)C%13=O)cc%11C9=O)C%10=O)cc8C6=O)C7=O)cc5C3=O)OC(=O)CCCCCCCCCCN3C(=O)c5ccc(C(=O)c6ccc7c(c6)C(=O)N(CCCCCCCCCC/C…	ester	Hsiao, Journal of Polymer Science. Part A Polymer Chemistry, Vol. 29,447-452 (1991)
279	('Nc1ccc(Oc2ccc(N)cc2)cc1', 'O=C(O)CN1C(=O)c2ccc(C(=O)c3ccc4c(c3)C(=O)N(CC(=O)O)C4=O)cc2C1=O')	Nc1ccc(Oc2ccc(N)cc2)cc1.O=C(O)CN1C(=O)c2ccc(C(=O)c3ccc4c(c3)C(=O)N(CC(=O)O)C4=O)cc2C1=O	Glass_Transition	235	C	Nc1ccc(Oc2ccc(NC(=O)CN3C(=O)c4ccc(C(=O)c5ccc6c(c5)C(=O)N(CC(=O)Nc5ccc(Oc7ccc(NC(=O)CN8C(=O)c9ccc(C(=O)c%10ccc%11c(c%10)C(=O)N(CC(=O)Nc%10ccc(Oc%12ccc(NC(=O)CN%13C(=O)c%14ccc(C(=O)c%15ccc%16c(c%15)C(=O)N(CC(=O)O)C%16=O)cc%14C%13=O)cc%12)cc%10)C%11=O)cc9C8=O)cc7)cc5)C6=O)cc4C3=O)cc2)cc1	amide	Hsiao, Journal of Polymer Science. Part A Polymer Chemistry, Vol. 29,447-452 (1991)
280	('C=C1COC(c2ccccc2)(c2ccccc2)O1',)	C=C1COC(c2ccccc2)(c2ccccc2)O1	Glass_Transition	10	C	CC1(C2(CCC3(C4(CCC5(CC6COC(c7ccccc7)(c7ccccc7)O6)COC(c6ccccc6)(c6ccccc6)O5)COC(c5ccccc5)(c5ccccc5)O4)COC(c4ccccc4)(c4ccccc4)O3)COC(c3ccccc3)(c3ccccc3)O2)COC(c2ccccc2)(c2ccccc2)O1	vinyl	Machado, J. M.; Flood, J. E. , Polymer Preprints (American Chemical Society, Division of Polymer Chemistry) , 36 , 1 , 291-292 (1995)
284	('O=C(O)c1ccc(C(=O)O)cc1', 'Nc1ccc(Oc2ccc(C3(c4ccc(Oc5ccc(N)cc5)cc4)c4ccccc4-c4ccccc43)cc2)cc1')	Nc1ccc(Oc2ccc(C3(c4ccc(Oc5ccc(N)cc5)cc4)c4ccccc4-c4ccccc43)cc2)cc1.O=C(O)c1ccc(C(=O)O)cc1	Glass_Transition	300	C	Nc1ccc(Oc2ccc(C3(c4ccc(Oc5ccc(NC(=O)c6ccc(C(=O)Nc7ccc(Oc8ccc(C9(c%10ccc(Oc%11ccc(NC(=O)c%12ccc(C(=O)Nc%13ccc(Oc%14ccc(C%15(c%16ccc(Oc%17ccc(NC(=O)c%18ccc(C(=O)O)cc%18)cc%17)cc%16)c%16ccccc%16-c%16ccccc%16%15)cc%14)cc%13)cc%12)cc%11)cc%10)c%10ccccc%10-c%10ccccc%109)cc8)cc7)cc6)cc5)cc4)c4ccccc4-c4ccccc43)cc2)cc1	amide	Yang, Journal of PolymerScience:Part A PolymerChemistry,Vol. 31,2153-2163 (1993)
285	('O=C(O)c1ccc(C(=O)O)cc1', 'Nc1ccc(Oc2ccc(C3(c4ccc(Oc5ccc(N)cc5)cc4)c4ccccc4-c4ccccc43)cc2)cc1')	Nc1ccc(Oc2ccc(C3(c4ccc(Oc5ccc(N)cc5)cc4)c4ccccc4-c4ccccc43)cc2)cc1.O=C(O)c1ccc(C(=O)O)cc1	Glass_Transition	290	C	Nc1ccc(Oc2ccc(C3(c4ccc(Oc5ccc(NC(=O)c6ccc(C(=O)Nc7ccc(Oc8ccc(C9(c%10ccc(Oc%11ccc(NC(=O)c%12ccc(C(=O)Nc%13ccc(Oc%14ccc(C%15(c%16ccc(Oc%17ccc(NC(=O)c%18ccc(C(=O)O)cc%18)cc%17)cc%16)c%16ccccc%16-c%16ccccc%16%15)cc%14)cc%13)cc%12)cc%11)cc%10)c%10ccccc%10-c%10ccccc%109)cc8)cc7)cc6)cc5)cc4)c4ccccc4-c4ccccc43)cc2)cc1	amide	Yang, Journal of PolymerScience:Part A PolymerChemistry,Vol. 31,2153-2163 (1993)
287	('O=C(O)c1ccc(-c2ccc(C(=O)O)cc2)cc1', 'Nc1ccc(Oc2ccc(C3(c4ccc(Oc5ccc(N)cc5)cc4)c4ccccc4-c4ccccc43)cc2)cc1')	Nc1ccc(Oc2ccc(C3(c4ccc(Oc5ccc(N)cc5)cc4)c4ccccc4-c4ccccc43)cc2)cc1.O=C(O)c1ccc(-c2ccc(C(=O)O)cc2)cc1	Glass_Transition	309	C	Nc1ccc(Oc2ccc(C3(c4ccc(Oc5ccc(NC(=O)c6ccc(-c7ccc(C(=O)Nc8ccc(Oc9ccc(C%10(c%11ccc(Oc%12ccc(NC(=O)c%13ccc(-c%14ccc(C(=O)Nc%15ccc(Oc%16ccc(C%17(c%18ccc(Oc%19ccc(NC(=O)c%20ccc(-c%21ccc(C(=O)O)cc%21)cc%20)cc%19)cc%18)c%18ccccc%18-c%18ccccc%18%17)cc%16)cc%15)cc%14)cc%13)cc%12)cc%11)c%11ccccc%11-c%11ccccc%11%10)cc9)cc8)cc7)cc6)cc5)cc4)c4ccccc4-c4ccccc43)cc2)cc1	amide	Yang, Journal of PolymerScience:Part A PolymerChemistry,Vol. 31,2153-2163 (1993)
288	('O=C(O)c1ccc2cc(C(=O)O)ccc2c1', 'Nc1ccc(Oc2ccc(C3(c4ccc(Oc5ccc(N)cc5)cc4)c4ccccc4-c4ccccc43)cc2)cc1')	Nc1ccc(Oc2ccc(C3(c4ccc(Oc5ccc(N)cc5)cc4)c4ccccc4-c4ccccc43)cc2)cc1.O=C(O)c1ccc2cc(C(=O)O)ccc2c1	Glass_Transition	301	C	Nc1ccc(Oc2ccc(C3(c4ccc(Oc5ccc(NC(=O)c6ccc7cc(C(=O)Nc8ccc(Oc9ccc(C%10(c%11ccc(Oc%12ccc(NC(=O)c%13ccc%14cc(C(=O)Nc%15ccc(Oc%16ccc(C%17(c%18ccc(Oc%19ccc(NC(=O)c%20ccc%21cc(C(=O)O)ccc%21c%20)cc%19)cc%18)c%18ccccc%18-c%18ccccc%18%17)cc%16)cc%15)ccc%14c%13)cc%12)cc%11)c%11ccccc%11-c%11ccccc%11%10)cc9)cc8)ccc7c6)cc5)cc4)c4ccccc4-c4ccccc43)cc2)cc1	amide	Yang, Journal of PolymerScience:Part A PolymerChemistry,Vol. 31,2153-2163 (1993)
289	('O=C(O)c1ccc(S(=O)(=O)c2ccc(C(=O)O)cc2)cc1', 'Nc1ccc(Oc2ccc(C3(c4ccc(Oc5ccc(N)cc5)cc4)c4ccccc4-c4ccccc43)cc2)cc1')	Nc1ccc(Oc2ccc(C3(c4ccc(Oc5ccc(N)cc5)cc4)c4ccccc4-c4ccccc43)cc2)cc1.O=C(O)c1ccc(S(=O)(=O)c2ccc(C(=O)O)cc2)cc1	Glass_Transition	302	C	Nc1ccc(Oc2ccc(C3(c4ccc(Oc5ccc(NC(=O)c6ccc(S(=O)(=O)c7ccc(C(=O)Nc8ccc(Oc9ccc(C%10(c%11ccc(Oc%12ccc(NC(=O)c%13ccc(S(=O)(=O)c%14ccc(C(=O)Nc%15ccc(Oc%16ccc(C%17(c%18ccc(Oc%19ccc(NC(=O)c%20ccc(S(=O)(=O)c%21ccc(C(=O)O)cc%21)cc%20)cc%19)cc%18)c%18ccccc%18-c%18ccccc%18%17)cc%16)cc%15)cc%14)cc%13)cc%12)cc%11)c%11ccccc%11-c%11ccccc%11%10)cc9)cc8)cc7)cc6)cc5)cc4)c4ccccc4-c4ccccc43)cc2)cc1	amide	Yang, Journal of PolymerScience:Part A PolymerChemistry,Vol. 31,2153-2163 (1993)
290	('O=C(O)c1ccc(C(c2ccc(C(=O)O)cc2)(C(F)(F)F)C(F)(F)F)cc1', 'Nc1ccc(Oc2ccc(C3(c4ccc(Oc5ccc(N)cc5)cc4)c4ccccc4-c4ccccc43)cc2)cc1')	Nc1ccc(Oc2ccc(C3(c4ccc(Oc5ccc(N)cc5)cc4)c4ccccc4-c4ccccc43)cc2)cc1.O=C(O)c1ccc(C(c2ccc(C(=O)O)cc2)(C(F)(F)F)C(F)(F)F)cc1	Glass_Transition	284	C	Nc1ccc(Oc2ccc(C3(c4ccc(Oc5ccc(NC(=O)c6ccc(C(c7ccc(C(=O)Nc8ccc(Oc9ccc(C%10(c%11ccc(Oc%12ccc(NC(=O)c%13ccc(C(c%14ccc(C(=O)Nc%15ccc(Oc%16ccc(C%17(c%18ccc(Oc%19ccc(NC(=O)c%20ccc(C(c%21ccc(C(=O)O)cc%21)(C(F)(F)F)C(F)(F)F)cc%20)cc%19)cc%18)c%18ccccc%18-c%18ccccc%18%17)cc%16)cc%15)cc%14)(C(F)(F)F)C(F)(F)F)cc%13)cc%12)cc%11)c%11ccccc%11-c%11ccccc%11%10)cc9)cc8)cc7)(C(F)(F)F)C(F)(F)F)cc6)cc5)cc4)c4ccccc4-…	amide	Yang, Journal of PolymerScience:Part A PolymerChemistry,Vol. 31,2153-2163 (1993)
291	('C=CC#N', 'C=CCC', 'C=Cc1ccccc1', 'O=C(Cl)c1cccc(C(=O)Cl)c1')	C=CC#N.C=CCC.C=Cc1ccccc1.O=C(Cl)c1cccc(C(=O)Cl)c1	Glass_Transition	105	C	CCC(C)CC(C#N)CC(C#N)CC(CC(c1ccccc1)C(C)c1ccccc1)c1ccccc1	vinyl	https://en.wikipedia.org/wiki/Acrylonitrile_butadiene_styrene
296	('Nc1ccc(Oc2ccc(N)cc2)cc1', 'O=C(Oc1cc(P2(=O)Oc3ccccc3-c3ccccc32)c(OC(=O)c2ccc3c(c2)C(=O)OC3=O)c2ccccc12)c1ccc2c(c1)C(=O)OC2=O')	O=C(Oc1cc(P2(=O)Oc3ccccc3-c3ccccc32)c(OC(=O)c2ccc3c(c2)C(=O)OC3=O)c2ccccc12)c1ccc2c(c1)C(=O)OC2=O.Nc1ccc(Oc2ccc(N)cc2)cc1	Glass_Transition	192	C	Nc1ccc(Oc2ccc(N3C(=O)c4ccc(C(=O)Oc5c(P6(=O)Oc7ccccc7-c7ccccc76)cc(OC(=O)c6ccc7c(c6)C(=O)N(c6ccc(Oc8ccc(N9C(=O)c%10ccc(C(=O)Oc%11cc(P%12(=O)Oc%13ccccc%13-c%13ccccc%13%12)c(OC(=O)c%12ccc%13c(c%12)C(=O)N(c%12ccc(Oc%14ccc(N%15C(=O)c%16ccc(C(=O)Oc%17cc(P%18(=O)Oc%19ccccc%19-c%19ccccc%19%18)c(OC(=O)c%18ccc%19c(c%18)C(=O)OC%19=O)c%18ccccc%17%18)cc%16C%15=O)cc%14)cc%12)C%13=O)c%12ccccc%11%12)cc%10C9=O)cc…	imide	Vlad-Bubulac, MATERIALE PLASTICE, 47, Nr. 4, 2010
297	('Nc1ccc(Oc2ccc(S(=O)(=O)c3ccc(Oc4ccc(N)cc4)cc3)cc2)cc1', 'O=C(Oc1cc(P2(=O)Oc3ccccc3-c3ccccc32)c(OC(=O)c2ccc3c(c2)C(=O)OC3=O)c2ccccc12)c1ccc2c(c1)C(=O)OC2=O')	O=C(Oc1cc(P2(=O)Oc3ccccc3-c3ccccc32)c(OC(=O)c2ccc3c(c2)C(=O)OC3=O)c2ccccc12)c1ccc2c(c1)C(=O)OC2=O.Nc1ccc(Oc2ccc(S(=O)(=O)c3ccc(Oc4ccc(N)cc4)cc3)cc2)cc1	Glass_Transition	174	C	Nc1ccc(Oc2ccc(S(=O)(=O)c3ccc(Oc4ccc(N5C(=O)c6ccc(C(=O)Oc7cc(P8(=O)Oc9ccccc9-c9ccccc98)c(OC(=O)c8ccc9c(c8)C(=O)N(c8ccc(Oc%10ccc(S(=O)(=O)c%11ccc(Oc%12ccc(N%13C(=O)c%14ccc(C(=O)Oc%15cc(P%16(=O)Oc%17ccccc%17-c%17ccccc%17%16)c(OC(=O)c%16ccc%17c(c%16)C(=O)N(c%16ccc(Oc%18ccc(S(=O)(=O)c%19ccc(Oc%20ccc(N%21C(=O)c%22ccc(C(=O)Oc%23cc(P%24(=O)Oc%25ccccc%25-c%25ccccc%25%24)c(OC(=O)c%24ccc%25c(c%24)C(=O)OC%25…	imide	Vlad-Bubulac, MATERIALE PLASTICE, 47, Nr. 4, 2010
298	('CC(C)(c1ccc(Oc2ccc(N)cc2)cc1)c1ccc(Oc2ccc(N)cc2)cc1', 'O=C(Oc1cc(P2(=O)Oc3ccccc3-c3ccccc32)c(OC(=O)c2ccc3c(c2)C(=O)OC3=O)c2ccccc12)c1ccc2c(c1)C(=O)OC2=O')	O=C(Oc1cc(P2(=O)Oc3ccccc3-c3ccccc32)c(OC(=O)c2ccc3c(c2)C(=O)OC3=O)c2ccccc12)c1ccc2c(c1)C(=O)OC2=O.CC(C)(c1ccc(Oc2ccc(N)cc2)cc1)c1ccc(Oc2ccc(N)cc2)cc1	Glass_Transition	194	C	CC(C)(c1ccc(Oc2ccc(N)cc2)cc1)c1ccc(Oc2ccc(N3C(=O)c4ccc(C(=O)Oc5cc(P6(=O)Oc7ccccc7-c7ccccc76)c(OC(=O)c6ccc7c(c6)C(=O)N(c6ccc(Oc8ccc(C(C)(C)c9ccc(Oc%10ccc(N%11C(=O)c%12ccc(C(=O)Oc%13cc(P%14(=O)Oc%15ccccc%15-c%15ccccc%15%14)c(OC(=O)c%14ccc%15c(c%14)C(=O)N(c%14ccc(Oc%16ccc(C(C)(C)c%17ccc(Oc%18ccc(N%19C(=O)c%20ccc(C(=O)Oc%21cc(P%22(=O)Oc%23ccccc%23-c%23ccccc%23%22)c(OC(=O)c%22ccc%23c(c%22)C(=O)OC%23=O…	imide	Vlad-Bubulac, MATERIALE PLASTICE, 47, Nr. 4, 2010
299	('CC(C)(c1ccc(N)cc1)c1ccc(C(C)(C)c2cccc(N)c2)cc1', 'O=C(Oc1cc(P2(=O)Oc3ccccc3-c3ccccc32)c(OC(=O)c2ccc3c(c2)C(=O)OC3=O)c2ccccc12)c1ccc2c(c1)C(=O)OC2=O')	O=C(Oc1cc(P2(=O)Oc3ccccc3-c3ccccc32)c(OC(=O)c2ccc3c(c2)C(=O)OC3=O)c2ccccc12)c1ccc2c(c1)C(=O)OC2=O.CC(C)(c1ccc(N)cc1)c1ccc(C(C)(C)c2cccc(N)c2)cc1	Glass_Transition	187	C	CC(C)(c1ccc(N2C(=O)c3ccc(C(=O)Oc4c(P5(=O)Oc6ccccc6-c6ccccc65)cc(OC(=O)c5ccc6c(c5)C(=O)N(c5ccc(C(C)(C)c7ccc(C(C)(C)c8cccc(N9C(=O)c%10ccc(C(=O)Oc%11c(P%12(=O)Oc%13ccccc%13-c%13ccccc%13%12)cc(OC(=O)c%12ccc%13c(c%12)C(=O)N(c%12cccc(C(C)(C)c%14ccc(C(C)(C)c%15ccc(N%16C(=O)c%17ccc(C(=O)Oc%18c(P%19(=O)Oc%20ccccc%20-c%20ccccc%20%19)cc(OC(=O)c%19ccc%20c(c%19)C(=O)OC%20=O)c%19ccccc%18%19)cc%17C%16=O)cc%15)c…	imide	Vlad-Bubulac, MATERIALE PLASTICE, 47, Nr. 4, 2010
300	('C=Cc1ccccc1',)	C=Cc1ccccc1	Glass_Transition	93	C	CC(c1ccccc1)C(CCC(c1ccccc1)C(CCC(c1ccccc1)C(C)c1ccccc1)c1ccccc1)c1ccccc1	vinyl	Yampolskii, Journal of Applied Polymer Science, Vol. 62, 349-357 (1996)
301	('C=Cc1ccc([Si](C)(C)C)cc1',)	C=Cc1ccc([Si](C)(C)C)cc1	Glass_Transition	135	C	C[Si](C)(C)c1ccc(CCCC(CC(c2ccc([Si](C)(C)C)cc2)C(CC(CCCc2ccc([Si](C)(C)C)cc2)c2ccc([Si](C)(C)C)cc2)c2ccc([Si](C)(C)C)cc2)c2ccc([Si](C)(C)C)cc2)cc1	vinyl	Yampolskii, Journal of Applied Polymer Science, Vol. 62, 349-357 (1996)
302	('C=Cc1ccc(C[Si](C)(C)C)cc1',)	C=Cc1ccc(C[Si](C)(C)C)cc1	Glass_Transition	85	C	CC(CC(c1ccc(C[Si](C)(C)C)cc1)C(CCC(c1ccc(C[Si](C)(C)C)cc1)C(CCCc1ccc(C[Si](C)(C)C)cc1)c1ccc(C[Si](C)(C)C)cc1)c1ccc(C[Si](C)(C)C)cc1)c1ccc(C[Si](C)(C)C)cc1	vinyl	Yampolskii, Journal of Applied Polymer Science, Vol. 62, 349-357 (1996)
303	('C=Cc1ccc([Si](C)(C)CCC(F)(F)F)cc1',)	C=Cc1ccc([Si](C)(C)CCC(F)(F)F)cc1	Glass_Transition	62	C	CC(CC(CC(c1ccc([Si](C)(C)CCC(F)(F)F)cc1)C(CCC(CCc1ccc([Si](C)(C)CCC(F)(F)F)cc1)c1ccc([Si](C)(C)CCC(F)(F)F)cc1)c1ccc([Si](C)(C)CCC(F)(F)F)cc1)c1ccc([Si](C)(C)CCC(F)(F)F)cc1)c1ccc([Si](C)(C)CCC(F)(F)F)cc1	vinyl	Yampolskii, Journal of Applied Polymer Science, Vol. 62, 349-357 (1996)
304	('C=C[Si](C)(C)c1ccccc1',)	C=C[Si](C)(C)c1ccccc1	Glass_Transition	120	C	CC(C(CC(CCC(CC(C(C)[Si](C)(C)c1ccccc1)[Si](C)(C)c1ccccc1)[Si](C)(C)c1ccccc1)[Si](C)(C)c1ccccc1)[Si](C)(C)c1ccccc1)[Si](C)(C)c1ccccc1	vinyl	Yampolskii, Journal of Applied Polymer Science, Vol. 62, 349-357 (1996)
305	('O=C(O)c1cccc(C(=O)O)c1', 'Nc1cccc(C(=O)c2ccc(Oc3ccc(C(=O)c4cccc(N)c4)cc3)cc2)c1')	Nc1cccc(C(=O)c2ccc(Oc3ccc(C(=O)c4cccc(N)c4)cc3)cc2)c1.O=C(O)c1cccc(C(=O)O)c1	Glass_Transition	191	C	Nc1cccc(C(=O)c2ccc(Oc3ccc(C(=O)c4cccc(NC(=O)c5cccc(C(=O)Nc6cccc(C(=O)c7ccc(Oc8ccc(C(=O)c9cccc(NC(=O)c%10cccc(C(=O)Nc%11cccc(C(=O)c%12ccc(Oc%13ccc(C(=O)c%14cccc(NC(=O)c%15cccc(C(=O)O)c%15)c%14)cc%13)cc%12)c%11)c%10)c9)cc8)cc7)c6)c5)c4)cc3)cc2)c1	amide	Lawson, J. MATER. CHEM., 1994, 4(10), 1521-1525
306	('O=C(O)c1cccc(C(=O)O)c1', 'Nc1ccc(C(=O)c2ccc(Oc3ccc(Oc4ccc(C(=O)c5ccc(N)cc5)cc4)cc3)cc2)cc1')	Nc1ccc(C(=O)c2ccc(Oc3ccc(Oc4ccc(C(=O)c5ccc(N)cc5)cc4)cc3)cc2)cc1.O=C(O)c1cccc(C(=O)O)c1	Glass_Transition	198	C	Nc1ccc(C(=O)c2ccc(Oc3ccc(Oc4ccc(C(=O)c5ccc(NC(=O)c6cccc(C(=O)Nc7ccc(C(=O)c8ccc(Oc9ccc(Oc%10ccc(C(=O)c%11ccc(NC(=O)c%12cccc(C(=O)Nc%13ccc(C(=O)c%14ccc(Oc%15ccc(Oc%16ccc(C(=O)c%17ccc(NC(=O)c%18cccc(C(=O)O)c%18)cc%17)cc%16)cc%15)cc%14)cc%13)c%12)cc%11)cc%10)cc9)cc8)cc7)c6)cc5)cc4)cc3)cc2)cc1	amide	Lawson, J. MATER. CHEM., 1994, 4(10), 1521-1525
307	('O=C(O)c1cccc(C(=O)O)c1', 'Nc1cccc(Cc2ccc(Oc3ccc(Oc4ccc(C(=O)c5cccc(N)c5)cc4)cc3)cc2)c1')	Nc1cccc(Cc2ccc(Oc3ccc(Oc4ccc(C(=O)c5cccc(N)c5)cc4)cc3)cc2)c1.O=C(O)c1cccc(C(=O)O)c1	Glass_Transition	202	C	Nc1cccc(C(=O)c2ccc(Oc3ccc(Oc4ccc(Cc5cccc(NC(=O)c6cccc(C(=O)Nc7cccc(Cc8ccc(Oc9ccc(Oc%10ccc(C(=O)c%11cccc(NC(=O)c%12cccc(C(=O)Nc%13cccc(Cc%14ccc(Oc%15ccc(Oc%16ccc(C(=O)c%17cccc(NC(=O)c%18cccc(C(=O)O)c%18)c%17)cc%16)cc%15)cc%14)c%13)c%12)c%11)cc%10)cc9)cc8)c7)c6)c5)cc4)cc3)cc2)c1	amide	Lawson, J. MATER. CHEM., 1994, 4(10), 1521-1525
308	('O=C(O)c1cccc(C(=O)O)c1', 'Nc1ccc(C(=O)c2ccc(Oc3cccc(Oc4ccc(C(=O)c5ccc(N)cc5)cc4)c3)cc2)cc1')	Nc1ccc(C(=O)c2ccc(Oc3cccc(Oc4ccc(C(=O)c5ccc(N)cc5)cc4)c3)cc2)cc1.O=C(O)c1cccc(C(=O)O)c1	Glass_Transition	214	C	Nc1ccc(C(=O)c2ccc(Oc3cccc(Oc4ccc(C(=O)c5ccc(NC(=O)c6cccc(C(=O)Nc7ccc(C(=O)c8ccc(Oc9cccc(Oc%10ccc(C(=O)c%11ccc(NC(=O)c%12cccc(C(=O)Nc%13ccc(C(=O)c%14ccc(Oc%15cccc(Oc%16ccc(C(=O)c%17ccc(NC(=O)c%18cccc(C(=O)O)c%18)cc%17)cc%16)c%15)cc%14)cc%13)c%12)cc%11)cc%10)c9)cc8)cc7)c6)cc5)cc4)c3)cc2)cc1	amide	Lawson, J. MATER. CHEM., 1994, 4(10), 1521-1525
309	('O=C(O)CCCCCCCCC(=O)O', 'Nc1ccc(C(=O)c2ccc(Oc3ccc(C(=O)c4cccc(N)c4)cc3)cc2)cc1')	Nc1ccc(C(=O)c2ccc(Oc3ccc(C(=O)c4cccc(N)c4)cc3)cc2)cc1.O=C(O)CCCCCCCCC(=O)O	Glass_Transition	148	C	Nc1cccc(C(=O)c2ccc(Oc3ccc(C(=O)c4ccc(NC(=O)CCCCCCCCC(=O)Nc5cccc(C(=O)c6ccc(Oc7ccc(C(=O)c8ccc(NC(=O)CCCCCCCCC(=O)Nc9cccc(C(=O)c%10ccc(Oc%11ccc(C(=O)c%12ccc(NC(=O)CCCCCCCCC(=O)O)cc%12)cc%11)cc%10)c9)cc8)cc7)cc6)c5)cc4)cc3)cc2)c1	amide	Lawson, J. MATER. CHEM., 1994, 4(10), 1521-1525
310	('O=C(O)CCCCCCCCC(=O)O', 'Nc1cccc(C(=O)c2ccc(Oc3ccc(C(=O)c4cccc(N)c4)cc3)cc2)c1')	Nc1cccc(C(=O)c2ccc(Oc3ccc(C(=O)c4cccc(N)c4)cc3)cc2)c1.O=C(O)CCCCCCCCC(=O)O	Glass_Transition	141	C	Nc1cccc(C(=O)c2ccc(Oc3ccc(C(=O)c4cccc(NC(=O)CCCCCCCCC(=O)Nc5cccc(C(=O)c6ccc(Oc7ccc(C(=O)c8cccc(NC(=O)CCCCCCCCC(=O)Nc9cccc(C(=O)c%10ccc(Oc%11ccc(C(=O)c%12cccc(NC(=O)CCCCCCCCC(=O)O)c%12)cc%11)cc%10)c9)c8)cc7)cc6)c5)c4)cc3)cc2)c1	amide	Lawson, J. MATER. CHEM., 1994, 4(10), 1521-1525
311	('O=C(O)CCCCCCCCC(=O)O', 'Nc1ccc(C(=O)c2ccc(Oc3ccc(Oc4ccc(C(=O)c5ccc(N)cc5)cc4)cc3)cc2)cc1')	Nc1ccc(C(=O)c2ccc(Oc3ccc(Oc4ccc(C(=O)c5ccc(N)cc5)cc4)cc3)cc2)cc1.O=C(O)CCCCCCCCC(=O)O	Glass_Transition	130	C	Nc1ccc(C(=O)c2ccc(Oc3ccc(Oc4ccc(C(=O)c5ccc(NC(=O)CCCCCCCCC(=O)Nc6ccc(C(=O)c7ccc(Oc8ccc(Oc9ccc(C(=O)c%10ccc(NC(=O)CCCCCCCCC(=O)Nc%11ccc(C(=O)c%12ccc(Oc%13ccc(Oc%14ccc(C(=O)c%15ccc(NC(=O)CCCCCCCCC(=O)O)cc%15)cc%14)cc%13)cc%12)cc%11)cc%10)cc9)cc8)cc7)cc6)cc5)cc4)cc3)cc2)cc1	amide	Lawson, J. MATER. CHEM., 1994, 4(10), 1521-1525
312	('O=C(O)CCCCCCCCC(=O)O', 'Nc1cccc(Cc2ccc(Oc3ccc(Oc4ccc(C(=O)c5cccc(N)c5)cc4)cc3)cc2)c1')	Nc1cccc(Cc2ccc(Oc3ccc(Oc4ccc(C(=O)c5cccc(N)c5)cc4)cc3)cc2)c1.O=C(O)CCCCCCCCC(=O)O	Glass_Transition	144	C	Nc1cccc(C(=O)c2ccc(Oc3ccc(Oc4ccc(Cc5cccc(NC(=O)CCCCCCCCC(=O)Nc6cccc(C(=O)c7ccc(Oc8ccc(Oc9ccc(Cc%10cccc(NC(=O)CCCCCCCCC(=O)Nc%11cccc(Cc%12ccc(Oc%13ccc(Oc%14ccc(C(=O)c%15cccc(NC(=O)CCCCCCCCC(=O)O)c%15)cc%14)cc%13)cc%12)c%11)c%10)cc9)cc8)cc7)c6)c5)cc4)cc3)cc2)c1	amide	Lawson, J. MATER. CHEM., 1994, 4(10), 1521-1525
313	('O=C(O)CCCCCCCCC(=O)O', 'Nc1ccc(C(=O)c2ccc(Oc3cccc(Oc4ccc(C(=O)c5ccc(N)cc5)cc4)c3)cc2)cc1')	Nc1ccc(C(=O)c2ccc(Oc3cccc(Oc4ccc(C(=O)c5ccc(N)cc5)cc4)c3)cc2)cc1.O=C(O)CCCCCCCCC(=O)O	Glass_Transition	143	C	Nc1ccc(C(=O)c2ccc(Oc3cccc(Oc4ccc(C(=O)c5ccc(NC(=O)CCCCCCCCC(=O)Nc6ccc(C(=O)c7ccc(Oc8cccc(Oc9ccc(C(=O)c%10ccc(NC(=O)CCCCCCCCC(=O)Nc%11ccc(C(=O)c%12ccc(Oc%13cccc(Oc%14ccc(C(=O)c%15ccc(NC(=O)CCCCCCCCC(=O)O)cc%15)cc%14)c%13)cc%12)cc%11)cc%10)cc9)c8)cc7)cc6)cc5)cc4)c3)cc2)cc1	amide	Lawson, J. MATER. CHEM., 1994, 4(10), 1521-1525
314	('O=C(O)CCCCCCCCC(=O)O', 'Nc1ccc(C(=O)c2ccc(N)cc2)cc1')	Nc1ccc(C(=O)c2ccc(N)cc2)cc1.O=C(O)CCCCCCCCC(=O)O	Glass_Transition	160	C	Nc1ccc(C(=O)c2ccc(NC(=O)CCCCCCCCC(=O)Nc3ccc(C(=O)c4ccc(NC(=O)CCCCCCCCC(=O)Nc5ccc(C(=O)c6ccc(NC(=O)CCCCCCCCC(=O)O)cc6)cc5)cc4)cc3)cc2)cc1	amide	Lawson, J. MATER. CHEM., 1994, 4(10), 1521-1525
315	('O=C(O)CCCCCCCCC(=O)O', 'Nc1ccc(C(=O)c2cccc(N)c2)cc1')	Nc1ccc(C(=O)c2cccc(N)c2)cc1.O=C(O)CCCCCCCCC(=O)O	Glass_Transition	125	C	Nc1cccc(C(=O)c2ccc(NC(=O)CCCCCCCCC(=O)Nc3ccc(C(=O)c4cccc(NC(=O)CCCCCCCCC(=O)Nc5cccc(C(=O)c6ccc(NC(=O)CCCCCCCCC(=O)O)cc6)c5)c4)cc3)cc2)c1	amide	Lawson, J. MATER. CHEM., 1994, 4(10), 1521-1525
316	('O=C1OC(=O)c2cc(C(c3ccc4c(c3)C(=O)OC4=O)(C(F)(F)F)C(F)(F)F)ccc21', 'CC(c1ccc(Oc2ccc(-c3ccc(N)cc3)cc2C(F)(F)F)cc1)(c1ccc(Oc2ccc(-c3ccc(N)cc3)cc2C(F)(F)F)cc1)P1(=O)Oc2ccccc2-c2ccccc21')	CC(c1ccc(Oc2ccc(-c3ccc(N)cc3)cc2C(F)(F)F)cc1)(c1ccc(Oc2ccc(-c3ccc(N)cc3)cc2C(F)(F)F)cc1)P1(=O)Oc2ccccc2-c2ccccc21.O=C1OC(=O)c2cc(C(c3ccc4c(c3)C(=O)OC4=O)(C(F)(F)F)C(F)(F)F)ccc21	Glass_Transition	261	C	CC(c1ccc(Oc2ccc(-c3ccc(N)cc3)cc2C(F)(F)F)cc1)(c1ccc(Oc2ccc(-c3ccc(N4C(=O)c5ccc(C(c6ccc7c(c6)C(=O)N(c6ccc(-c8ccc(Oc9ccc(C(C)(c%10ccc(Oc%11ccc(-c%12ccc(N%13C(=O)c%14ccc(C(c%15ccc%16c(c%15)C(=O)N(c%15ccc(-c%17ccc(Oc%18ccc(C(C)(c%19ccc(Oc%20ccc(-c%21ccc(N%22C(=O)c%23ccc(C(c%24ccc%25c(c%24)C(=O)OC%25=O)(C(F)(F)F)C(F)(F)F)cc%23C%22=O)cc%21)cc%20C(F)(F)F)cc%19)P%19(=O)Oc%20ccccc%20-c%20ccccc%20%19)cc%18…	imide	Chatterjee, ACS Omega 2018, 3, 13510Ã¢Ë†â€™13523
317	('CC(C)(c1ccc(Oc2ccc3c(c2)C(=O)OC3=O)cc1)c1ccc(Oc2ccc3c(c2)C(=O)OC3=O)cc1', 'CC(c1ccc(Oc2ccc(-c3ccc(N)cc3)cc2C(F)(F)F)cc1)(c1ccc(Oc2ccc(-c3ccc(N)cc3)cc2C(F)(F)F)cc1)P1(=O)Oc2ccccc2-c2ccccc21')	CC(c1ccc(Oc2ccc(-c3ccc(N)cc3)cc2C(F)(F)F)cc1)(c1ccc(Oc2ccc(-c3ccc(N)cc3)cc2C(F)(F)F)cc1)P1(=O)Oc2ccccc2-c2ccccc21.CC(C)(c1ccc(Oc2ccc3c(c2)C(=O)OC3=O)cc1)c1ccc(Oc2ccc3c(c2)C(=O)OC3=O)cc1	Glass_Transition	235	C	CC(C)(c1ccc(Oc2ccc3c(c2)C(=O)OC3=O)cc1)c1ccc(Oc2ccc3c(c2)C(=O)N(c2ccc(-c4ccc(Oc5ccc(C(C)(c6ccc(Oc7ccc(-c8ccc(N9C(=O)c%10ccc(Oc%11ccc(C(C)(C)c%12ccc(Oc%13ccc%14c(c%13)C(=O)N(c%13ccc(-c%15ccc(Oc%16ccc(C(C)(c%17ccc(Oc%18ccc(-c%19ccc(N%20C(=O)c%21ccc(Oc%22ccc(C(C)(C)c%23ccc(Oc%24ccc%25c(c%24)C(=O)N(c%24ccc(-c%26ccc(Oc%27ccc(C(C)(c%28ccc(Oc%29ccc(-c%30ccc(N)cc%30)cc%29C(F)(F)F)cc%28)P%28(=O)Oc%29ccccc…	imide	Chatterjee, ACS Omega 2018, 3, 13510Ã¢Ë†â€™13523
318	('O=C1OC(=O)c2cc(Oc3ccc4c(c3)C(=O)OC4=O)ccc21', 'CC(c1ccc(Oc2ccc(-c3ccc(N)cc3)cc2C(F)(F)F)cc1)(c1ccc(Oc2ccc(-c3ccc(N)cc3)cc2C(F)(F)F)cc1)P1(=O)Oc2ccccc2-c2ccccc21')	CC(c1ccc(Oc2ccc(-c3ccc(N)cc3)cc2C(F)(F)F)cc1)(c1ccc(Oc2ccc(-c3ccc(N)cc3)cc2C(F)(F)F)cc1)P1(=O)Oc2ccccc2-c2ccccc21.O=C1OC(=O)c2cc(Oc3ccc4c(c3)C(=O)OC4=O)ccc21	Glass_Transition	251	C	CC(c1ccc(Oc2ccc(-c3ccc(N)cc3)cc2C(F)(F)F)cc1)(c1ccc(Oc2ccc(-c3ccc(N4C(=O)c5ccc(Oc6ccc7c(c6)C(=O)N(c6ccc(-c8ccc(Oc9ccc(C(C)(c%10ccc(Oc%11ccc(-c%12ccc(N%13C(=O)c%14ccc(Oc%15ccc%16c(c%15)C(=O)N(c%15ccc(-c%17ccc(Oc%18ccc(C(C)(c%19ccc(Oc%20ccc(-c%21ccc(N%22C(=O)c%23ccc(Oc%24ccc%25c(c%24)C(=O)OC%25=O)cc%23C%22=O)cc%21)cc%20C(F)(F)F)cc%19)P%19(=O)Oc%20ccccc%20-c%20ccccc%20%19)cc%18)c(C(F)(F)F)c%17)cc%15…	imide	Chatterjee, ACS Omega 2018, 3, 13510Ã¢Ë†â€™13523
319	('O=C(O)c1cccc(C(=O)O)c1', 'Nc1ccc(C(=O)c2ccc(Oc3ccc(C(=O)c4cccc(N)c4)cc3)cc2)cc1')	Nc1ccc(C(=O)c2ccc(Oc3ccc(C(=O)c4cccc(N)c4)cc3)cc2)cc1.O=C(O)c1cccc(C(=O)O)c1	Glass_Transition	204	C	Nc1cccc(C(=O)c2ccc(Oc3ccc(C(=O)c4ccc(NC(=O)c5cccc(C(=O)Nc6ccc(C(=O)c7ccc(Oc8ccc(C(=O)c9cccc(NC(=O)c%10cccc(C(=O)Nc%11cccc(C(=O)c%12ccc(Oc%13ccc(C(=O)c%14ccc(NC(=O)c%15cccc(C(=O)O)c%15)cc%14)cc%13)cc%12)c%11)c%10)c9)cc8)cc7)cc6)c5)cc4)cc3)cc2)c1	amide	Lawson, J. MATER. CHEM., 1994, 4(10), 1521-1525
320	('O=C(c1ccc2c(c1)C(=O)OC2=O)c1ccc2c(c1)C(=O)OC2=O', 'CC(c1ccc(Oc2ccc(-c3ccc(N)cc3)cc2C(F)(F)F)cc1)(c1ccc(Oc2ccc(-c3ccc(N)cc3)cc2C(F)(F)F)cc1)P1(=O)Oc2ccccc2-c2ccccc21')	CC(c1ccc(Oc2ccc(-c3ccc(N)cc3)cc2C(F)(F)F)cc1)(c1ccc(Oc2ccc(-c3ccc(N)cc3)cc2C(F)(F)F)cc1)P1(=O)Oc2ccccc2-c2ccccc21.O=C(c1ccc2c(c1)C(=O)OC2=O)c1ccc2c(c1)C(=O)OC2=O	Glass_Transition	258	C	CC(c1ccc(Oc2ccc(-c3ccc(N)cc3)cc2C(F)(F)F)cc1)(c1ccc(Oc2ccc(-c3ccc(N4C(=O)c5ccc(C(=O)c6ccc7c(c6)C(=O)N(c6ccc(-c8ccc(Oc9ccc(C(C)(c%10ccc(Oc%11ccc(-c%12ccc(N%13C(=O)c%14ccc(C(=O)c%15ccc%16c(c%15)C(=O)N(c%15ccc(-c%17ccc(Oc%18ccc(C(C)(c%19ccc(Oc%20ccc(-c%21ccc(N%22C(=O)c%23ccc(C(=O)c%24ccc%25c(c%24)C(=O)OC%25=O)cc%23C%22=O)cc%21)cc%20C(F)(F)F)cc%19)P%19(=O)Oc%20ccccc%20-c%20ccccc%20%19)cc%18)c(C(F)(F)…	imide	Chatterjee, ACS Omega 2018, 3, 13510Ã¢Ë†â€™13523
321	('Nc1ccc(Cc2ccc(N)cc2)cc1', 'O=C(c1ccc2c(c1)C(=O)OC2=O)c1ccc2c(c1)C(=O)OC2=O')	O=C(c1ccc2c(c1)C(=O)OC2=O)c1ccc2c(c1)C(=O)OC2=O.Nc1ccc(Cc2ccc(N)cc2)cc1	Glass_Transition	302	C	Nc1ccc(Cc2ccc(N3C(=O)c4ccc(C(=O)c5ccc6c(c5)C(=O)N(c5ccc(Cc7ccc(N8C(=O)c9ccc(C(=O)c%10ccc%11c(c%10)C(=O)N(c%10ccc(Cc%12ccc(N%13C(=O)c%14ccc(C(=O)c%15ccc%16c(c%15)C(=O)OC%16=O)cc%14C%13=O)cc%12)cc%10)C%11=O)cc9C8=O)cc7)cc5)C6=O)cc4C3=O)cc2)cc1	imide	Wang, Journal of Applied Polymer Science, Vol. 100, 4672-4678 (2006)
323	('CCc1cc(Cc2cc(CC)c(N)c(CC)c2)cc(CC)c1N', 'O=C(c1ccc2c(c1)C(=O)OC2=O)c1ccc2c(c1)C(=O)OC2=O')	O=C(c1ccc2c(c1)C(=O)OC2=O)c1ccc2c(c1)C(=O)OC2=O.CCc1cc(Cc2cc(CC)c(N)c(CC)c2)cc(CC)c1N	Glass_Transition	296	C	CCc1cc(Cc2cc(CC)c(N3C(=O)c4ccc(C(=O)c5ccc6c(c5)C(=O)N(c5c(CC)cc(Cc7cc(CC)c(N8C(=O)c9ccc(C(=O)c%10ccc%11c(c%10)C(=O)N(c%10c(CC)cc(Cc%12cc(CC)c(N%13C(=O)c%14ccc(C(=O)c%15ccc%16c(c%15)C(=O)OC%16=O)cc%14C%13=O)c(CC)c%12)cc%10CC)C%11=O)cc9C8=O)c(CC)c7)cc5CC)C6=O)cc4C3=O)c(CC)c2)cc(CC)c1N	imide	Wang, Journal of Applied Polymer Science, Vol. 100, 4672-4678 (2006)
324	('O=C(c1ccc2c(c1)C(=O)OC2=O)c1ccc2c(c1)C(=O)OC2=O', 'CC(C)c1cc(Cc2cc(C(C)C)c(N)c(C(C)C)c2)cc(C(C)C)c1N')	O=C(c1ccc2c(c1)C(=O)OC2=O)c1ccc2c(c1)C(=O)OC2=O.CC(C)c1cc(Cc2cc(C(C)C)c(N)c(C(C)C)c2)cc(C(C)C)c1N	Glass_Transition	263	C	CC(C)c1cc(Cc2cc(C(C)C)c(N3C(=O)c4ccc(C(=O)c5ccc6c(c5)C(=O)N(c5c(C(C)C)cc(Cc7cc(C(C)C)c(N8C(=O)c9ccc(C(=O)c%10ccc%11c(c%10)C(=O)N(c%10c(C(C)C)cc(Cc%12cc(C(C)C)c(N%13C(=O)c%14ccc(C(=O)c%15ccc%16c(c%15)C(=O)OC%16=O)cc%14C%13=O)c(C(C)C)c%12)cc%10C(C)C)C%11=O)cc9C8=O)c(C(C)C)c7)cc5C(C)C)C6=O)cc4C3=O)c(C(C)C)c2)cc(C(C)C)c1N	imide	Wang, Journal of Applied Polymer Science, Vol. 100, 4672-4678 (2006)
325	('Nc1ccc(Cc2ccc(N)cc2)cc1', 'O=C1OC(=O)c2cc(C(c3ccc4c(c3)C(=O)OC4=O)(C(F)(F)F)C(F)(F)F)ccc21')	O=C1OC(=O)c2cc(C(c3ccc4c(c3)C(=O)OC4=O)(C(F)(F)F)C(F)(F)F)ccc21.Nc1ccc(Cc2ccc(N)cc2)cc1	Glass_Transition	276	C	Nc1ccc(Cc2ccc(N3C(=O)c4ccc(C(c5ccc6c(c5)C(=O)N(c5ccc(Cc7ccc(N8C(=O)c9ccc(C(c%10ccc%11c(c%10)C(=O)N(c%10ccc(Cc%12ccc(N%13C(=O)c%14ccc(C(c%15ccc%16c(c%15)C(=O)OC%16=O)(C(F)(F)F)C(F)(F)F)cc%14C%13=O)cc%12)cc%10)C%11=O)(C(F)(F)F)C(F)(F)F)cc9C8=O)cc7)cc5)C6=O)(C(F)(F)F)C(F)(F)F)cc4C3=O)cc2)cc1	imide	Wang, Journal of Applied Polymer Science, Vol. 100, 4672-4678 (2006)
326	('Cc1cc(Cc2cc(C)c(N)c(C)c2)cc(C)c1N', 'O=C1OC(=O)c2cc(C(c3ccc4c(c3)C(=O)OC4=O)(C(F)(F)F)C(F)(F)F)ccc21')	O=C1OC(=O)c2cc(C(c3ccc4c(c3)C(=O)OC4=O)(C(F)(F)F)C(F)(F)F)ccc21.Cc1cc(Cc2cc(C)c(N)c(C)c2)cc(C)c1N	Glass_Transition	316	C	Cc1cc(Cc2cc(C)c(N3C(=O)c4ccc(C(c5ccc6c(c5)C(=O)N(c5c(C)cc(Cc7cc(C)c(N8C(=O)c9ccc(C(c%10ccc%11c(c%10)C(=O)N(c%10c(C)cc(Cc%12cc(C)c(N%13C(=O)c%14ccc(C(c%15ccc%16c(c%15)C(=O)OC%16=O)(C(F)(F)F)C(F)(F)F)cc%14C%13=O)c(C)c%12)cc%10C)C%11=O)(C(F)(F)F)C(F)(F)F)cc9C8=O)c(C)c7)cc5C)C6=O)(C(F)(F)F)C(F)(F)F)cc4C3=O)c(C)c2)cc(C)c1N	imide	Wang, Journal of Applied Polymer Science, Vol. 100, 4672-4678 (2006)
327	('CCc1cc(Cc2cc(CC)c(N)c(CC)c2)cc(CC)c1N', 'O=C1OC(=O)c2cc(C(c3ccc4c(c3)C(=O)OC4=O)(C(F)(F)F)C(F)(F)F)ccc21')	O=C1OC(=O)c2cc(C(c3ccc4c(c3)C(=O)OC4=O)(C(F)(F)F)C(F)(F)F)ccc21.CCc1cc(Cc2cc(CC)c(N)c(CC)c2)cc(CC)c1N	Glass_Transition	266	C	CCc1cc(Cc2cc(CC)c(N3C(=O)c4ccc(C(c5ccc6c(c5)C(=O)N(c5c(CC)cc(Cc7cc(CC)c(N8C(=O)c9ccc(C(c%10ccc%11c(c%10)C(=O)N(c%10c(CC)cc(Cc%12cc(CC)c(N%13C(=O)c%14ccc(C(c%15ccc%16c(c%15)C(=O)OC%16=O)(C(F)(F)F)C(F)(F)F)cc%14C%13=O)c(CC)c%12)cc%10CC)C%11=O)(C(F)(F)F)C(F)(F)F)cc9C8=O)c(CC)c7)cc5CC)C6=O)(C(F)(F)F)C(F)(F)F)cc4C3=O)c(CC)c2)cc(CC)c1N	imide	Wang, Journal of Applied Polymer Science, Vol. 100, 4672-4678 (2006)
328	('CC(C)c1cc(Cc2cc(C(C)C)c(N)c(C(C)C)c2)cc(C(C)C)c1N', 'O=C1OC(=O)c2cc(C(c3ccc4c(c3)C(=O)OC4=O)(C(F)(F)F)C(F)(F)F)ccc21')	O=C1OC(=O)c2cc(C(c3ccc4c(c3)C(=O)OC4=O)(C(F)(F)F)C(F)(F)F)ccc21.CC(C)c1cc(Cc2cc(C(C)C)c(N)c(C(C)C)c2)cc(C(C)C)c1N	Glass_Transition	282	C	CC(C)c1cc(Cc2cc(C(C)C)c(N3C(=O)c4ccc(C(c5ccc6c(c5)C(=O)N(c5c(C(C)C)cc(Cc7cc(C(C)C)c(N8C(=O)c9ccc(C(c%10ccc%11c(c%10)C(=O)N(c%10c(C(C)C)cc(Cc%12cc(C(C)C)c(N%13C(=O)c%14ccc(C(c%15ccc%16c(c%15)C(=O)OC%16=O)(C(F)(F)F)C(F)(F)F)cc%14C%13=O)c(C(C)C)c%12)cc%10C(C)C)C%11=O)(C(F)(F)F)C(F)(F)F)cc9C8=O)c(C(C)C)c7)cc5C(C)C)C6=O)(C(F)(F)F)C(F)(F)F)cc4C3=O)c(C(C)C)c2)cc(C(C)C)c1N	imide	Wang, Journal of Applied Polymer Science, Vol. 100, 4672-4678 (2006)
329	('O=C(O)c1cccc(C(=O)O)c1', 'Nc1ccc(C(=O)c2ccc(Oc3ccc(C(=O)c4ccc(N)cc4)cc3)cc2)cc1')	Nc1ccc(C(=O)c2ccc(Oc3ccc(C(=O)c4ccc(N)cc4)cc3)cc2)cc1.O=C(O)c1cccc(C(=O)O)c1	Glass_Transition	231	C	Nc1ccc(C(=O)c2ccc(Oc3ccc(C(=O)c4ccc(NC(=O)c5cccc(C(=O)Nc6ccc(C(=O)c7ccc(Oc8ccc(C(=O)c9ccc(NC(=O)c%10cccc(C(=O)Nc%11ccc(C(=O)c%12ccc(Oc%13ccc(C(=O)c%14ccc(NC(=O)c%15cccc(C(=O)O)c%15)cc%14)cc%13)cc%12)cc%11)c%10)cc9)cc8)cc7)cc6)c5)cc4)cc3)cc2)cc1	amide	Lawson, J. MATER. CHEM., 1994, 4(10), 1521-1525
330	('O=C(O)c1ccc(C(=O)O)cc1', 'Nc1cccc(Cc2ccc(Oc3ccc(Oc4ccc(C(=O)c5cccc(N)c5)cc4)cc3)cc2)c1')	Nc1cccc(Cc2ccc(Oc3ccc(Oc4ccc(C(=O)c5cccc(N)c5)cc4)cc3)cc2)c1.O=C(O)c1ccc(C(=O)O)cc1	Glass_Transition	210	C	Nc1cccc(Cc2ccc(Oc3ccc(Oc4ccc(C(=O)c5cccc(NC(=O)c6ccc(C(=O)Nc7cccc(Cc8ccc(Oc9ccc(Oc%10ccc(C(=O)c%11cccc(NC(=O)c%12ccc(C(=O)Nc%13cccc(C(=O)c%14ccc(Oc%15ccc(Oc%16ccc(Cc%17cccc(NC(=O)c%18ccc(C(=O)O)cc%18)c%17)cc%16)cc%15)cc%14)c%13)cc%12)c%11)cc%10)cc9)cc8)c7)cc6)c5)cc4)cc3)cc2)c1	amide	Lawson, J. MATER. CHEM., 1994, 4(10), 1521-1525
331	('O=C(O)c1ccc(C(=O)O)cc1', 'Nc1ccc(C(=O)c2ccc(Oc3cccc(Oc4ccc(C(=O)c5ccc(N)cc5)cc4)c3)cc2)cc1')	Nc1ccc(C(=O)c2ccc(Oc3cccc(Oc4ccc(C(=O)c5ccc(N)cc5)cc4)c3)cc2)cc1.O=C(O)c1ccc(C(=O)O)cc1	Glass_Transition	190	C	Nc1ccc(C(=O)c2ccc(Oc3cccc(Oc4ccc(C(=O)c5ccc(NC(=O)c6ccc(C(=O)Nc7ccc(C(=O)c8ccc(Oc9cccc(Oc%10ccc(C(=O)c%11ccc(NC(=O)c%12ccc(C(=O)Nc%13ccc(C(=O)c%14ccc(Oc%15cccc(Oc%16ccc(C(=O)c%17ccc(NC(=O)c%18ccc(C(=O)O)cc%18)cc%17)cc%16)c%15)cc%14)cc%13)cc%12)cc%11)cc%10)c9)cc8)cc7)cc6)cc5)cc4)c3)cc2)cc1	amide	Lawson, J. MATER. CHEM., 1994, 4(10), 1521-1525
332	('O=C(O)c1ccc(C(=O)O)cc1', 'Nc1ccc(C(=O)c2ccc(Oc3ccc(C(=O)c4ccc(N)cc4)cc3)cc2)cc1')	Nc1ccc(C(=O)c2ccc(Oc3ccc(C(=O)c4ccc(N)cc4)cc3)cc2)cc1.O=C(O)c1ccc(C(=O)O)cc1	Glass_Transition	187	C	Nc1ccc(C(=O)c2ccc(Oc3ccc(C(=O)c4ccc(NC(=O)c5ccc(C(=O)Nc6ccc(C(=O)c7ccc(Oc8ccc(C(=O)c9ccc(NC(=O)c%10ccc(C(=O)Nc%11ccc(C(=O)c%12ccc(Oc%13ccc(C(=O)c%14ccc(NC(=O)c%15ccc(C(=O)O)cc%15)cc%14)cc%13)cc%12)cc%11)cc%10)cc9)cc8)cc7)cc6)cc5)cc4)cc3)cc2)cc1	amide	Lawson, J. MATER. CHEM., 1994, 4(10), 1521-1525
333	('O=C(O)c1ccc(C(=O)O)cc1', 'Nc1cccc(C(=O)c2ccc(Oc3ccc(C(=O)c4cccc(N)c4)cc3)cc2)c1')	Nc1cccc(C(=O)c2ccc(Oc3ccc(C(=O)c4cccc(N)c4)cc3)cc2)c1.O=C(O)c1ccc(C(=O)O)cc1	Glass_Transition	189	C	Nc1cccc(C(=O)c2ccc(Oc3ccc(C(=O)c4cccc(NC(=O)c5ccc(C(=O)Nc6cccc(C(=O)c7ccc(Oc8ccc(C(=O)c9cccc(NC(=O)c%10ccc(C(=O)Nc%11cccc(C(=O)c%12ccc(Oc%13ccc(C(=O)c%14cccc(NC(=O)c%15ccc(C(=O)O)cc%15)c%14)cc%13)cc%12)c%11)cc%10)c9)cc8)cc7)c6)cc5)c4)cc3)cc2)c1	amide	Lawson, J. MATER. CHEM., 1994, 4(10), 1521-1525
334	('O=C(O)c1ccc(C(=O)O)cc1', 'Nc1ccc(C(=O)c2ccc(Oc3ccc(Oc4ccc(C(=O)c5ccc(N)cc5)cc4)cc3)cc2)cc1')	Nc1ccc(C(=O)c2ccc(Oc3ccc(Oc4ccc(C(=O)c5ccc(N)cc5)cc4)cc3)cc2)cc1.O=C(O)c1ccc(C(=O)O)cc1	Glass_Transition	224	C	Nc1ccc(C(=O)c2ccc(Oc3ccc(Oc4ccc(C(=O)c5ccc(NC(=O)c6ccc(C(=O)Nc7ccc(C(=O)c8ccc(Oc9ccc(Oc%10ccc(C(=O)c%11ccc(NC(=O)c%12ccc(C(=O)Nc%13ccc(C(=O)c%14ccc(Oc%15ccc(Oc%16ccc(C(=O)c%17ccc(NC(=O)c%18ccc(C(=O)O)cc%18)cc%17)cc%16)cc%15)cc%14)cc%13)cc%12)cc%11)cc%10)cc9)cc8)cc7)cc6)cc5)cc4)cc3)cc2)cc1	amide	Lawson, J. MATER. CHEM., 1994, 4(10), 1521-1525
335	('N#C/C(N)=C(/N)C#N', 'O=C(c1ccc2c(c1)C(=O)OC2=O)c1ccc2c(c1)C(=O)OC2=O')	N#C/C(N)=C(/N)C#N.O=C(c1ccc2c(c1)C(=O)OC2=O)c1ccc2c(c1)C(=O)OC2=O	Glass_Transition	249	C	N#C/C(N)=C(\C#N)N1C(=O)c2ccc(C(=O)c3ccc4c(c3)C(=O)N(/C(C#N)=C(/C#N)N3C(=O)c5ccc(C(=O)c6ccc7c(c6)C(=O)N(/C(C#N)=C(/C#N)N6C(=O)c8ccc(C(=O)c9ccc%10c(c9)C(=O)OC%10=O)cc8C6=O)C7=O)cc5C3=O)C4=O)cc2C1=O	imide	Mikroyannidis, John A. , Journal of Applied Polymer Science , 53 , 10 , 1357-1363 (1994)
336	('CC1(C)CC(N)CC(C)(CN)C1', 'O=C(c1ccc2c(c1)C(=O)OC2=O)c1ccc2c(c1)C(=O)OC2=O')	CC1(C)CC(N)CC(C)(CN)C1.O=C(c1ccc2c(c1)C(=O)OC2=O)c1ccc2c(c1)C(=O)OC2=O	Glass_Transition	275	C	CC1(C)CC(N2C(=O)c3ccc(C(=O)c4ccc5c(c4)C(=O)N(CC4(C)CC(N6C(=O)c7ccc(C(=O)c8ccc9c(c8)C(=O)N(CC8(C)CC(N%10C(=O)c%11ccc(C(=O)c%12ccc%13c(c%12)C(=O)OC%13=O)cc%11C%10=O)CC(C)(C)C8)C9=O)cc7C6=O)CC(C)(C)C4)C5=O)cc3C2=O)CC(C)(CN)C1	imide	Yi, Mi Hie; Huang, Wenxi; Choil, Kil-Yeong , Journal of Macromolecular Science, Pure and Applied Chemistry , A35 , 12 , 2009-2022 (1998)
337	('Nc1ccc(N)cc1', 'CCOC(=O)c1cc(C(=O)c2ccc(C(=O)O)c(C(=O)OCC)c2)ccc1C(=O)O')	Nc1ccc(N)cc1.CCOC(=O)c1cc(C(=O)c2ccc(C(=O)O)c(C(=O)OCC)c2)ccc1C(=O)O	Glass_Transition	275	C	CCOC(=O)c1cc(C(=O)c2ccc(C(=O)Nc3ccc(NC(=O)c4ccc(C(=O)c5ccc(C(=O)Nc6ccc(NC(=O)c7ccc(C(=O)c8ccc(C(=O)Nc9ccc(N)cc9)c(C(=O)OCC)c8)cc7C(=O)OCC)cc6)c(C(=O)OCC)c5)cc4C(=O)OCC)cc3)c(C(=O)OCC)c2)ccc1C(=O)O	amide	Hao, J. Y.; Hu, A. J.; Gao, S. Q.; Wang, X. Ch; Yang, S. Y. , High Performance Polymers , 13 , 3 , 211-224 (2001)
338	('Nc1ccc(N)cc1', 'O=C(O)CN1C(=O)c2ccc(C(=O)c3ccc4c(c3)C(=O)N(CC(=O)O)C4=O)cc2C1=O')	Nc1ccc(N)cc1.O=C(O)CN1C(=O)c2ccc(C(=O)c3ccc4c(c3)C(=O)N(CC(=O)O)C4=O)cc2C1=O	Glass_Transition	250	C	Nc1ccc(NC(=O)CN2C(=O)c3ccc(C(=O)c4ccc5c(c4)C(=O)N(CC(=O)Nc4ccc(NC(=O)CN6C(=O)c7ccc(C(=O)c8ccc9c(c8)C(=O)N(CC(=O)Nc8ccc(NC(=O)CN%10C(=O)c%11ccc(C(=O)c%12ccc%13c(c%12)C(=O)N(CC(=O)O)C%13=O)cc%11C%10=O)cc8)C9=O)cc7C6=O)cc4)C5=O)cc3C2=O)cc1	amide	Hsiao, Sheng-Huei; Yang, Chin-Ping , Journal of Polymer Science, Part A: Polymer Chemistry , 29 , 3 , 447-452 (1991)
339	('C[Si](C)(CCCN)O[Si](C)(C)CCCN', 'O=C(c1ccc2c(c1)C(=O)OC2=O)c1ccc2c(c1)C(=O)OC2=O')	C[Si](C)(CCCN)O[Si](C)(C)CCCN.O=C(c1ccc2c(c1)C(=O)OC2=O)c1ccc2c(c1)C(=O)OC2=O	Glass_Transition	68	C	C[Si](C)(CCCN)O[Si](C)(C)CCCN1C(=O)c2ccc(C(=O)c3ccc4c(c3)C(=O)N(CCC[Si](C)(C)O[Si](C)(C)CCCN3C(=O)c5ccc(C(=O)c6ccc7c(c6)C(=O)N(CCC[Si](C)(C)O[Si](C)(C)CCCN6C(=O)c8ccc(C(=O)c9ccc%10c(c9)C(=O)OC%10=O)cc8C6=O)C7=O)cc5C3=O)C4=O)cc2C1=O	imide	Tsutsumi, Naoto; Tsuji, Akiyoshi; Horie, Chika; Kiyotsukuri, Tsuyoshi , European Polymer Journal , 24 , 9 , 837-841 (1988)
340	('Nc1ccc(Sc2ccc(N)cn2)nc1', 'O=C(c1ccc2c(c1)C(=O)OC2=O)c1ccc2c(c1)C(=O)OC2=O')	Nc1ccc(Sc2ccc(N)cn2)nc1.O=C(c1ccc2c(c1)C(=O)OC2=O)c1ccc2c(c1)C(=O)OC2=O	Glass_Transition	246	C	Nc1ccc(Sc2ccc(N3C(=O)c4ccc(C(=O)c5ccc6c(c5)C(=O)N(c5ccc(Sc7ccc(N8C(=O)c9ccc(C(=O)c%10ccc%11c(c%10)C(=O)N(c%10ccc(Sc%12ccc(N%13C(=O)c%14ccc(C(=O)c%15ccc%16c(c%15)C(=O)OC%16=O)cc%14C%13=O)cn%12)nc%10)C%11=O)cc9C8=O)cn7)nc5)C6=O)cc4C3=O)cn2)nc1	imide	Sykes, George F.; St. Clair, Anne K. , Journal of Applied Polymer Science , 32 , 2 , 3725-3735 (1986)
341	('CC(C)(C)c1cc(N)cc(N)c1', 'O=C(c1cc2c(cc1Cl)C(=O)OC2=O)c1cc2c(cc1Cl)C(=O)OC2=O')	CC(C)(C)c1cc(N)cc(N)c1.O=C(c1cc2c(cc1Cl)C(=O)OC2=O)c1cc2c(cc1Cl)C(=O)OC2=O	Glass_Transition	290	C	CC(C)(C)c1cc(N)cc(N2C(=O)c3cc(Cl)c(C(=O)c4cc5c(cc4Cl)C(=O)N(c4cc(N6C(=O)c7cc(Cl)c(C(=O)c8cc9c(cc8Cl)C(=O)N(c8cc(N%10C(=O)c%11cc(Cl)c(C(=O)c%12cc%13c(cc%12Cl)C(=O)OC%13=O)cc%11C%10=O)cc(C(C)(C)C)c8)C9=O)cc7C6=O)cc(C(C)(C)C)c4)C5=O)cc3C2=O)c1	imide	Falcigno, Pasquale A.; Jasne, Stanley; King, Maurice , Journal of Polymer Science, Part A: Polymer Chemistry , 30 , 7 , 1433-1441 (1992)
342	('Cc1cc(C)c(N)cc1N', 'O=C(c1ccc2c(c1)C(=O)OC2=O)c1ccc2c(c1)C(=O)OC2=O')	Cc1cc(C)c(N)cc1N.O=C(c1ccc2c(c1)C(=O)OC2=O)c1ccc2c(c1)C(=O)OC2=O	Glass_Transition	305	C	Cc1cc(C)c(N2C(=O)c3ccc(C(=O)c4ccc5c(c4)C(=O)N(c4cc(N6C(=O)c7ccc(C(=O)c8ccc9c(c8)C(=O)N(c8cc(N%10C(=O)c%11ccc(C(=O)c%12ccc%13c(c%12)C(=O)OC%13=O)cc%11C%10=O)c(C)cc8C)C9=O)cc7C6=O)c(C)cc4C)C5=O)cc3C2=O)cc1N	imide	Kasai, Tetsuo; Sakata, Yasuyuki; Takeuchi, Hisao; Kobayashi, Yoshiteru , Mitsubishi Chemical Research and Development Review , 6 , 1 , 77-84 (1992)
343	('COC(=O)c1cc(N)cc(N)c1', 'Cc1cc2c(cc1C(=O)c1cc3c(cc1Cl)C(=O)OC3=O)C(=O)OC2=O')	COC(=O)c1cc(N)cc(N)c1.Cc1cc2c(cc1C(=O)c1cc3c(cc1Cl)C(=O)OC3=O)C(=O)OC2=O	Glass_Transition	321	C	COC(=O)c1cc(N)cc(N2C(=O)c3cc(Cl)c(C(=O)c4cc5c(cc4C)C(=O)N(c4cc(C(=O)OC)cc(N6C(=O)c7cc(Cl)c(C(=O)c8cc9c(cc8C)C(=O)N(c8cc(C(=O)OC)cc(N%10C(=O)c%11cc(C)c(C(=O)c%12cc%13c(cc%12Cl)C(=O)OC%13=O)cc%11C%10=O)c8)C9=O)cc7C6=O)c4)C5=O)cc3C2=O)c1	imide	Falcigno, Pasquale A.; Jasne, Stanley; King, Maurice , Journal of Polymer Science, Part A: Polymer Chemistry , 30 , 7 , 1433-1441 (1992)
344	('NCC1CCCC(CN)C1', 'O=C(c1ccc2c(c1)C(=O)OC2=O)c1ccc2c(c1)C(=O)OC2=O')	NCC1CCCC(CN)C1.O=C(c1ccc2c(c1)C(=O)OC2=O)c1ccc2c(c1)C(=O)OC2=O	Glass_Transition	213	C	NCC1CCCC(CN2C(=O)c3ccc(C(=O)c4ccc5c(c4)C(=O)N(CC4CCCC(CN6C(=O)c7ccc(C(=O)c8ccc9c(c8)C(=O)N(CC8CCCC(CN%10C(=O)c%11ccc(C(=O)c%12ccc%13c(c%12)C(=O)OC%13=O)cc%11C%10=O)C8)C9=O)cc7C6=O)C4)C5=O)cc3C2=O)C1	imide	Yi, Mi Hie; Huang, Wenxi; Choil, Kil-Yeong , Journal of Macromolecular Science, Pure and Applied Chemistry , A35 , 12 , 2009-2022 (1998)
346	('Nc1ccc(-c2ccccc2N)cc1', 'O=C(c1ccc2c(c1)C(=O)OC2=O)c1ccc2c(c1)C(=O)OC2=O')	Nc1ccc(-c2ccccc2N)cc1.O=C(c1ccc2c(c1)C(=O)OC2=O)c1ccc2c(c1)C(=O)OC2=O	Glass_Transition	305	C	Nc1ccccc1-c1ccc(N2C(=O)c3ccc(C(=O)c4ccc5c(c4)C(=O)N(c4ccccc4-c4ccc(N6C(=O)c7ccc(C(=O)c8ccc9c(c8)C(=O)N(c8ccc(-c%10ccccc%10N%10C(=O)c%11ccc(C(=O)c%12ccc%13c(c%12)C(=O)OC%13=O)cc%11C%10=O)cc8)C9=O)cc7C6=O)cc4)C5=O)cc3C2=O)cc1	imide	Bell, Vernon L.; Stump. Billy L.; Gager, Helen , Journal of Polymer Science, Polymer Chemistry Edition , 14 , 9 , 2275-2291 (1976)
347	('Nc1ccc(N)cc1', 'O=C(O)CCN1C(=O)c2ccc(C(=O)c3ccc4c(c3)C(=O)N(CCC(=O)O)C4=O)cc2C1=O')	Nc1ccc(N)cc1.O=C(O)CCN1C(=O)c2ccc(C(=O)c3ccc4c(c3)C(=O)N(CCC(=O)O)C4=O)cc2C1=O	Glass_Transition	237	C	Nc1ccc(NC(=O)CCN2C(=O)c3ccc(C(=O)c4ccc5c(c4)C(=O)N(CCC(=O)Nc4ccc(NC(=O)CCN6C(=O)c7ccc(C(=O)c8ccc9c(c8)C(=O)N(CCC(=O)Nc8ccc(NC(=O)CCN%10C(=O)c%11ccc(C(=O)c%12ccc%13c(c%12)C(=O)N(CCC(=O)O)C%13=O)cc%11C%10=O)cc8)C9=O)cc7C6=O)cc4)C5=O)cc3C2=O)cc1	amide	Hsiao, Sheng-Huei; Yang, Chin-Ping , Journal of Polymer Science, Part A: Polymer Chemistry , 29 , 3 , 447-452 (1991)
348	('Nc1cccc(S(=O)(=O)c2cccc(N)c2)c1', 'O=C(c1ccc2c(c1)C(=O)OC2=O)c1ccc2c(c1)C(=O)OC2=O')	Nc1cccc(S(=O)(=O)c2cccc(N)c2)c1.O=C(c1ccc2c(c1)C(=O)OC2=O)c1ccc2c(c1)C(=O)OC2=O	Glass_Transition	257	C	Nc1cccc(S(=O)(=O)c2cccc(N3C(=O)c4ccc(C(=O)c5ccc6c(c5)C(=O)N(c5cccc(S(=O)(=O)c7cccc(N8C(=O)c9ccc(C(=O)c%10ccc%11c(c%10)C(=O)N(c%10cccc(S(=O)(=O)c%12cccc(N%13C(=O)c%14ccc(C(=O)c%15ccc%16c(c%15)C(=O)OC%16=O)cc%14C%13=O)c%12)c%10)C%11=O)cc9C8=O)c7)c5)C6=O)cc4C3=O)c2)c1	imide	St. Clair, Anne K.; St. Ckair, Terry L.; Shevket, Keziban I. , Polymeric Materials Science and Engineering , 51 , 62-66 (1983)
349	('Nc1ccc(Oc2cccc(N)c2)cc1', 'O=C(c1ccc2c(c1)C(=O)OC2=O)c1ccc2c(c1)C(=O)OC2=O')	Nc1ccc(Oc2cccc(N)c2)cc1.O=C(c1ccc2c(c1)C(=O)OC2=O)c1ccc2c(c1)C(=O)OC2=O	Glass_Transition	253	C	Nc1ccc(Oc2cccc(N3C(=O)c4ccc(C(=O)c5ccc6c(c5)C(=O)N(c5cccc(Oc7ccc(N8C(=O)c9ccc(C(=O)c%10ccc%11c(c%10)C(=O)N(c%10cccc(Oc%12ccc(N%13C(=O)c%14ccc(C(=O)c%15ccc%16c(c%15)C(=O)OC%16=O)cc%14C%13=O)cc%12)c%10)C%11=O)cc9C8=O)cc7)c5)C6=O)cc4C3=O)c2)cc1	imide	Chow, A. W.; Hamlin, R. D.; Landis, A. L.; Lau, K. S. Y. , Journal of Rheology , 36 , 8 , 1651-1668 (1992)
350	('NCC1CC2CC1C1CCC(CN)C21', 'O=C(c1ccc2c(c1)C(=O)OC2=O)c1ccc2c(c1)C(=O)OC2=O')	NCC1CC2CC1C1CCC(CN)C21.O=C(c1ccc2c(c1)C(=O)OC2=O)c1ccc2c(c1)C(=O)OC2=O	Glass_Transition	217	C	NCC1CCC2C3CC(CC3CN3C(=O)c4ccc(C(=O)c5ccc6c(c5)C(=O)N(CC5CC7CC5C5CCC(CN8C(=O)c9ccc(C(=O)c%10ccc%11c(c%10)C(=O)N(CC%10CC%12CC%10C%10CCC(CN%13C(=O)c%14ccc(C(=O)c%15ccc%16c(c%15)C(=O)OC%16=O)cc%14C%13=O)C%12%10)C%11=O)cc9C8=O)C75)C6=O)cc4C3=O)C12	imide	Yi, Mi Hie; Huang, Wenxi; Choil, Kil-Yeong , Journal of Macromolecular Science, Pure and Applied Chemistry , A35 , 12 , 2009-2022 (1998)
351	('Nc1cccc(NC(=O)c2cccc(N)c2)c1', 'O=C(c1ccc2c(c1)C(=O)OC2=O)c1ccc2c(c1)C(=O)OC2=O')	Nc1cccc(NC(=O)c2cccc(N)c2)c1.O=C(c1ccc2c(c1)C(=O)OC2=O)c1ccc2c(c1)C(=O)OC2=O	Glass_Transition	287	C	Nc1cccc(C(=O)Nc2cccc(N3C(=O)c4ccc(C(=O)c5ccc6c(c5)C(=O)N(c5cccc(NC(=O)c7cccc(N8C(=O)c9ccc(C(=O)c%10ccc%11c(c%10)C(=O)N(c%10cccc(C(=O)Nc%12cccc(N%13C(=O)c%14ccc(C(=O)c%15ccc%16c(c%15)C(=O)OC%16=O)cc%14C%13=O)c%12)c%10)C%11=O)cc9C8=O)c7)c5)C6=O)cc4C3=O)c2)c1	imide	Dezern, James F. , Journal of Polymer Science, Part A: Polymer Chemistry , 26 , 8 , 2157-2169 (1988)
352	('Nc1ccc(NC(=O)c2cccc(N)c2)cc1', 'O=C(c1ccc2c(c1)C(=O)OC2=O)c1ccc2c(c1)C(=O)OC2=O')	Nc1ccc(NC(=O)c2cccc(N)c2)cc1.O=C(c1ccc2c(c1)C(=O)OC2=O)c1ccc2c(c1)C(=O)OC2=O	Glass_Transition	310	C	Nc1ccc(NC(=O)c2cccc(N3C(=O)c4ccc(C(=O)c5ccc6c(c5)C(=O)N(c5cccc(C(=O)Nc7ccc(N8C(=O)c9ccc(C(=O)c%10ccc%11c(c%10)C(=O)N(c%10cccc(C(=O)Nc%12ccc(N%13C(=O)c%14ccc(C(=O)c%15ccc%16c(c%15)C(=O)OC%16=O)cc%14C%13=O)cc%12)c%10)C%11=O)cc9C8=O)cc7)c5)C6=O)cc4C3=O)c2)cc1	imide	Dezern, James F. , Journal of Polymer Science, Part A: Polymer Chemistry , 26 , 8 , 2157-2169 (1988)
354	('Nc1cccc(C(=O)c2cccc(N)c2)c1', 'O=C(c1ccc2c(c1)C(=O)OC2=O)c1ccc2c(c1)C(=O)OC2=O')	Nc1cccc(C(=O)c2cccc(N)c2)c1.O=C(c1ccc2c(c1)C(=O)OC2=O)c1ccc2c(c1)C(=O)OC2=O	Glass_Transition	258	C	Nc1cccc(C(=O)c2cccc(N3C(=O)c4ccc(C(=O)c5ccc6c(c5)C(=O)N(c5cccc(C(=O)c7cccc(N8C(=O)c9ccc(C(=O)c%10ccc%11c(c%10)C(=O)N(c%10cccc(C(=O)c%12cccc(N%13C(=O)c%14ccc(C(=O)c%15ccc%16c(c%15)C(=O)OC%16=O)cc%14C%13=O)c%12)c%10)C%11=O)cc9C8=O)c7)c5)C6=O)cc4C3=O)c2)c1	imide	Tanaka, Kazuhiro; Kita, Hidetoshi; Okamoto, Ken-ichi , Kobunshi Ronbunshu , 47 , 12 , 945-951 (1990)
355	('Nc1cccc(Cc2cccc(N)c2)c1', 'O=C(c1ccc2c(c1)C(=O)OC2=O)c1ccc2c(c1)C(=O)OC2=O')	Nc1cccc(Cc2cccc(N)c2)c1.O=C(c1ccc2c(c1)C(=O)OC2=O)c1ccc2c(c1)C(=O)OC2=O	Glass_Transition	234	C	Nc1cccc(Cc2cccc(N3C(=O)c4ccc(C(=O)c5ccc6c(c5)C(=O)N(c5cccc(Cc7cccc(N8C(=O)c9ccc(C(=O)c%10ccc%11c(c%10)C(=O)N(c%10cccc(Cc%12cccc(N%13C(=O)c%14ccc(C(=O)c%15ccc%16c(c%15)C(=O)OC%16=O)cc%14C%13=O)c%12)c%10)C%11=O)cc9C8=O)c7)c5)C6=O)cc4C3=O)c2)c1	imide	Bell, Vernon L.; Stump. Billy L.; Gager, Helen , Journal of Polymer Science, Polymer Chemistry Edition , 14 , 9 , 2275-2291 (1976)
356	('Nc1ccc(C(=O)c2ccc(N)cc2)cc1', 'O=C(c1ccc2c(c1)C(=O)OC2=O)c1ccc2c(c1)C(=O)OC2=O')	Nc1ccc(C(=O)c2ccc(N)cc2)cc1.O=C(c1ccc2c(c1)C(=O)OC2=O)c1ccc2c(c1)C(=O)OC2=O	Glass_Transition	293	C	Nc1ccc(C(=O)c2ccc(N3C(=O)c4ccc(C(=O)c5ccc6c(c5)C(=O)N(c5ccc(C(=O)c7ccc(N8C(=O)c9ccc(C(=O)c%10ccc%11c(c%10)C(=O)N(c%10ccc(C(=O)c%12ccc(N%13C(=O)c%14ccc(C(=O)c%15ccc%16c(c%15)C(=O)OC%16=O)cc%14C%13=O)cc%12)cc%10)C%11=O)cc9C8=O)cc7)cc5)C6=O)cc4C3=O)cc2)cc1	imide	Bell, Vernon L.; Stump. Billy L.; Gager, Helen , Journal of Polymer Science, Polymer Chemistry Edition , 14 , 9 , 2275-2291 (1976)
357	('Nc1ccc(C(=O)Nc2cccc(N)c2)cc1', 'O=C(c1ccc2c(c1)C(=O)OC2=O)c1ccc2c(c1)C(=O)OC2=O')	Nc1ccc(C(=O)Nc2cccc(N)c2)cc1.O=C(c1ccc2c(c1)C(=O)OC2=O)c1ccc2c(c1)C(=O)OC2=O	Glass_Transition	309	C	Nc1cccc(NC(=O)c2ccc(N3C(=O)c4ccc(C(=O)c5ccc6c(c5)C(=O)N(c5cccc(NC(=O)c7ccc(N8C(=O)c9ccc(C(=O)c%10ccc%11c(c%10)C(=O)N(c%10ccc(C(=O)Nc%12cccc(N%13C(=O)c%14ccc(C(=O)c%15ccc%16c(c%15)C(=O)OC%16=O)cc%14C%13=O)c%12)cc%10)C%11=O)cc9C8=O)cc7)c5)C6=O)cc4C3=O)cc2)c1	imide	Dezern, James F. , Journal of Polymer Science, Part A: Polymer Chemistry , 26 , 8 , 2157-2169 (1988)
358	('Nc1ccc(Oc2ccc(N)cc2)cc1', 'O=C(c1ccc2c(c1)C(=O)OC2=O)c1ccc2c(c1)C(=O)OC2=O')	Nc1ccc(Oc2ccc(N)cc2)cc1.O=C(c1ccc2c(c1)C(=O)OC2=O)c1ccc2c(c1)C(=O)OC2=O	Glass_Transition	223	C	Nc1ccc(Oc2ccc(N3C(=O)c4ccc(C(=O)c5ccc6c(c5)C(=O)N(c5ccc(Oc7ccc(N8C(=O)c9ccc(C(=O)c%10ccc%11c(c%10)C(=O)N(c%10ccc(Oc%12ccc(N%13C(=O)c%14ccc(C(=O)c%15ccc%16c(c%15)C(=O)OC%16=O)cc%14C%13=O)cc%12)cc%10)C%11=O)cc9C8=O)cc7)cc5)C6=O)cc4C3=O)cc2)cc1	imide	Takeichi, Tsutomu; Date, Hideo; Takayama, Yuzi , Journal of Polymer Science, Part A: Polymer Chemistry , 28 , 7 , 1989-1994 (1990)
359	('CCOP(=O)(Cc1ccc(N)cc1N)OCC', 'O=C(c1ccc2c(c1)C(=O)OC2=O)c1ccc2c(c1)C(=O)OC2=O')	CCOP(=O)(Cc1ccc(N)cc1N)OCC.O=C(c1ccc2c(c1)C(=O)OC2=O)c1ccc2c(c1)C(=O)OC2=O	Glass_Transition	218	C	CCOP(=O)(Cc1ccc(N)cc1N1C(=O)c2ccc(C(=O)c3ccc4c(c3)C(=O)N(c3cc(N5C(=O)c6ccc(C(=O)c7ccc8c(c7)C(=O)N(c7cc(N9C(=O)c%10ccc(C(=O)c%11ccc%12c(c%11)C(=O)OC%12=O)cc%10C9=O)ccc7CP(=O)(OCC)OCC)C8=O)cc6C5=O)ccc3CP(=O)(OCC)OCC)C4=O)cc2C1=O)OCC	imide	Mikroyannidis, John A. , Journal of Polymer Science, Polymer Chemistry Edition , 22 , 5 , 1065-1076 (1984)
360	('O=C(Oc1ccccc1)Oc1ccccc1', 'O=C(c1ccc2c(c1)C(=O)N(CCCCCO)C2=O)c1ccc2c(c1)C(=O)N(CCCCCO)C2=O')	O=C(c1ccc2c(c1)C(=O)N(CCCCCO)C2=O)c1ccc2c(c1)C(=O)N(CCCCCO)C2=O.O=C(Oc1ccccc1)Oc1ccccc1	Glass_Transition	77	C	O=C(OCCCCCN1C(=O)c2ccc(C(=O)c3ccc4c(c3)C(=O)N(CCCCCO)C4=O)cc2C1=O)OCCCCCN1C(=O)c2ccc(C(=O)c3ccc4c(c3)C(=O)N(CCCCCOC(=O)OCCCCCN3C(=O)c5ccc(C(=O)c6ccc7c(c6)C(=O)N(CCCCCOC(=O)Oc6ccccc6)C7=O)cc5C3=O)C4=O)cc2C1=O	carbonate	Sato, Moriyuki; Kogawa, Atsumi , European Polymer Journal , 37 , 6 , 1151-1157 (2001)
361	('O=C(c1ccc2c(c1)C(=O)OC2=O)c1ccc2c(c1)C(=O)OC2=O', 'Nc1ccc(CP(=O)(OCCCl)OCCCl)c(N)c1')	Nc1ccc(CP(=O)(OCCCl)OCCCl)c(N)c1.O=C(c1ccc2c(c1)C(=O)OC2=O)c1ccc2c(c1)C(=O)OC2=O	Glass_Transition	261	C	Nc1cc(N2C(=O)c3ccc(C(=O)c4ccc5c(c4)C(=O)N(c4cc(N6C(=O)c7ccc(C(=O)c8ccc9c(c8)C(=O)N(c8cc(N%10C(=O)c%11ccc(C(=O)c%12ccc%13c(c%12)C(=O)OC%13=O)cc%11C%10=O)ccc8CP(=O)(OCCCl)OCCCl)C9=O)cc7C6=O)ccc4CP(=O)(OCCCl)OCCCl)C5=O)cc3C2=O)ccc1CP(=O)(OCCCl)OCCCl	imide	Mikroyannidis, John A. , Journal of Polymer Science, Polymer Chemistry Edition , 22 , 5 , 1065-1076 (1984)
363	('Nc1ccc(Sc2ccc(N)cc2)cc1', 'O=C(c1ccc2c(c1)C(=O)OC2=O)c1ccc2c(c1)C(=O)OC2=O')	Nc1ccc(Sc2ccc(N)cc2)cc1.O=C(c1ccc2c(c1)C(=O)OC2=O)c1ccc2c(c1)C(=O)OC2=O	Glass_Transition	276	C	Nc1ccc(Sc2ccc(N3C(=O)c4ccc(C(=O)c5ccc6c(c5)C(=O)N(c5ccc(Sc7ccc(N8C(=O)c9ccc(C(=O)c%10ccc%11c(c%10)C(=O)N(c%10ccc(Sc%12ccc(N%13C(=O)c%14ccc(C(=O)c%15ccc%16c(c%15)C(=O)OC%16=O)cc%14C%13=O)cc%12)cc%10)C%11=O)cc9C8=O)cc7)cc5)C6=O)cc4C3=O)cc2)cc1	imide	Sykes, George F.; St. Clair, Anne K. , Journal of Applied Polymer Science , 32 , 2 , 3725-3735 (1986)
364	('NCCCCCCCCCCCCN', 'O=C(c1ccc2c(c1)C(=O)OC2=O)c1ccc2c(c1)C(=O)OC2=O')	NCCCCCCCCCCCCN.O=C(c1ccc2c(c1)C(=O)OC2=O)c1ccc2c(c1)C(=O)OC2=O	Glass_Transition	86	C	NCCCCCCCCCCCCN1C(=O)c2ccc(C(=O)c3ccc4c(c3)C(=O)N(CCCCCCCCCCCCN3C(=O)c5ccc(C(=O)c6ccc7c(c6)C(=O)N(CCCCCCCCCCCCN6C(=O)c8ccc(C(=O)c9ccc%10c(c9)C(=O)OC%10=O)cc8C6=O)C7=O)cc5C3=O)C4=O)cc2C1=O	imide	Tsutsumi, Naoto; Tsuji, Akiyoshi; Horie, Chika; Kiyotsukuri, Tsuyoshi , European Polymer Journal , 24 , 9 , 837-841 (1988)
365	('O=C(c1ccc2c(c1)C(=O)OC2=O)c1ccc2c(c1)C(=O)OC2=O', 'Nc1cc(Br)c(Oc2c(Br)cc(N)cc2Br)c(Br)c1')	Nc1cc(Br)c(Oc2c(Br)cc(N)cc2Br)c(Br)c1.O=C(c1ccc2c(c1)C(=O)OC2=O)c1ccc2c(c1)C(=O)OC2=O	Glass_Transition	323	C	Nc1cc(Br)c(Oc2c(Br)cc(N3C(=O)c4ccc(C(=O)c5ccc6c(c5)C(=O)N(c5cc(Br)c(Oc7c(Br)cc(N8C(=O)c9ccc(C(=O)c%10ccc%11c(c%10)C(=O)N(c%10cc(Br)c(Oc%12c(Br)cc(N%13C(=O)c%14ccc(C(=O)c%15ccc%16c(c%15)C(=O)OC%16=O)cc%14C%13=O)cc%12Br)c(Br)c%10)C%11=O)cc9C8=O)cc7Br)c(Br)c5)C6=O)cc4C3=O)cc2Br)c(Br)c1	imide	Chen, Jyh-Chien; Liu, Yuan-Tsai; Leu, Chyi-Ming; Liao, Hsueh-Yi; Lee, Wen-Chin; Lee, Tzong-Ming , Journal of Applied Polymer Science , 117 , 2 , 1144-1155 (2010)
366	('O=C(c1ccc2c(c1)C(=O)OC2=O)c1ccc2c(c1)C(=O)OC2=O', 'Nc1ccc(Oc2ccc(N)cc2Br)c(Br)c1')	Nc1ccc(Oc2ccc(N)cc2Br)c(Br)c1.O=C(c1ccc2c(c1)C(=O)OC2=O)c1ccc2c(c1)C(=O)OC2=O	Glass_Transition	296	C	Nc1ccc(Oc2ccc(N3C(=O)c4ccc(C(=O)c5ccc6c(c5)C(=O)N(c5ccc(Oc7ccc(N8C(=O)c9ccc(C(=O)c%10ccc%11c(c%10)C(=O)N(c%10ccc(Oc%12ccc(N%13C(=O)c%14ccc(C(=O)c%15ccc%16c(c%15)C(=O)OC%16=O)cc%14C%13=O)cc%12Br)c(Br)c%10)C%11=O)cc9C8=O)cc7Br)c(Br)c5)C6=O)cc4C3=O)cc2Br)c(Br)c1	imide	Chen, Jyh-Chien; Liu, Yuan-Tsai; Leu, Chyi-Ming; Liao, Hsueh-Yi; Lee, Wen-Chin; Lee, Tzong-Ming , Journal of Applied Polymer Science , 117 , 2 , 1144-1155 (2010)
368	('Nc1ccc(N)cc1', 'O=C(c1ccc2c(c1)C(=O)OC2=O)c1ccc2c(c1)C(=O)OC2=O')	Nc1ccc(N)cc1.O=C(c1ccc2c(c1)C(=O)OC2=O)c1ccc2c(c1)C(=O)OC2=O	Glass_Transition	311	C	Nc1ccc(N2C(=O)c3ccc(C(=O)c4ccc5c(c4)C(=O)N(c4ccc(N6C(=O)c7ccc(C(=O)c8ccc9c(c8)C(=O)N(c8ccc(N%10C(=O)c%11ccc(C(=O)c%12ccc%13c(c%12)C(=O)OC%13=O)cc%11C%10=O)cc8)C9=O)cc7C6=O)cc4)C5=O)cc3C2=O)cc1	imide	Wang, W. C.; Kang, E. T.; Neoh, K. G.; Ong, C. K.; Chen, L. F. , Proceedings - Electrochemical Society , 2003-13 , Thin Film Materials , 224-230 (2003)
369	('Nc1ccc(N)cc1', 'O=C(c1ccc2c(c1)C(=O)OC2=O)c1ccc2c(c1)C(=O)OC2=O')	Nc1ccc(N)cc1.O=C(c1ccc2c(c1)C(=O)OC2=O)c1ccc2c(c1)C(=O)OC2=O	Glass_Transition	317	C	Nc1ccc(N2C(=O)c3ccc(C(=O)c4ccc5c(c4)C(=O)N(c4ccc(N6C(=O)c7ccc(C(=O)c8ccc9c(c8)C(=O)N(c8ccc(N%10C(=O)c%11ccc(C(=O)c%12ccc%13c(c%12)C(=O)OC%13=O)cc%11C%10=O)cc8)C9=O)cc7C6=O)cc4)C5=O)cc3C2=O)cc1	imide	Fu, G. D.; Zong, B. Y.; Kang, E. T.; Neoh, K. G.; Lin, C. C.; Liaw, D. J. , Industrial & Engineering Chemistry Research , 43 , 21 , 6723-6730 (2004)
370	('NCCCCCCN', 'O=C(c1ccc2c(c1)C(=O)OC2=O)c1ccc2c(c1)C(=O)OC2=O')	NCCCCCCN.O=C(c1ccc2c(c1)C(=O)OC2=O)c1ccc2c(c1)C(=O)OC2=O	Glass_Transition	127	C	NCCCCCCN1C(=O)c2ccc(C(=O)c3ccc4c(c3)C(=O)N(CCCCCCN3C(=O)c5ccc(C(=O)c6ccc7c(c6)C(=O)N(CCCCCCN6C(=O)c8ccc(C(=O)c9ccc%10c(c9)C(=O)OC%10=O)cc8C6=O)C7=O)cc5C3=O)C4=O)cc2C1=O	imide	Delano, Chadwick B.; Kiskiras, Charles J. , International SAMPE Technical Conference , 18th , 220-228 (1986)
371	('Cc1ccc(N)cc1N', 'O=C(c1ccc2c(c1)C(=O)OC2=O)c1ccc2c(c1)C(=O)OC2=O')	Cc1ccc(N)cc1N.O=C(c1ccc2c(c1)C(=O)OC2=O)c1ccc2c(c1)C(=O)OC2=O	Glass_Transition	315	C	Cc1ccc(N2C(=O)c3ccc(C(=O)c4ccc5c(c4)C(=O)N(c4ccc(C)c(N6C(=O)c7ccc(C(=O)c8ccc9c(c8)C(=O)N(c8cc(N%10C(=O)c%11ccc(C(=O)c%12ccc%13c(c%12)C(=O)OC%13=O)cc%11C%10=O)ccc8C)C9=O)cc7C6=O)c4)C5=O)cc3C2=O)cc1N	imide	Kasai, Tetsuo; Sakata, Yasuyuki; Takeuchi, Hisao; Kobayashi, Yoshiteru , Mitsubishi Chemical Research and Development Review , 6 , 1 , 77-84 (1992)
372	('Nc1cccc(N)c1', 'O=C(c1cc2c(cc1Cl)C(=O)OC2=O)c1cc2c(cc1Cl)C(=O)OC2=O')	Nc1cccc(N)c1.O=C(c1cc2c(cc1Cl)C(=O)OC2=O)c1cc2c(cc1Cl)C(=O)OC2=O	Glass_Transition	313	C	Nc1cccc(N2C(=O)c3cc(Cl)c(C(=O)c4cc5c(cc4Cl)C(=O)N(c4cccc(N6C(=O)c7cc(Cl)c(C(=O)c8cc9c(cc8Cl)C(=O)N(c8cccc(N%10C(=O)c%11cc(Cl)c(C(=O)c%12cc%13c(cc%12Cl)C(=O)OC%13=O)cc%11C%10=O)c8)C9=O)cc7C6=O)c4)C5=O)cc3C2=O)c1	imide	Falcigno, Pasquale A.; Jasne, Stanley; King, Maurice , Journal of Polymer Science, Part A: Polymer Chemistry , 30 , 7 , 1433-1441 (1992)
373	('Nc1cc(N)cc(C(F)(F)F)c1', 'O=C(c1cc2c(cc1Cl)C(=O)OC2=O)c1cc2c(cc1Cl)C(=O)OC2=O')	Nc1cc(N)cc(C(F)(F)F)c1.O=C(c1cc2c(cc1Cl)C(=O)OC2=O)c1cc2c(cc1Cl)C(=O)OC2=O	Glass_Transition	305	C	Nc1cc(N2C(=O)c3cc(Cl)c(C(=O)c4cc5c(cc4Cl)C(=O)N(c4cc(N6C(=O)c7cc(Cl)c(C(=O)c8cc9c(cc8Cl)C(=O)N(c8cc(N%10C(=O)c%11cc(Cl)c(C(=O)c%12cc%13c(cc%12Cl)C(=O)OC%13=O)cc%11C%10=O)cc(C(F)(F)F)c8)C9=O)cc7C6=O)cc(C(F)(F)F)c4)C5=O)cc3C2=O)cc(C(F)(F)F)c1	imide	Falcigno, Pasquale A.; Jasne, Stanley; King, Maurice , Journal of Polymer Science, Part A: Polymer Chemistry , 30 , 7 , 1433-1441 (1992)
374	('NCCCCCCCCN', 'O=C(c1ccc2c(c1)C(=O)OC2=O)c1ccc2c(c1)C(=O)OC2=O')	NCCCCCCCCN.O=C(c1ccc2c(c1)C(=O)OC2=O)c1ccc2c(c1)C(=O)OC2=O	Glass_Transition	113	C	NCCCCCCCCN1C(=O)c2ccc(C(=O)c3ccc4c(c3)C(=O)N(CCCCCCCCN3C(=O)c5ccc(C(=O)c6ccc7c(c6)C(=O)N(CCCCCCCCN6C(=O)c8ccc(C(=O)c9ccc%10c(c9)C(=O)OC%10=O)cc8C6=O)C7=O)cc5C3=O)C4=O)cc2C1=O	imide	Delano, Chadwick B.; Kiskiras, Charles J. , International SAMPE Technical Conference , 18th , 220-228 (1986)
375	('Nc1cc(N)cc(C(F)(F)F)c1', 'O=C(c1ccc2c(c1)C(=O)OC2=O)c1ccc2c(c1)C(=O)OC2=O')	Nc1cc(N)cc(C(F)(F)F)c1.O=C(c1ccc2c(c1)C(=O)OC2=O)c1ccc2c(c1)C(=O)OC2=O	Glass_Transition	244	C	Nc1cc(N2C(=O)c3ccc(C(=O)c4ccc5c(c4)C(=O)N(c4cc(N6C(=O)c7ccc(C(=O)c8ccc9c(c8)C(=O)N(c8cc(N%10C(=O)c%11ccc(C(=O)c%12ccc%13c(c%12)C(=O)OC%13=O)cc%11C%10=O)cc(C(F)(F)F)c8)C9=O)cc7C6=O)cc(C(F)(F)F)c4)C5=O)cc3C2=O)cc(C(F)(F)F)c1	imide	Tsuzumi, Hiroyuki; Toi, Keio; Ito, Tomoyasu; Kasai, Tetsuo , Journal of Applied Polymer Science , 64 , 2 , 389-397 (1997)
376	('Nc1cc(N)cc(Cl)c1', 'O=C(c1cc2c(cc1Cl)C(=O)OC2=O)c1cc2c(cc1Cl)C(=O)OC2=O')	Nc1cc(N)cc(Cl)c1.O=C(c1cc2c(cc1Cl)C(=O)OC2=O)c1cc2c(cc1Cl)C(=O)OC2=O	Glass_Transition	311	C	Nc1cc(Cl)cc(N2C(=O)c3cc(Cl)c(C(=O)c4cc5c(cc4Cl)C(=O)N(c4cc(Cl)cc(N6C(=O)c7cc(Cl)c(C(=O)c8cc9c(cc8Cl)C(=O)N(c8cc(Cl)cc(N%10C(=O)c%11cc(Cl)c(C(=O)c%12cc%13c(cc%12Cl)C(=O)OC%13=O)cc%11C%10=O)c8)C9=O)cc7C6=O)c4)C5=O)cc3C2=O)c1	imide	Falcigno, Pasquale A.; Jasne, Stanley; King, Maurice , Journal of Polymer Science, Part A: Polymer Chemistry , 30 , 7 , 1433-1441 (1992)
377	('[Na+]', 'Nc1ccc(N)c(S(=O)(=O)[O-])c1', 'O=C(c1ccc2c(c1)C(=O)OC2=O)c1ccc2c(c1)C(=O)OC2=O')	[Na+].Nc1ccc(N)c(S(=O)(=O)[O-])c1.O=C(c1ccc2c(c1)C(=O)OC2=O)c1ccc2c(c1)C(=O)OC2=O	Glass_Transition	214	C	Nc1ccc(N2C(=O)c3ccc(C(=O)c4ccc5c(c4)C(=O)N(c4ccc(N6C(=O)c7ccc(C(=O)c8ccc9c(c8)C(=O)N(c8ccc(N%10C(=O)c%11ccc(C(=O)c%12ccc%13c(c%12)C(=O)OC%13=O)cc%11C%10=O)cc8S(=O)(=O)[O-])C9=O)cc7C6=O)c(S(=O)(=O)[O-])c4)C5=O)cc3C2=O)cc1S(=O)(=O)[O-]	imide	Clemenson, P. I.; Pandiman, D.; Pearson, J. T.; Lavery, A. J. , Polymer Engineering and Science , 37 , 6 , 966-977 (1997)
378	('Nc1cccc(C(=O)c2cccc(N)c2)c1', 'O=c1oc(=O)c2cc3c(=O)oc(=O)c3cc12')	Nc1cccc(C(=O)c2cccc(N)c2)c1.O=c1oc(=O)c2cc3c(=O)oc(=O)c3cc12	Glass_Transition	321	C	Nc1cccc(C(=O)c2cccc(-n3c(=O)c4cc5c(=O)n(-c6cccc(C(=O)c7cccc(-n8c(=O)c9cc%10c(=O)n(-c%11cccc(C(=O)c%12cccc(N%13c(=O)c%14cc%15c(=O)oc(=O)c%15cc%14c%13=O)c%12)c%11)c(=O)c%10cc9c8=O)c7)c6)c(=O)c5cc4c3=O)c2)c1	imide	Bell, Vernon L.; Stump. Billy L.; Gager, Helen , Journal of Polymer Science, Polymer Chemistry Edition , 14 , 9 , 2275-2291 (1976)
380	('Nc1cc(N)c(O)cc1O', 'O=C(c1ccc2c(c1)C(=O)OC2=O)c1ccc2c(c1)C(=O)OC2=O')	Nc1cc(N)c(O)cc1O.O=C(c1ccc2c(c1)C(=O)OC2=O)c1ccc2c(c1)C(=O)OC2=O	Glass_Transition	324	C	Nc1cc(N2C(=O)c3ccc(C(=O)c4ccc5c(c4)C(=O)N(c4cc(N6C(=O)c7ccc(C(=O)c8ccc9c(c8)C(=O)N(c8cc(N%10C(=O)c%11ccc(C(=O)c%12ccc%13c(c%12)C(=O)OC%13=O)cc%11C%10=O)c(O)cc8O)C9=O)cc7C6=O)c(O)cc4O)C5=O)cc3C2=O)c(O)cc1O	imide	Moy, T. M.; McGrath, J. E. , Journal of Polymer Science, Part A: Polymer Chemistry , 32 , 10 , 1903-1908 (1994)
381	('Nc1ccc(Cl)c(N)c1', 'O=C(c1ccc2c(c1)C(=O)OC2=O)c1ccc2c(c1)C(=O)OC2=O')	Nc1ccc(Cl)c(N)c1.O=C(c1ccc2c(c1)C(=O)OC2=O)c1ccc2c(c1)C(=O)OC2=O	Glass_Transition	305	C	Nc1ccc(Cl)c(N2C(=O)c3ccc(C(=O)c4ccc5c(c4)C(=O)N(c4ccc(Cl)c(N6C(=O)c7ccc(C(=O)c8ccc9c(c8)C(=O)N(c8ccc(Cl)c(N%10C(=O)c%11ccc(C(=O)c%12ccc%13c(c%12)C(=O)OC%13=O)cc%11C%10=O)c8)C9=O)cc7C6=O)c4)C5=O)cc3C2=O)c1	imide	Kasai, Tetsuo; Sakata, Yasuyuki; Takeuchi, Hisao; Kobayashi, Yoshiteru , Mitsubishi Chemical Research and Development Review , 6 , 1 , 77-84 (1992)
382	('Nc1cccc(N)c1', 'O=C(c1ccc2c(c1)C(=O)OC2=O)c1ccc2c(c1)C(=O)OC2=O')	Nc1cccc(N)c1.O=C(c1ccc2c(c1)C(=O)OC2=O)c1ccc2c(c1)C(=O)OC2=O	Glass_Transition	320	C	Nc1cccc(N2C(=O)c3ccc(C(=O)c4ccc5c(c4)C(=O)N(c4cccc(N6C(=O)c7ccc(C(=O)c8ccc9c(c8)C(=O)N(c8cccc(N%10C(=O)c%11ccc(C(=O)c%12ccc%13c(c%12)C(=O)OC%13=O)cc%11C%10=O)c8)C9=O)cc7C6=O)c4)C5=O)cc3C2=O)c1	imide	Toi, Keio; Tsuzumi, Hiroyuki; Ito, Tomoyasu , Polymers & Polymer Composites , 7 , 1 , 45-51 (1999)
383	('Nc1ccc(N)cc1', 'O=C(c1ccc2c(c1)C(=O)OC2=O)c1ccc2c(c1)C(=O)OC2=O')	Nc1ccc(N)cc1.O=C(c1ccc2c(c1)C(=O)OC2=O)c1ccc2c(c1)C(=O)OC2=O	Glass_Transition	213.2	C	Nc1ccc(N2C(=O)c3ccc(C(=O)c4ccc5c(c4)C(=O)N(c4ccc(N6C(=O)c7ccc(C(=O)c8ccc9c(c8)C(=O)N(c8ccc(N%10C(=O)c%11ccc(C(=O)c%12ccc%13c(c%12)C(=O)OC%13=O)cc%11C%10=O)cc8)C9=O)cc7C6=O)cc4)C5=O)cc3C2=O)cc1	imide	Kim, S. I.; Pyo, S. M.; Ree, M. , Macromolecules , 30 , 25 , 7890-7897 (1997)
385	('Nc1ccc(Cc2ccc(N)c(Cl)c2)cc1Cl', 'O=C1OC(=O)c2cc(C(c3ccc4c(c3)C(=O)OC4=O)(C(F)(F)F)C(F)(F)F)ccc21')	O=C1OC(=O)c2cc(C(c3ccc4c(c3)C(=O)OC4=O)(C(F)(F)F)C(F)(F)F)ccc21.Nc1ccc(Cc2ccc(N)c(Cl)c2)cc1Cl	Glass_Transition	290	C	Nc1ccc(Cc2ccc(N3C(=O)c4ccc(C(c5ccc6c(c5)C(=O)N(c5ccc(Cc7ccc(N8C(=O)c9ccc(C(c%10ccc%11c(c%10)C(=O)N(c%10ccc(Cc%12ccc(N%13C(=O)c%14ccc(C(c%15ccc%16c(c%15)C(=O)OC%16=O)(C(F)(F)F)C(F)(F)F)cc%14C%13=O)c(Cl)c%12)cc%10Cl)C%11=O)(C(F)(F)F)C(F)(F)F)cc9C8=O)c(Cl)c7)cc5Cl)C6=O)(C(F)(F)F)C(F)(F)F)cc4C3=O)c(Cl)c2)cc1Cl	imide	Hirayama, Journal of Membrane Science 111 (1996) 183-192
386	('Cc1cc(Cc2cc(C)c(N)c(C)c2)cc(C)c1N', 'O=C1OC(=O)c2cc(C(c3ccc4c(c3)C(=O)OC4=O)(C(F)(F)F)C(F)(F)F)ccc21')	O=C1OC(=O)c2cc(C(c3ccc4c(c3)C(=O)OC4=O)(C(F)(F)F)C(F)(F)F)ccc21.Cc1cc(Cc2cc(C)c(N)c(C)c2)cc(C)c1N	Glass_Transition	306	C	Cc1cc(Cc2cc(C)c(N3C(=O)c4ccc(C(c5ccc6c(c5)C(=O)N(c5c(C)cc(Cc7cc(C)c(N8C(=O)c9ccc(C(c%10ccc%11c(c%10)C(=O)N(c%10c(C)cc(Cc%12cc(C)c(N%13C(=O)c%14ccc(C(c%15ccc%16c(c%15)C(=O)OC%16=O)(C(F)(F)F)C(F)(F)F)cc%14C%13=O)c(C)c%12)cc%10C)C%11=O)(C(F)(F)F)C(F)(F)F)cc9C8=O)c(C)c7)cc5C)C6=O)(C(F)(F)F)C(F)(F)F)cc4C3=O)c(C)c2)cc(C)c1N	imide	Hirayama, Journal of Membrane Science 111 (1996) 183-192
388	('CC1(C)CC(C)(c2ccc(N)cc2)c2cc(N)ccc21', 'O=C(c1ccc2c(c1)C(=O)OC2=O)c1ccc2c(c1)C(=O)OC2=O')	O=C(c1ccc2c(c1)C(=O)OC2=O)c1ccc2c(c1)C(=O)OC2=O.CC1(C)CC(C)(c2ccc(N)cc2)c2cc(N)ccc21	Glass_Transition	323.1	C	CC1(C)CC(C)(c2ccc(N3C(=O)c4ccc(C(=O)c5ccc6c(c5)C(=O)N(c5ccc7c(c5)C(C)(c5ccc(N8C(=O)c9ccc(C(=O)c%10ccc%11c(c%10)C(=O)N(c%10ccc%12c(c%10)C(C)(c%10ccc(N)cc%10)CC%12(C)C)C%11=O)cc9C8=O)cc5)CC7(C)C)C6=O)cc4C3=O)cc2)c2cc(N3C(=O)c4ccc(C(=O)c5ccc6c(c5)C(=O)OC6=O)cc4C3=O)ccc21	imide	Hosseini, Journal of Membrane Science 328 (2009) 174Ã¢â‚¬â€œ185
389	('O=C1OC(=O)c2cc(-c3ccc4c(c3)C(=O)OC4=O)ccc21', 'Nc1ccc(Oc2ccc(C3(c4ccc(Oc5ccc(N)cc5)cc4)C4CC5CC(C4)CC3C5)cc2)cc1')	Nc1ccc(Oc2ccc(C3(c4ccc(Oc5ccc(N)cc5)cc4)C4CC5CC(C4)CC3C5)cc2)cc1.O=C1OC(=O)c2cc(-c3ccc4c(c3)C(=O)OC4=O)ccc21	Glass_Transition	308	C	Nc1ccc(Oc2ccc(C3(c4ccc(Oc5ccc(N6C(=O)c7ccc(-c8ccc9c(c8)C(=O)N(c8ccc(Oc%10ccc(C%11(c%12ccc(Oc%13ccc(N%14C(=O)c%15ccc(-c%16ccc%17c(c%16)C(=O)N(c%16ccc(Oc%18ccc(C%19(c%20ccc(Oc%21ccc(N%22C(=O)c%23ccc(-c%24ccc%25c(c%24)C(=O)OC%25=O)cc%23C%22=O)cc%21)cc%20)C%20CC%21CC(C%20)CC%19C%21)cc%18)cc%16)C%17=O)cc%15C%14=O)cc%13)cc%12)C%12CC%13CC(C%12)CC%11C%13)cc%10)cc8)C9=O)cc7C6=O)cc5)cc4)C4CC5CC(C4)CC3C5)cc…	imide	Hsiao, Macromolecules 1998, 31, 7213-7217
390	('O=C1OC(=O)c2cc(Oc3ccc4c(c3)C(=O)OC4=O)ccc21', 'Nc1ccc(Oc2ccc(C3(c4ccc(Oc5ccc(N)cc5)cc4)C4CC5CC(C4)CC3C5)cc2)cc1')	Nc1ccc(Oc2ccc(C3(c4ccc(Oc5ccc(N)cc5)cc4)C4CC5CC(C4)CC3C5)cc2)cc1.O=C1OC(=O)c2cc(Oc3ccc4c(c3)C(=O)OC4=O)ccc21	Glass_Transition	293	C	Nc1ccc(Oc2ccc(C3(c4ccc(Oc5ccc(N6C(=O)c7ccc(Oc8ccc9c(c8)C(=O)N(c8ccc(Oc%10ccc(C%11(c%12ccc(Oc%13ccc(N%14C(=O)c%15ccc(Oc%16ccc%17c(c%16)C(=O)N(c%16ccc(Oc%18ccc(C%19(c%20ccc(Oc%21ccc(N%22C(=O)c%23ccc(Oc%24ccc%25c(c%24)C(=O)OC%25=O)cc%23C%22=O)cc%21)cc%20)C%20CC%21CC(C%20)CC%19C%21)cc%18)cc%16)C%17=O)cc%15C%14=O)cc%13)cc%12)C%12CC%13CC(C%12)CC%11C%13)cc%10)cc8)C9=O)cc7C6=O)cc5)cc4)C4CC5CC(C4)CC3C5)cc…	imide	Hsiao, Macromolecules 1998, 31, 7213-7217
391	('O=C(c1ccc2c(c1)C(=O)OC2=O)c1ccc2c(c1)C(=O)OC2=O', 'Nc1ccc(Oc2ccc(C3(c4ccc(Oc5ccc(N)cc5)cc4)C4CC5CC(C4)CC3C5)cc2)cc1')	Nc1ccc(Oc2ccc(C3(c4ccc(Oc5ccc(N)cc5)cc4)C4CC5CC(C4)CC3C5)cc2)cc1.O=C(c1ccc2c(c1)C(=O)OC2=O)c1ccc2c(c1)C(=O)OC2=O	Glass_Transition	289	C	Nc1ccc(Oc2ccc(C3(c4ccc(Oc5ccc(N6C(=O)c7ccc(C(=O)c8ccc9c(c8)C(=O)N(c8ccc(Oc%10ccc(C%11(c%12ccc(Oc%13ccc(N%14C(=O)c%15ccc(C(=O)c%16ccc%17c(c%16)C(=O)N(c%16ccc(Oc%18ccc(C%19(c%20ccc(Oc%21ccc(N%22C(=O)c%23ccc(C(=O)c%24ccc%25c(c%24)C(=O)OC%25=O)cc%23C%22=O)cc%21)cc%20)C%20CC%21CC(C%20)CC%19C%21)cc%18)cc%16)C%17=O)cc%15C%14=O)cc%13)cc%12)C%12CC%13CC(C%12)CC%11C%13)cc%10)cc8)C9=O)cc7C6=O)cc5)cc4)C4CC5CC…	imide	Hsiao, Macromolecules 1998, 31, 7213-7217
392	('O=C1OC(=O)c2cc(C(c3ccc4c(c3)C(=O)OC4=O)(C(F)(F)F)C(F)(F)F)ccc21', 'Nc1ccc(Oc2ccc(C3(c4ccc(Oc5ccc(N)cc5)cc4)C4CC5CC(C4)CC3C5)cc2)cc1')	Nc1ccc(Oc2ccc(C3(c4ccc(Oc5ccc(N)cc5)cc4)C4CC5CC(C4)CC3C5)cc2)cc1.O=C1OC(=O)c2cc(C(c3ccc4c(c3)C(=O)OC4=O)(C(F)(F)F)C(F)(F)F)ccc21	Glass_Transition	300	C	Nc1ccc(Oc2ccc(C3(c4ccc(Oc5ccc(N6C(=O)c7ccc(C(c8ccc9c(c8)C(=O)N(c8ccc(Oc%10ccc(C%11(c%12ccc(Oc%13ccc(N%14C(=O)c%15ccc(C(c%16ccc%17c(c%16)C(=O)N(c%16ccc(Oc%18ccc(C%19(c%20ccc(Oc%21ccc(N%22C(=O)c%23ccc(C(c%24ccc%25c(c%24)C(=O)OC%25=O)(C(F)(F)F)C(F)(F)F)cc%23C%22=O)cc%21)cc%20)C%20CC%21CC(C%20)CC%19C%21)cc%18)cc%16)C%17=O)(C(F)(F)F)C(F)(F)F)cc%15C%14=O)cc%13)cc%12)C%12CC%13CC(C%12)CC%11C%13)cc%10)cc8…	imide	Hsiao, Macromolecules 1998, 31, 7213-7217
393	('O=C1OC(=O)c2cc(S(=O)(=O)c3ccc4c(c3)C(=O)OC4=O)ccc21', 'Nc1ccc(Oc2ccc(C3(c4ccc(Oc5ccc(N)cc5)cc4)C4CC5CC(C4)CC3C5)cc2)cc1')	Nc1ccc(Oc2ccc(C3(c4ccc(Oc5ccc(N)cc5)cc4)C4CC5CC(C4)CC3C5)cc2)cc1.O=C1OC(=O)c2cc(S(=O)(=O)c3ccc4c(c3)C(=O)OC4=O)ccc21	Glass_Transition	303	C	Nc1ccc(Oc2ccc(C3(c4ccc(Oc5ccc(N6C(=O)c7ccc(S(=O)(=O)c8ccc9c(c8)C(=O)N(c8ccc(Oc%10ccc(C%11(c%12ccc(Oc%13ccc(N%14C(=O)c%15ccc(S(=O)(=O)c%16ccc%17c(c%16)C(=O)N(c%16ccc(Oc%18ccc(C%19(c%20ccc(Oc%21ccc(N%22C(=O)c%23ccc(S(=O)(=O)c%24ccc%25c(c%24)C(=O)OC%25=O)cc%23C%22=O)cc%21)cc%20)C%20CC%21CC(C%20)CC%19C%21)cc%18)cc%16)C%17=O)cc%15C%14=O)cc%13)cc%12)C%12CC%13CC(C%12)CC%11C%13)cc%10)cc8)C9=O)cc7C6=O)cc5…	imide	Hsiao, Macromolecules 1998, 31, 7213-7217
394	('Nc1ccc(Oc2ccc(C3(c4ccc(Oc5ccc(N)cc5)cc4)C4CC5CC(C4)CC3C5)cc2)cc1', 'CC(C)(c1ccc(Oc2ccc3c(c2)C(=O)OC3=O)cc1)c1ccc(Oc2ccc3c(c2)C(=O)OC3=O)cc1')	Nc1ccc(Oc2ccc(C3(c4ccc(Oc5ccc(N)cc5)cc4)C4CC5CC(C4)CC3C5)cc2)cc1.CC(C)(c1ccc(Oc2ccc3c(c2)C(=O)OC3=O)cc1)c1ccc(Oc2ccc3c(c2)C(=O)OC3=O)cc1	Glass_Transition	248	C	CC(C)(c1ccc(Oc2ccc3c(c2)C(=O)OC3=O)cc1)c1ccc(Oc2ccc3c(c2)C(=O)N(c2ccc(Oc4ccc(C5(c6ccc(Oc7ccc(N8C(=O)c9ccc(Oc%10ccc(C(C)(C)c%11ccc(Oc%12ccc%13c(c%12)C(=O)N(c%12ccc(Oc%14ccc(C%15(c%16ccc(Oc%17ccc(N%18C(=O)c%19ccc(Oc%20ccc(C(C)(C)c%21ccc(Oc%22ccc%23c(c%22)C(=O)N(c%22ccc(Oc%24ccc(C%25(c%26ccc(Oc%27ccc(N)cc%27)cc%26)C%26CC%27CC(C%26)CC%25C%27)cc%24)cc%22)C%23=O)cc%21)cc%20)cc%19C%18=O)cc%17)cc%16)C%16…	imide	Hsiao, Macromolecules 1998, 31, 7213-7217
395	('Nc1ccc(Oc2ccc(C3(c4ccc(Oc5ccc(N)cc5)cc4)C4CC5CC(C4)CC3C5)cc2)cc1', 'O=C1OC(=O)c2cc(Oc3ccc(C4(c5ccc(Oc6ccc7c(c6)C(=O)OC7=O)cc5)C5CC6CC(C5)CC4C6)cc3)ccc21')	Nc1ccc(Oc2ccc(C3(c4ccc(Oc5ccc(N)cc5)cc4)C4CC5CC(C4)CC3C5)cc2)cc1.O=C1OC(=O)c2cc(Oc3ccc(C4(c5ccc(Oc6ccc7c(c6)C(=O)OC7=O)cc5)C5CC6CC(C5)CC4C6)cc3)ccc21	Glass_Transition	296	C	Nc1ccc(Oc2ccc(C3(c4ccc(Oc5ccc(N6C(=O)c7ccc(Oc8ccc(C9(c%10ccc(Oc%11ccc%12c(c%11)C(=O)N(c%11ccc(Oc%13ccc(C%14(c%15ccc(Oc%16ccc(N%17C(=O)c%18ccc(Oc%19ccc(C%20(c%21ccc(Oc%22ccc%23c(c%22)C(=O)N(c%22ccc(Oc%24ccc(C%25(c%26ccc(Oc%27ccc(N%28C(=O)c%29ccc(Oc%30ccc(C%31(c%32ccc(Oc%33ccc%34c(c%33)C(=O)OC%34=O)cc%32)C%32CC%33CC(C%32)CC%31C%33)cc%30)cc%29C%28=O)cc%27)cc%26)C%26CC%27CC(C%26)CC%25C%27)cc%24)cc%22…	imide	Hsiao, Macromolecules 1998, 31, 7213-7217
396	('O=C(O)c1ccc(C(=O)O)cc1', 'Nc1ccc(Oc2ccc(C3(c4ccc(Oc5ccc(N)cc5)cc4)C4CC5CC(C4)CC3C5)cc2)cc1')	Nc1ccc(Oc2ccc(C3(c4ccc(Oc5ccc(N)cc5)cc4)C4CC5CC(C4)CC3C5)cc2)cc1.O=C(O)c1ccc(C(=O)O)cc1	Glass_Transition	264	C	Nc1ccc(Oc2ccc(C3(c4ccc(Oc5ccc(NC(=O)c6ccc(C(=O)Nc7ccc(Oc8ccc(C9(c%10ccc(Oc%11ccc(NC(=O)c%12ccc(C(=O)Nc%13ccc(Oc%14ccc(C%15(c%16ccc(Oc%17ccc(NC(=O)c%18ccc(C(=O)O)cc%18)cc%17)cc%16)C%16CC%17CC(C%16)CC%15C%17)cc%14)cc%13)cc%12)cc%11)cc%10)C%10CC%11CC(C%10)CC9C%11)cc8)cc7)cc6)cc5)cc4)C4CC5CC(C4)CC3C5)cc2)cc1	amide	Hsiao. J Polym Sci A: PolymChem 37: 1435Ã¢â‚¬â€œ1442, 1999
397	('O=C(O)c1cccc(C(=O)O)c1', 'Nc1ccc(Oc2ccc(C3(c4ccc(Oc5ccc(N)cc5)cc4)C4CC5CC(C4)CC3C5)cc2)cc1')	Nc1ccc(Oc2ccc(C3(c4ccc(Oc5ccc(N)cc5)cc4)C4CC5CC(C4)CC3C5)cc2)cc1.O=C(O)c1cccc(C(=O)O)c1	Glass_Transition	231	C	Nc1ccc(Oc2ccc(C3(c4ccc(Oc5ccc(NC(=O)c6cccc(C(=O)Nc7ccc(Oc8ccc(C9(c%10ccc(Oc%11ccc(NC(=O)c%12cccc(C(=O)Nc%13ccc(Oc%14ccc(C%15(c%16ccc(Oc%17ccc(NC(=O)c%18cccc(C(=O)O)c%18)cc%17)cc%16)C%16CC%17CC(C%16)CC%15C%17)cc%14)cc%13)c%12)cc%11)cc%10)C%10CC%11CC(C%10)CC9C%11)cc8)cc7)c6)cc5)cc4)C4CC5CC(C4)CC3C5)cc2)cc1	amide	Hsiao. J Polym Sci A: PolymChem 37: 1435Ã¢â‚¬â€œ1442, 1999
398	('O=C(O)c1ccc(Oc2ccc(C(=O)O)cc2)cc1', 'Nc1ccc(Oc2ccc(C3(c4ccc(Oc5ccc(N)cc5)cc4)C4CC5CC(C4)CC3C5)cc2)cc1')	Nc1ccc(Oc2ccc(C3(c4ccc(Oc5ccc(N)cc5)cc4)C4CC5CC(C4)CC3C5)cc2)cc1.O=C(O)c1ccc(Oc2ccc(C(=O)O)cc2)cc1	Glass_Transition	230	C	Nc1ccc(Oc2ccc(C3(c4ccc(Oc5ccc(NC(=O)c6ccc(Oc7ccc(C(=O)Nc8ccc(Oc9ccc(C%10(c%11ccc(Oc%12ccc(NC(=O)c%13ccc(Oc%14ccc(C(=O)Nc%15ccc(Oc%16ccc(C%17(c%18ccc(Oc%19ccc(NC(=O)c%20ccc(Oc%21ccc(C(=O)O)cc%21)cc%20)cc%19)cc%18)C%18CC%19CC(C%18)CC%17C%19)cc%16)cc%15)cc%14)cc%13)cc%12)cc%11)C%11CC%12CC(C%11)CC%10C%12)cc9)cc8)cc7)cc6)cc5)cc4)C4CC5CC(C4)CC3C5)cc2)cc1	amide	Hsiao. J Polym Sci A: PolymChem 37: 1435Ã¢â‚¬â€œ1442, 1999
399	('O=C(O)c1ccc(S(=O)(=O)c2ccc(C(=O)O)cc2)cc1', 'Nc1ccc(Oc2ccc(C3(c4ccc(Oc5ccc(N)cc5)cc4)C4CC5CC(C4)CC3C5)cc2)cc1')	Nc1ccc(Oc2ccc(C3(c4ccc(Oc5ccc(N)cc5)cc4)C4CC5CC(C4)CC3C5)cc2)cc1.O=C(O)c1ccc(S(=O)(=O)c2ccc(C(=O)O)cc2)cc1	Glass_Transition	252	C	Nc1ccc(Oc2ccc(C3(c4ccc(Oc5ccc(NC(=O)c6ccc(S(=O)(=O)c7ccc(C(=O)Nc8ccc(Oc9ccc(C%10(c%11ccc(Oc%12ccc(NC(=O)c%13ccc(S(=O)(=O)c%14ccc(C(=O)Nc%15ccc(Oc%16ccc(C%17(c%18ccc(Oc%19ccc(NC(=O)c%20ccc(S(=O)(=O)c%21ccc(C(=O)O)cc%21)cc%20)cc%19)cc%18)C%18CC%19CC(C%18)CC%17C%19)cc%16)cc%15)cc%14)cc%13)cc%12)cc%11)C%11CC%12CC(C%11)CC%10C%12)cc9)cc8)cc7)cc6)cc5)cc4)C4CC5CC(C4)CC3C5)cc2)cc1	amide	Hsiao. J Polym Sci A: PolymChem 37: 1435Ã¢â‚¬â€œ1442, 1999
400	('O=C(O)c1ccc(C(c2ccc(C(=O)O)cc2)(C(F)(F)F)C(F)(F)F)cc1', 'Nc1ccc(Oc2ccc(C3(c4ccc(Oc5ccc(N)cc5)cc4)C4CC5CC(C4)CC3C5)cc2)cc1')	Nc1ccc(Oc2ccc(C3(c4ccc(Oc5ccc(N)cc5)cc4)C4CC5CC(C4)CC3C5)cc2)cc1.O=C(O)c1ccc(C(c2ccc(C(=O)O)cc2)(C(F)(F)F)C(F)(F)F)cc1	Glass_Transition	241	C	Nc1ccc(Oc2ccc(C3(c4ccc(Oc5ccc(NC(=O)c6ccc(C(c7ccc(C(=O)Nc8ccc(Oc9ccc(C%10(c%11ccc(Oc%12ccc(NC(=O)c%13ccc(C(c%14ccc(C(=O)Nc%15ccc(Oc%16ccc(C%17(c%18ccc(Oc%19ccc(NC(=O)c%20ccc(C(c%21ccc(C(=O)O)cc%21)(C(F)(F)F)C(F)(F)F)cc%20)cc%19)cc%18)C%18CC%19CC(C%18)CC%17C%19)cc%16)cc%15)cc%14)(C(F)(F)F)C(F)(F)F)cc%13)cc%12)cc%11)C%11CC%12CC(C%11)CC%10C%12)cc9)cc8)cc7)(C(F)(F)F)C(F)(F)F)cc6)cc5)cc4)C4CC5CC(C4)CC…	amide	Hsiao. J Polym Sci A: PolymChem 37: 1435Ã¢â‚¬â€œ1442, 1999
401	('O=C(O)c1ccc2cc(C(=O)O)ccc2c1', 'Nc1ccc(Oc2ccc(C3(c4ccc(Oc5ccc(N)cc5)cc4)C4CC5CC(C4)CC3C5)cc2)cc1')	Nc1ccc(Oc2ccc(C3(c4ccc(Oc5ccc(N)cc5)cc4)C4CC5CC(C4)CC3C5)cc2)cc1.O=C(O)c1ccc2cc(C(=O)O)ccc2c1	Glass_Transition	266	C	Nc1ccc(Oc2ccc(C3(c4ccc(Oc5ccc(NC(=O)c6ccc7cc(C(=O)Nc8ccc(Oc9ccc(C%10(c%11ccc(Oc%12ccc(NC(=O)c%13ccc%14cc(C(=O)Nc%15ccc(Oc%16ccc(C%17(c%18ccc(Oc%19ccc(NC(=O)c%20ccc%21cc(C(=O)O)ccc%21c%20)cc%19)cc%18)C%18CC%19CC(C%18)CC%17C%19)cc%16)cc%15)ccc%14c%13)cc%12)cc%11)C%11CC%12CC(C%11)CC%10C%12)cc9)cc8)ccc7c6)cc5)cc4)C4CC5CC(C4)CC3C5)cc2)cc1	amide	Hsiao. J Polym Sci A: PolymChem 37: 1435Ã¢â‚¬â€œ1442, 1999
402	('O=C(O)c1ccc(C(=O)O)c2ccccc12', 'Nc1ccc(Oc2ccc(C3(c4ccc(Oc5ccc(N)cc5)cc4)C4CC5CC(C4)CC3C5)cc2)cc1')	Nc1ccc(Oc2ccc(C3(c4ccc(Oc5ccc(N)cc5)cc4)C4CC5CC(C4)CC3C5)cc2)cc1.O=C(O)c1ccc(C(=O)O)c2ccccc12	Glass_Transition	269	C	Nc1ccc(Oc2ccc(C3(c4ccc(Oc5ccc(NC(=O)c6ccc(C(=O)Nc7ccc(Oc8ccc(C9(c%10ccc(Oc%11ccc(NC(=O)c%12ccc(C(=O)Nc%13ccc(Oc%14ccc(C%15(c%16ccc(Oc%17ccc(NC(=O)c%18ccc(C(=O)O)c%19ccccc%18%19)cc%17)cc%16)C%16CC%17CC(C%16)CC%15C%17)cc%14)cc%13)c%13ccccc%12%13)cc%11)cc%10)C%10CC%11CC(C%10)CC9C%11)cc8)cc7)c7ccccc67)cc5)cc4)C4CC5CC(C4)CC3C5)cc2)cc1	amide	Hsiao. J Polym Sci A: PolymChem 37: 1435Ã¢â‚¬â€œ1442, 1999
403	('CC(O)CC(=O)O',)	CC(O)CC(=O)O	Glass_Transition	5.9	C	CC(O)CC(=O)OC(C)CC(=O)OC(C)CC(=O)OC(C)CC(=O)OC(C)CC(=O)OC(C)CC(=O)O	ester	Ishii-Hyakutake, Polymers 2018, 10, 1267
404	('O=C(O)CC(O)CCCc1ccccc1',)	O=C(O)CC(O)CCCc1ccccc1	Glass_Transition	-1.3	C	O=C(O)CC(CCCc1ccccc1)OC(=O)CC(CCCc1ccccc1)OC(=O)CC(CCCc1ccccc1)OC(=O)CC(CCCc1ccccc1)OC(=O)CC(CCCc1ccccc1)OC(=O)CC(O)CCCc1ccccc1	ester	Ishii-Hyakutake, Polymers 2018, 10, 1269
405	('CC(O)CC(=O)O',)	CC(O)CC(=O)O	Glass_Transition	13	C	CC(O)CC(=O)OC(C)CC(=O)OC(C)CC(=O)OC(C)CC(=O)OC(C)CC(=O)OC(C)CC(=O)O	ester	Ishii-Hyakutake, Polymers 2018, 10, 1270
406	('Cc1cc(Cc2ccc(N)c(C)c2)ccc1N', 'O=C1OC(=O)c2cc(C(c3ccc4c(c3)C(=O)OC4=O)(C(F)(F)F)C(F)(F)F)ccc21')	O=C1OC(=O)c2cc(C(c3ccc4c(c3)C(=O)OC4=O)(C(F)(F)F)C(F)(F)F)ccc21.Cc1cc(Cc2ccc(N)c(C)c2)ccc1N	Glass_Transition	288	C	Cc1cc(Cc2ccc(N3C(=O)c4ccc(C(c5ccc6c(c5)C(=O)N(c5ccc(Cc7ccc(N8C(=O)c9ccc(C(c%10ccc%11c(c%10)C(=O)N(c%10ccc(Cc%12ccc(N%13C(=O)c%14ccc(C(c%15ccc%16c(c%15)C(=O)OC%16=O)(C(F)(F)F)C(F)(F)F)cc%14C%13=O)c(C)c%12)cc%10C)C%11=O)(C(F)(F)F)C(F)(F)F)cc9C8=O)c(C)c7)cc5C)C6=O)(C(F)(F)F)C(F)(F)F)cc4C3=O)c(C)c2)ccc1N	imide	Hirayama, Journal of Membrane Science 111 (1996) 183-192
407	('Nc1ccc(Oc2ccc(Oc3ccc(Oc4ccc(N)cc4)cc3)cc2)cc1', 'O=C1OC(=O)c2cc(C(c3ccc4c(c3)C(=O)OC4=O)(C(F)(F)F)C(F)(F)F)ccc21')	O=C1OC(=O)c2cc(C(c3ccc4c(c3)C(=O)OC4=O)(C(F)(F)F)C(F)(F)F)ccc21.Nc1ccc(Oc2ccc(Oc3ccc(Oc4ccc(N)cc4)cc3)cc2)cc1	Glass_Transition	251	C	Nc1ccc(Oc2ccc(Oc3ccc(Oc4ccc(N5C(=O)c6ccc(C(c7ccc8c(c7)C(=O)N(c7ccc(Oc9ccc(Oc%10ccc(Oc%11ccc(N%12C(=O)c%13ccc(C(c%14ccc%15c(c%14)C(=O)N(c%14ccc(Oc%16ccc(Oc%17ccc(Oc%18ccc(N%19C(=O)c%20ccc(C(c%21ccc%22c(c%21)C(=O)OC%22=O)(C(F)(F)F)C(F)(F)F)cc%20C%19=O)cc%18)cc%17)cc%16)cc%14)C%15=O)(C(F)(F)F)C(F)(F)F)cc%13C%12=O)cc%11)cc%10)cc9)cc7)C8=O)(C(F)(F)F)C(F)(F)F)cc6C5=O)cc4)cc3)cc2)cc1	imide	Hirayama, Journal of Membrane Science 111 (1996) 183-192
408	('Nc1ccc(Cc2ccc(N)cc2)cc1', 'O=C1OC(=O)c2cc(C(c3ccc4c(c3)C(=O)OC4=O)(C(F)(F)F)C(F)(F)F)ccc21')	O=C1OC(=O)c2cc(C(c3ccc4c(c3)C(=O)OC4=O)(C(F)(F)F)C(F)(F)F)ccc21.Nc1ccc(Cc2ccc(N)cc2)cc1	Glass_Transition	296	C	Nc1ccc(Cc2ccc(N3C(=O)c4ccc(C(c5ccc6c(c5)C(=O)N(c5ccc(Cc7ccc(N8C(=O)c9ccc(C(c%10ccc%11c(c%10)C(=O)N(c%10ccc(Cc%12ccc(N%13C(=O)c%14ccc(C(c%15ccc%16c(c%15)C(=O)OC%16=O)(C(F)(F)F)C(F)(F)F)cc%14C%13=O)cc%12)cc%10)C%11=O)(C(F)(F)F)C(F)(F)F)cc9C8=O)cc7)cc5)C6=O)(C(F)(F)F)C(F)(F)F)cc4C3=O)cc2)cc1	imide	Hirayama, Journal of Membrane Science 111 (1996) 183-192
409	('Nc1ccc(Oc2ccc(N)cc2)cc1', 'O=C1OC(=O)c2cc(C(c3ccc4c(c3)C(=O)OC4=O)(C(F)(F)F)C(F)(F)F)ccc21')	O=C1OC(=O)c2cc(C(c3ccc4c(c3)C(=O)OC4=O)(C(F)(F)F)C(F)(F)F)ccc21.Nc1ccc(Oc2ccc(N)cc2)cc1	Glass_Transition	294	C	Nc1ccc(Oc2ccc(N3C(=O)c4ccc(C(c5ccc6c(c5)C(=O)N(c5ccc(Oc7ccc(N8C(=O)c9ccc(C(c%10ccc%11c(c%10)C(=O)N(c%10ccc(Oc%12ccc(N%13C(=O)c%14ccc(C(c%15ccc%16c(c%15)C(=O)OC%16=O)(C(F)(F)F)C(F)(F)F)cc%14C%13=O)cc%12)cc%10)C%11=O)(C(F)(F)F)C(F)(F)F)cc9C8=O)cc7)cc5)C6=O)(C(F)(F)F)C(F)(F)F)cc4C3=O)cc2)cc1	imide	Hirayama, Journal of Membrane Science 111 (1996) 183-192
410	('O=C(Cl)Cl', 'Oc1ccc(C2(c3ccc(O)cc3)CCCCC2)cc1')	Oc1ccc(C2(c3ccc(O)cc3)CCCCC2)cc1.O=C(Cl)Cl	Glass_Transition	170	C	O=C(Cl)Oc1ccc(C2(c3ccc(OC(=O)Oc4ccc(C5(c6ccc(OC(=O)Oc7ccc(C8(c9ccc(O)cc9)CCCCC8)cc7)cc6)CCCCC5)cc4)cc3)CCCCC2)cc1	carbonate	Hellums, ournal of Membrane Science, 67 (1992) 75-81
411	('O=C(Cl)Cl', 'Oc1ccc(C(=C(Cl)Cl)c2ccc(O)cc2)cc1')	Oc1ccc(C(=C(Cl)Cl)c2ccc(O)cc2)cc1.O=C(Cl)Cl	Glass_Transition	164	C	O=C(Cl)Oc1ccc(C(=C(Cl)Cl)c2ccc(OC(=O)Oc3ccc(C(=C(Cl)Cl)c4ccc(OC(=O)Oc5ccc(C(=C(Cl)Cl)c6ccc(O)cc6)cc5)cc4)cc3)cc2)cc1	carbonate	Hellums, ournal of Membrane Science, 67 (1992) 75-81
412	('O=C(Cl)Cl', 'CC1(C)CC2(CC(C)(C)c3ccc(O)cc32)c2cc(O)ccc21')	CC1(C)CC2(CC(C)(C)c3ccc(O)cc32)c2cc(O)ccc21.O=C(Cl)Cl	Glass_Transition	227	C	CC1(C)CC2(CC(C)(C)c3ccc(OC(=O)Oc4ccc5c(c4)C4(CC5(C)C)CC(C)(C)c5ccc(OC(=O)Oc6ccc7c(c6)C6(CC(C)(C)c8ccc(OC(=O)Cl)cc86)CC7(C)C)cc54)cc32)c2cc(O)ccc21	carbonate	Hellums, ournal of Membrane Science, 67 (1992) 75-81
413	('Nc1ccc(Oc2ccc(N)cc2)cc1', 'O=C1OC(=O)c2cc(-c3ccc4c(c3)C(=O)OC4=O)ccc21')	O=C1OC(=O)c2cc(-c3ccc4c(c3)C(=O)OC4=O)ccc21.Nc1ccc(Oc2ccc(N)cc2)cc1	Glass_Transition	257	C	Nc1ccc(Oc2ccc(N3C(=O)c4ccc(-c5ccc6c(c5)C(=O)N(c5ccc(Oc7ccc(N8C(=O)c9ccc(-c%10ccc%11c(c%10)C(=O)N(c%10ccc(Oc%12ccc(N%13C(=O)c%14ccc(-c%15ccc%16c(c%15)C(=O)OC%16=O)cc%14C%13=O)cc%12)cc%10)C%11=O)cc9C8=O)cc7)cc5)C6=O)cc4C3=O)cc2)cc1	imide	Hirayama, Journal of Membrane Science 111 (1996) 183-192
414	('Nc1ccc(Cc2ccc(N)cc2)cc1', 'O=C1OC(=O)c2cc(-c3ccc4c(c3)C(=O)OC4=O)ccc21')	O=C1OC(=O)c2cc(-c3ccc4c(c3)C(=O)OC4=O)ccc21.Nc1ccc(Cc2ccc(N)cc2)cc1	Glass_Transition	292	C	Nc1ccc(Cc2ccc(N3C(=O)c4ccc(-c5ccc6c(c5)C(=O)N(c5ccc(Cc7ccc(N8C(=O)c9ccc(-c%10ccc%11c(c%10)C(=O)N(c%10ccc(Cc%12ccc(N%13C(=O)c%14ccc(-c%15ccc%16c(c%15)C(=O)OC%16=O)cc%14C%13=O)cc%12)cc%10)C%11=O)cc9C8=O)cc7)cc5)C6=O)cc4C3=O)cc2)cc1	imide	Hirayama, Journal of Membrane Science 111 (1996) 183-192
415	('Nc1ccc(S(=O)(=O)c2ccc(N)cc2)cc1', 'O=C1OC(=O)c2cc(-c3ccc4c(c3)C(=O)OC4=O)ccc21')	O=C1OC(=O)c2cc(-c3ccc4c(c3)C(=O)OC4=O)ccc21.Nc1ccc(S(=O)(=O)c2ccc(N)cc2)cc1	Glass_Transition	325	C	Nc1ccc(S(=O)(=O)c2ccc(N3C(=O)c4ccc(-c5ccc6c(c5)C(=O)N(c5ccc(S(=O)(=O)c7ccc(N8C(=O)c9ccc(-c%10ccc%11c(c%10)C(=O)N(c%10ccc(S(=O)(=O)c%12ccc(N%13C(=O)c%14ccc(-c%15ccc%16c(c%15)C(=O)OC%16=O)cc%14C%13=O)cc%12)cc%10)C%11=O)cc9C8=O)cc7)cc5)C6=O)cc4C3=O)cc2)cc1	imide	Hirayama, Journal of Membrane Science 111 (1996) 183-192
416	('O=C1OC(=O)c2cc(-c3ccc4c(c3)C(=O)OC4=O)ccc21', 'Nc1ccc(C(c2ccc(N)cc2)(C(F)(F)F)C(F)(F)F)cc1')	O=C1OC(=O)c2cc(-c3ccc4c(c3)C(=O)OC4=O)ccc21.Nc1ccc(C(c2ccc(N)cc2)(C(F)(F)F)C(F)(F)F)cc1	Glass_Transition	320	C	Nc1ccc(C(c2ccc(N3C(=O)c4ccc(-c5ccc6c(c5)C(=O)N(c5ccc(C(c7ccc(N8C(=O)c9ccc(-c%10ccc%11c(c%10)C(=O)N(c%10ccc(C(c%12ccc(N%13C(=O)c%14ccc(-c%15ccc%16c(c%15)C(=O)OC%16=O)cc%14C%13=O)cc%12)(C(F)(F)F)C(F)(F)F)cc%10)C%11=O)cc9C8=O)cc7)(C(F)(F)F)C(F)(F)F)cc5)C6=O)cc4C3=O)cc2)(C(F)(F)F)C(F)(F)F)cc1	imide	Hirayama, Journal of Membrane Science 111 (1996) 183-192
417	('Nc1ccc(Oc2ccc(Oc3ccc(N)cc3)cc2)cc1', 'O=C1OC(=O)c2cc(-c3ccc4c(c3)C(=O)OC4=O)ccc21')	O=C1OC(=O)c2cc(-c3ccc4c(c3)C(=O)OC4=O)ccc21.Nc1ccc(Oc2ccc(Oc3ccc(N)cc3)cc2)cc1	Glass_Transition	259	C	Nc1ccc(Oc2ccc(Oc3ccc(N4C(=O)c5ccc(-c6ccc7c(c6)C(=O)N(c6ccc(Oc8ccc(Oc9ccc(N%10C(=O)c%11ccc(-c%12ccc%13c(c%12)C(=O)N(c%12ccc(Oc%14ccc(Oc%15ccc(N%16C(=O)c%17ccc(-c%18ccc%19c(c%18)C(=O)OC%19=O)cc%17C%16=O)cc%15)cc%14)cc%12)C%13=O)cc%11C%10=O)cc9)cc8)cc6)C7=O)cc5C4=O)cc3)cc2)cc1	imide	Hirayama, Journal of Membrane Science 111 (1996) 183-192
418	('O=C1OC(=O)c2cc(-c3ccc4c(c3)C(=O)OC4=O)ccc21', 'Nc1ccc(Oc2ccc(-c3ccc(Oc4ccc(N)cc4)cc3)cc2)cc1')	O=C1OC(=O)c2cc(-c3ccc4c(c3)C(=O)OC4=O)ccc21.Nc1ccc(Oc2ccc(-c3ccc(Oc4ccc(N)cc4)cc3)cc2)cc1	Glass_Transition	246	C	Nc1ccc(Oc2ccc(-c3ccc(Oc4ccc(N5C(=O)c6ccc(-c7ccc8c(c7)C(=O)N(c7ccc(Oc9ccc(-c%10ccc(Oc%11ccc(N%12C(=O)c%13ccc(-c%14ccc%15c(c%14)C(=O)N(c%14ccc(Oc%16ccc(-c%17ccc(Oc%18ccc(N%19C(=O)c%20ccc(-c%21ccc%22c(c%21)C(=O)OC%22=O)cc%20C%19=O)cc%18)cc%17)cc%16)cc%14)C%15=O)cc%13C%12=O)cc%11)cc%10)cc9)cc7)C8=O)cc6C5=O)cc4)cc3)cc2)cc1	imide	Hirayama, Journal of Membrane Science 111 (1996) 183-192
419	('O=C1OC(=O)c2cc(-c3ccc4c(c3)C(=O)OC4=O)ccc21', 'Nc1ccc(Oc2ccc(Oc3ccc(Oc4ccc(N)cc4)cc3)cc2)cc1')	O=C1OC(=O)c2cc(-c3ccc4c(c3)C(=O)OC4=O)ccc21.Nc1ccc(Oc2ccc(Oc3ccc(Oc4ccc(N)cc4)cc3)cc2)cc1	Glass_Transition	231	C	Nc1ccc(Oc2ccc(Oc3ccc(Oc4ccc(N5C(=O)c6ccc(-c7ccc8c(c7)C(=O)N(c7ccc(Oc9ccc(Oc%10ccc(Oc%11ccc(N%12C(=O)c%13ccc(-c%14ccc%15c(c%14)C(=O)N(c%14ccc(Oc%16ccc(Oc%17ccc(Oc%18ccc(N%19C(=O)c%20ccc(-c%21ccc%22c(c%21)C(=O)OC%22=O)cc%20C%19=O)cc%18)cc%17)cc%16)cc%14)C%15=O)cc%13C%12=O)cc%11)cc%10)cc9)cc7)C8=O)cc6C5=O)cc4)cc3)cc2)cc1	imide	Hirayama, Journal of Membrane Science 111 (1996) 183-192
420	('O=C1OC(=O)c2cc(-c3ccc4c(c3)C(=O)OC4=O)ccc21', 'Nc1ccc(Oc2ccc(S(=O)(=O)c3ccc(Oc4ccc(N)cc4)cc3)cc2)cc1')	O=C1OC(=O)c2cc(-c3ccc4c(c3)C(=O)OC4=O)ccc21.Nc1ccc(Oc2ccc(S(=O)(=O)c3ccc(Oc4ccc(N)cc4)cc3)cc2)cc1	Glass_Transition	284	C	Nc1ccc(Oc2ccc(S(=O)(=O)c3ccc(Oc4ccc(N5C(=O)c6ccc(-c7ccc8c(c7)C(=O)N(c7ccc(Oc9ccc(S(=O)(=O)c%10ccc(Oc%11ccc(N%12C(=O)c%13ccc(-c%14ccc%15c(c%14)C(=O)N(c%14ccc(Oc%16ccc(S(=O)(=O)c%17ccc(Oc%18ccc(N%19C(=O)c%20ccc(-c%21ccc%22c(c%21)C(=O)OC%22=O)cc%20C%19=O)cc%18)cc%17)cc%16)cc%14)C%15=O)cc%13C%12=O)cc%11)cc%10)cc9)cc7)C8=O)cc6C5=O)cc4)cc3)cc2)cc1	imide	Hirayama, Journal of Membrane Science 111 (1996) 183-192
421	('O=C1OC(=O)c2cc(-c3ccc4c(c3)C(=O)OC4=O)ccc21', 'CC(C)(c1ccc(Oc2ccc(N)cc2)cc1)c1ccc(Oc2ccc(N)cc2)cc1')	O=C1OC(=O)c2cc(-c3ccc4c(c3)C(=O)OC4=O)ccc21.CC(C)(c1ccc(Oc2ccc(N)cc2)cc1)c1ccc(Oc2ccc(N)cc2)cc1	Glass_Transition	249	C	CC(C)(c1ccc(Oc2ccc(N)cc2)cc1)c1ccc(Oc2ccc(N3C(=O)c4ccc(-c5ccc6c(c5)C(=O)N(c5ccc(Oc7ccc(C(C)(C)c8ccc(Oc9ccc(N%10C(=O)c%11ccc(-c%12ccc%13c(c%12)C(=O)N(c%12ccc(Oc%14ccc(C(C)(C)c%15ccc(Oc%16ccc(N%17C(=O)c%18ccc(-c%19ccc%20c(c%19)C(=O)OC%20=O)cc%18C%17=O)cc%16)cc%15)cc%14)cc%12)C%13=O)cc%11C%10=O)cc9)cc8)cc7)cc5)C6=O)cc4C3=O)cc2)cc1	imide	Hirayama, Journal of Membrane Science 111 (1996) 183-192
422	('O=C1OC(=O)c2cc(-c3ccc4c(c3)C(=O)OC4=O)ccc21', 'Nc1ccc(Oc2ccc(C(c3ccc(Oc4ccc(N)cc4)cc3)(C(F)(F)F)C(F)(F)F)cc2)cc1')	O=C1OC(=O)c2cc(-c3ccc4c(c3)C(=O)OC4=O)ccc21.Nc1ccc(Oc2ccc(C(c3ccc(Oc4ccc(N)cc4)cc3)(C(F)(F)F)C(F)(F)F)cc2)cc1	Glass_Transition	256	C	Nc1ccc(Oc2ccc(C(c3ccc(Oc4ccc(N5C(=O)c6ccc(-c7ccc8c(c7)C(=O)N(c7ccc(Oc9ccc(C(c%10ccc(Oc%11ccc(N%12C(=O)c%13ccc(-c%14ccc%15c(c%14)C(=O)N(c%14ccc(Oc%16ccc(C(c%17ccc(Oc%18ccc(N%19C(=O)c%20ccc(-c%21ccc%22c(c%21)C(=O)OC%22=O)cc%20C%19=O)cc%18)cc%17)(C(F)(F)F)C(F)(F)F)cc%16)cc%14)C%15=O)cc%13C%12=O)cc%11)cc%10)(C(F)(F)F)C(F)(F)F)cc9)cc7)C8=O)cc6C5=O)cc4)cc3)(C(F)(F)F)C(F)(F)F)cc2)cc1	imide	Hirayama, Journal of Membrane Science 111 (1996) 183-192
423	('Cc1cc(Cc2ccc(N)c(C)c2)ccc1N', 'O=C1OC(=O)c2cc(-c3ccc4c(c3)C(=O)OC4=O)ccc21')	O=C1OC(=O)c2cc(-c3ccc4c(c3)C(=O)OC4=O)ccc21.Cc1cc(Cc2ccc(N)c(C)c2)ccc1N	Glass_Transition	317	C	Cc1cc(Cc2ccc(N3C(=O)c4ccc(-c5ccc6c(c5)C(=O)N(c5ccc(Cc7ccc(N8C(=O)c9ccc(-c%10ccc%11c(c%10)C(=O)N(c%10ccc(Cc%12ccc(N%13C(=O)c%14ccc(-c%15ccc%16c(c%15)C(=O)OC%16=O)cc%14C%13=O)c(C)c%12)cc%10C)C%11=O)cc9C8=O)c(C)c7)cc5C)C6=O)cc4C3=O)c(C)c2)ccc1N	imide	Hirayama, Journal of Membrane Science 111 (1996) 183-192
424	('Nc1ccc(Cc2ccc(N)c(Cl)c2)cc1Cl', 'O=C1OC(=O)c2cc(-c3ccc4c(c3)C(=O)OC4=O)ccc21')	O=C1OC(=O)c2cc(-c3ccc4c(c3)C(=O)OC4=O)ccc21.Nc1ccc(Cc2ccc(N)c(Cl)c2)cc1Cl	Glass_Transition	308	C	Nc1ccc(Cc2ccc(N3C(=O)c4ccc(-c5ccc6c(c5)C(=O)N(c5ccc(Cc7ccc(N8C(=O)c9ccc(-c%10ccc%11c(c%10)C(=O)N(c%10ccc(Cc%12ccc(N%13C(=O)c%14ccc(-c%15ccc%16c(c%15)C(=O)OC%16=O)cc%14C%13=O)c(Cl)c%12)cc%10Cl)C%11=O)cc9C8=O)c(Cl)c7)cc5Cl)C6=O)cc4C3=O)c(Cl)c2)cc1Cl	imide	Hirayama, Journal of Membrane Science 111 (1996) 183-192
425	('Nc1ccc(Cc2ccc(N)cc2F)c(F)c1', 'O=C1OC(=O)c2cc(-c3ccc4c(c3)C(=O)OC4=O)ccc21')	O=C1OC(=O)c2cc(-c3ccc4c(c3)C(=O)OC4=O)ccc21.Nc1ccc(Cc2ccc(N)cc2F)c(F)c1	Glass_Transition	285	C	Nc1ccc(Cc2ccc(N3C(=O)c4ccc(-c5ccc6c(c5)C(=O)N(c5ccc(Cc7ccc(N8C(=O)c9ccc(-c%10ccc%11c(c%10)C(=O)N(c%10ccc(Cc%12ccc(N%13C(=O)c%14ccc(-c%15ccc%16c(c%15)C(=O)OC%16=O)cc%14C%13=O)cc%12F)c(F)c%10)C%11=O)cc9C8=O)cc7F)c(F)c5)C6=O)cc4C3=O)cc2F)c(F)c1	imide	Hirayama, Journal of Membrane Science 111 (1996) 183-192
426	('Nc1ccc(Cc2ccc(N)cc2Cl)c(Cl)c1', 'O=C1OC(=O)c2cc(-c3ccc4c(c3)C(=O)OC4=O)ccc21')	O=C1OC(=O)c2cc(-c3ccc4c(c3)C(=O)OC4=O)ccc21.Nc1ccc(Cc2ccc(N)cc2Cl)c(Cl)c1	Glass_Transition	289	C	Nc1ccc(Cc2ccc(N3C(=O)c4ccc(-c5ccc6c(c5)C(=O)N(c5ccc(Cc7ccc(N8C(=O)c9ccc(-c%10ccc%11c(c%10)C(=O)N(c%10ccc(Cc%12ccc(N%13C(=O)c%14ccc(-c%15ccc%16c(c%15)C(=O)OC%16=O)cc%14C%13=O)cc%12Cl)c(Cl)c%10)C%11=O)cc9C8=O)cc7Cl)c(Cl)c5)C6=O)cc4C3=O)cc2Cl)c(Cl)c1	imide	Hirayama, Journal of Membrane Science 111 (1996) 183-192
427	('O=C1OC(=O)c2cc(-c3ccc4c(c3)C(=O)OC4=O)ccc21', 'Nc1ccc(Cc2ccc(N)cc2Br)c(Br)c1')	O=C1OC(=O)c2cc(-c3ccc4c(c3)C(=O)OC4=O)ccc21.Nc1ccc(Cc2ccc(N)cc2Br)c(Br)c1	Glass_Transition	295	C	Nc1ccc(Cc2ccc(N3C(=O)c4ccc(-c5ccc6c(c5)C(=O)N(c5ccc(Cc7ccc(N8C(=O)c9ccc(-c%10ccc%11c(c%10)C(=O)N(c%10ccc(Cc%12ccc(N%13C(=O)c%14ccc(-c%15ccc%16c(c%15)C(=O)OC%16=O)cc%14C%13=O)cc%12Br)c(Br)c%10)C%11=O)cc9C8=O)cc7Br)c(Br)c5)C6=O)cc4C3=O)cc2Br)c(Br)c1	imide	Hirayama, Journal of Membrane Science 111 (1996) 183-192
428	('Cc1cc(Cc2cc(C)c(N)c(C)c2)cc(C)c1N', 'O=C1OC(=O)c2cc(-c3ccc4c(c3)C(=O)OC4=O)ccc21')	O=C1OC(=O)c2cc(-c3ccc4c(c3)C(=O)OC4=O)ccc21.Cc1cc(Cc2cc(C)c(N)c(C)c2)cc(C)c1N	Glass_Transition	319	C	Cc1cc(Cc2cc(C)c(N3C(=O)c4ccc(-c5ccc6c(c5)C(=O)N(c5c(C)cc(Cc7cc(C)c(N8C(=O)c9ccc(-c%10ccc%11c(c%10)C(=O)N(c%10c(C)cc(Cc%12cc(C)c(N%13C(=O)c%14ccc(-c%15ccc%16c(c%15)C(=O)OC%16=O)cc%14C%13=O)c(C)c%12)cc%10C)C%11=O)cc9C8=O)c(C)c7)cc5C)C6=O)cc4C3=O)c(C)c2)cc(C)c1N	imide	Hirayama, Journal of Membrane Science 111 (1996) 183-192
429	('Nc1ccc(Sc2ccc(N)cc2)cc1', 'O=C1OC(=O)c2cc(-c3ccc4c(c3)C(=O)OC4=O)ccc21')	O=C1OC(=O)c2cc(-c3ccc4c(c3)C(=O)OC4=O)ccc21.Nc1ccc(Sc2ccc(N)cc2)cc1	Glass_Transition	290	C	Nc1ccc(Sc2ccc(N3C(=O)c4ccc(-c5ccc6c(c5)C(=O)N(c5ccc(Sc7ccc(N8C(=O)c9ccc(-c%10ccc%11c(c%10)C(=O)N(c%10ccc(Sc%12ccc(N%13C(=O)c%14ccc(-c%15ccc%16c(c%15)C(=O)OC%16=O)cc%14C%13=O)cc%12)cc%10)C%11=O)cc9C8=O)cc7)cc5)C6=O)cc4C3=O)cc2)cc1	imide	Hirayama, Journal of Membrane Science 111 (1996) 183-192
430	('O=C(Cl)Cl', 'Oc1ccc(C2(c3ccc(O)cc3)CC3CCC2C3)cc1')	Oc1ccc(C2(c3ccc(O)cc3)CC3CCC2C3)cc1.O=C(Cl)Cl	Glass_Transition	232	C	O=C(Cl)Oc1ccc(C2(c3ccc(OC(=O)Oc4ccc(C5(c6ccc(OC(=O)Oc7ccc(C8(c9ccc(O)cc9)CC9CCC8C9)cc7)cc6)CC6CCC5C6)cc4)cc3)CC3CCC2C3)cc1	carbonate	Hellums, ournal of Membrane Science, 67 (1992) 75-81
431	('Nc1ccc(S(=O)(=O)c2ccc(N)cc2)cc1', 'O=C1OC(=O)c2cc(C(c3ccc4c(c3)C(=O)OC4=O)(C(F)(F)F)C(F)(F)F)ccc21')	Nc1ccc(S(=O)(=O)c2ccc(N)cc2)cc1.O=C1OC(=O)c2cc(C(c3ccc4c(c3)C(=O)OC4=O)(C(F)(F)F)C(F)(F)F)ccc21	Glass_Transition	325	C	Nc1ccc(S(=O)(=O)c2ccc(N3C(=O)c4ccc(C(c5ccc6c(c5)C(=O)N(c5ccc(S(=O)(=O)c7ccc(N8C(=O)c9ccc(C(c%10ccc%11c(c%10)C(=O)N(c%10ccc(S(=O)(=O)c%12ccc(N%13C(=O)c%14ccc(C(c%15ccc%16c(c%15)C(=O)OC%16=O)(C(F)(F)F)C(F)(F)F)cc%14C%13=O)cc%12)cc%10)C%11=O)(C(F)(F)F)C(F)(F)F)cc9C8=O)cc7)cc5)C6=O)(C(F)(F)F)C(F)(F)F)cc4C3=O)cc2)cc1	imide	Kawakami, Journal of Applied Polymer Science, Vol. 57,789-795 (1995)
432	('Nc1ccc(C(c2ccc(N)cc2)(C(F)(F)F)C(F)(F)F)cc1', 'C[Si](C)(C)c1ccc(-c2c3c(=O)oc(=O)c3c(-c3ccc([Si](C)(C)C)cc3)c3c(=O)oc(=O)c23)cc1')	C[Si](C)(C)c1ccc(-c2c3c(=O)oc(=O)c3c(-c3ccc([Si](C)(C)C)cc3)c3c(=O)oc(=O)c23)cc1.Nc1ccc(C(c2ccc(N)cc2)(C(F)(F)F)C(F)(F)F)cc1	Glass_Transition	245.6	C	C[Si](C)(C)c1ccc(-c2c3c(=O)N(c4ccc(C(c5ccc(-n6c(=O)c7c(-c8ccc([Si](C)(C)C)cc8)c8c(=O)n(-c9ccc(C(c%10ccc(-n%11c(=O)c%12c(-c%13ccc([Si](C)(C)C)cc%13)c%13c(=O)n(-c%14ccc(C(c%15ccc(N)cc%15)(C(F)(F)F)C(F)(F)F)cc%14)c(=O)c%13c(-c%13ccc([Si](C)(C)C)cc%13)c%12c%11=O)cc%10)(C(F)(F)F)C(F)(F)F)cc9)c(=O)c8c(-c8ccc([Si](C)(C)C)cc8)c7c6=O)cc5)(C(F)(F)F)C(F)(F)F)cc4)c(=O)c3c(-c3ccc([Si](C)(C)C)cc3)c3c(=O)oc(=O)…	imide	Kim, J Polym Sci Part A: Polym Chem 40: 4288Ã¢â‚¬â€œ4296, 2002
433	('Nc1ccc(Oc2ccccc2)c(N)c1', 'O=C1OC(=O)c2cc(C(c3ccc4c(c3)C(=O)OC4=O)(C(F)(F)F)C(F)(F)F)ccc21')	Nc1ccc(Oc2ccccc2)c(N)c1.O=C1OC(=O)c2cc(C(c3ccc4c(c3)C(=O)OC4=O)(C(F)(F)F)C(F)(F)F)ccc21	Glass_Transition	281	C	Nc1cc(N2C(=O)c3ccc(C(c4ccc5c(c4)C(=O)N(c4cc(N6C(=O)c7ccc(C(c8ccc9c(c8)C(=O)N(c8ccc(Oc%10ccccc%10)c(N%10C(=O)c%11ccc(C(c%12ccc%13c(c%12)C(=O)OC%13=O)(C(F)(F)F)C(F)(F)F)cc%11C%10=O)c8)C9=O)(C(F)(F)F)C(F)(F)F)cc7C6=O)ccc4Oc4ccccc4)C5=O)(C(F)(F)F)C(F)(F)F)cc3C2=O)ccc1Oc1ccccc1	imide	Kothawade, Journal of Applied Polymer Science, Vol. 108, 3881Ã¢â‚¬â€œ3889 (2008)
434	('Nc1ccc(Oc2ccccc2)c(N)c1', 'O=C1OC(=O)c2cc(-c3ccc4c(c3)C(=O)OC4=O)ccc21')	Nc1ccc(Oc2ccccc2)c(N)c1.O=C1OC(=O)c2cc(-c3ccc4c(c3)C(=O)OC4=O)ccc21	Glass_Transition	264	C	Nc1cc(N2C(=O)c3ccc(-c4ccc5c(c4)C(=O)N(c4cc(N6C(=O)c7ccc(-c8ccc9c(c8)C(=O)N(c8cc(N%10C(=O)c%11ccc(-c%12ccc%13c(c%12)C(=O)OC%13=O)cc%11C%10=O)ccc8Oc8ccccc8)C9=O)cc7C6=O)ccc4Oc4ccccc4)C5=O)cc3C2=O)ccc1Oc1ccccc1	imide	Kothawade, Journal of Applied Polymer Science, Vol. 108, 3881Ã¢â‚¬â€œ3889 (2008)
435	('Nc1ccc(Oc2ccccc2)c(N)c1', 'O=C1OC(=O)c2cc(-c3ccc4c(c3)C(=O)OC4=O)ccc21')	Nc1ccc(Oc2ccccc2)c(N)c1.O=C1OC(=O)c2cc(-c3ccc4c(c3)C(=O)OC4=O)ccc21	Glass_Transition	248	C	Nc1cc(N2C(=O)c3ccc(-c4ccc5c(c4)C(=O)N(c4cc(N6C(=O)c7ccc(-c8ccc9c(c8)C(=O)N(c8cc(N%10C(=O)c%11ccc(-c%12ccc%13c(c%12)C(=O)OC%13=O)cc%11C%10=O)ccc8Oc8ccccc8)C9=O)cc7C6=O)ccc4Oc4ccccc4)C5=O)cc3C2=O)ccc1Oc1ccccc1	imide	Kothawade, Journal of Applied Polymer Science, Vol. 108, 3881Ã¢â‚¬â€œ3889 (2008)
436	('Nc1ccc(Oc2ccccc2)c(N)c1', 'O=c1oc(=O)c2cc3c(=O)oc(=O)c3cc12')	Nc1ccc(Oc2ccccc2)c(N)c1.O=c1oc(=O)c2cc3c(=O)oc(=O)c3cc12	Glass_Transition	250	C	Nc1ccc(Oc2ccccc2)c(-n2c(=O)c3cc4c(=O)n(-c5cc(-n6c(=O)c7cc8c(=O)n(-c9cc(N%10c(=O)c%11cc%12c(=O)oc(=O)c%12cc%11c%10=O)ccc9Oc9ccccc9)c(=O)c8cc7c6=O)ccc5Oc5ccccc5)c(=O)c4cc3c2=O)c1	imide	Kothawade, Journal of Applied Polymer Science, Vol. 108, 3881Ã¢â‚¬â€œ3889 (2008)
437	('OCCCCO', 'CCOC(=O)OCC')	CCOC(=O)OCC.OCCCCO	Glass_Transition	-27	C	CCOC(=O)OCCCCOC(=O)OCCCCOC(=O)OCCCCO	carbonate	Kricheldorf, Journal of Polymer Science: Part A Polymer Chemistry, Vol. 34, 2399-2406 (1996)
439	('Nc1ccc(S(=O)(=O)c2ccc(N)cc2)cc1', 'CC(C)(c1ccc(Oc2ccc3c(c2)C(=O)OC3=O)cc1)c1ccc(Oc2ccc3c(c2)C(=O)OC3=O)cc1')	CC(C)(c1ccc(Oc2ccc3c(c2)C(=O)OC3=O)cc1)c1ccc(Oc2ccc3c(c2)C(=O)OC3=O)cc1.Nc1ccc(S(=O)(=O)c2ccc(N)cc2)cc1	Glass_Transition	280	C	CC(C)(c1ccc(Oc2ccc3c(c2)C(=O)OC3=O)cc1)c1ccc(Oc2ccc3c(c2)C(=O)N(c2ccc(S(=O)(=O)c4ccc(N5C(=O)c6ccc(Oc7ccc(C(C)(C)c8ccc(Oc9ccc%10c(c9)C(=O)N(c9ccc(S(=O)(=O)c%11ccc(N%12C(=O)c%13ccc(Oc%14ccc(C(C)(C)c%15ccc(Oc%16ccc%17c(c%16)C(=O)N(c%16ccc(S(=O)(=O)c%18ccc(N)cc%18)cc%16)C%17=O)cc%15)cc%14)cc%13C%12=O)cc%11)cc9)C%10=O)cc8)cc7)cc6C5=O)cc4)cc2)C3=O)cc1	imide	Kryuchkova, Moscow University Chemistry Bulletin, 2017, Vol. 72, No. 3, pp. 120Ã¢â‚¬â€œ127.
440	('CC(C)(C)c1cc(C(=O)O)cc(C(=O)O)c1', 'CC(C)(c1ccc(Oc2ccc(N)cc2)cc1)c1ccc(Oc2ccc(N)cc2)cc1')	CC(C)(c1ccc(Oc2ccc(N)cc2)cc1)c1ccc(Oc2ccc(N)cc2)cc1.CC(C)(C)c1cc(C(=O)O)cc(C(=O)O)c1	Glass_Transition	244	C	CC(C)(C)c1cc(C(=O)O)cc(C(=O)Nc2ccc(Oc3ccc(C(C)(C)c4ccc(Oc5ccc(NC(=O)c6cc(C(=O)Nc7ccc(Oc8ccc(C(C)(C)c9ccc(Oc%10ccc(NC(=O)c%11cc(C(=O)Nc%12ccc(Oc%13ccc(C(C)(C)c%14ccc(Oc%15ccc(N)cc%15)cc%14)cc%13)cc%12)cc(C(C)(C)C)c%11)cc%10)cc9)cc8)cc7)cc(C(C)(C)C)c6)cc5)cc4)cc3)cc2)c1	amide	LEE, Eur. Polym. J. Vol. 34, PP 665-670, 1998
441	('O=C(O)c1cccc(C(=O)O)c1', 'Nc1ccc(Oc2ccc(C(c3ccc(Oc4ccc(N)cc4)cc3)(C(F)(F)F)C(F)(F)F)cc2)cc1')	Nc1ccc(Oc2ccc(C(c3ccc(Oc4ccc(N)cc4)cc3)(C(F)(F)F)C(F)(F)F)cc2)cc1.O=C(O)c1cccc(C(=O)O)c1	Glass_Transition	224	C	Nc1ccc(Oc2ccc(C(c3ccc(Oc4ccc(NC(=O)c5cccc(C(=O)Nc6ccc(Oc7ccc(C(c8ccc(Oc9ccc(NC(=O)c%10cccc(C(=O)Nc%11ccc(Oc%12ccc(C(c%13ccc(Oc%14ccc(NC(=O)c%15cccc(C(=O)O)c%15)cc%14)cc%13)(C(F)(F)F)C(F)(F)F)cc%12)cc%11)c%10)cc9)cc8)(C(F)(F)F)C(F)(F)F)cc7)cc6)c5)cc4)cc3)(C(F)(F)F)C(F)(F)F)cc2)cc1	amide	LEE, Eur. Polym. J. Vol. 34, PP 665-670, 1998
442	('CC(C)(C)c1cc(C(=O)O)cc(C(=O)O)c1', 'Nc1ccc(Oc2ccc(C(c3ccc(Oc4ccc(N)cc4)cc3)(C(F)(F)F)C(F)(F)F)cc2)cc1')	Nc1ccc(Oc2ccc(C(c3ccc(Oc4ccc(N)cc4)cc3)(C(F)(F)F)C(F)(F)F)cc2)cc1.CC(C)(C)c1cc(C(=O)O)cc(C(=O)O)c1	Glass_Transition	253	C	CC(C)(C)c1cc(C(=O)O)cc(C(=O)Nc2ccc(Oc3ccc(C(c4ccc(Oc5ccc(NC(=O)c6cc(C(=O)Nc7ccc(Oc8ccc(C(c9ccc(Oc%10ccc(NC(=O)c%11cc(C(=O)Nc%12ccc(Oc%13ccc(C(c%14ccc(Oc%15ccc(N)cc%15)cc%14)(C(F)(F)F)C(F)(F)F)cc%13)cc%12)cc(C(C)(C)C)c%11)cc%10)cc9)(C(F)(F)F)C(F)(F)F)cc8)cc7)cc(C(C)(C)C)c6)cc5)cc4)(C(F)(F)F)C(F)(F)F)cc3)cc2)c1	amide	LEE, Eur. Polym. J. Vol. 34, PP 665-670, 1998
443	('Nc1ccc(Oc2ccc(N)cc2)cc1', 'O=C1OC(=O)c2cc(Sc3ccc4c(c3)C(=O)OC4=O)ccc21')	Nc1ccc(Oc2ccc(N)cc2)cc1.O=C1OC(=O)c2cc(Sc3ccc4c(c3)C(=O)OC4=O)ccc21	Glass_Transition	267	C	Nc1ccc(Oc2ccc(N3C(=O)c4ccc(Sc5ccc6c(c5)C(=O)N(c5ccc(Oc7ccc(N8C(=O)c9ccc(Sc%10ccc%11c(c%10)C(=O)N(c%10ccc(Oc%12ccc(N%13C(=O)c%14ccc(Sc%15ccc%16c(c%15)C(=O)OC%16=O)cc%14C%13=O)cc%12)cc%10)C%11=O)cc9C8=O)cc7)cc5)C6=O)cc4C3=O)cc2)cc1	imide	Li, J Appl Polym Sci 63: 1821-1826, 1997
444	('Nc1ccc(Oc2ccc(N)cc2)cc1', 'O=C1OC(=O)c2c(Sc3cccc4c3C(=O)OC4=O)cccc21')	Nc1ccc(Oc2ccc(N)cc2)cc1.O=C1OC(=O)c2c(Sc3cccc4c3C(=O)OC4=O)cccc21	Glass_Transition	288	C	Nc1ccc(Oc2ccc(N3C(=O)c4cccc(Sc5cccc6c5C(=O)N(c5ccc(Oc7ccc(N8C(=O)c9cccc(Sc%10cccc%11c%10C(=O)N(c%10ccc(Oc%12ccc(N%13C(=O)c%14cccc(Sc%15cccc%16c%15C(=O)OC%16=O)c%14C%13=O)cc%12)cc%10)C%11=O)c9C8=O)cc7)cc5)C6=O)c4C3=O)cc2)cc1	imide	Li, J Appl Polym Sci 63: 1821-1826, 1997
445	('Cc1cc(N)ccc1-c1ccc(N)cc1C', 'O=C(Cc1ccc(C2(c3ccc(OC(=O)c4ccc5c(c4)C(=O)OC5=O)cc3)CCCC2)cc1)c1ccc2c(c1)C(=O)OC2=O')	Cc1cc(N)ccc1-c1ccc(N)cc1C.O=C(Cc1ccc(C2(c3ccc(OC(=O)c4ccc5c(c4)C(=O)OC5=O)cc3)CCCC2)cc1)c1ccc2c(c1)C(=O)OC2=O	Glass_Transition	271	C	Cc1cc(N)ccc1-c1ccc(N2C(=O)c3ccc(C(=O)Oc4ccc(C5(c6ccc(CC(=O)c7ccc8c(c7)C(=O)N(c7ccc(-c9ccc(N%10C(=O)c%11ccc(C(=O)Cc%12ccc(C%13(c%14ccc(OC(=O)c%15ccc%16c(c%15)C(=O)N(c%15ccc(-c%17ccc(N%18C(=O)c%19ccc(C(=O)Oc%20ccc(C%21(c%22ccc(CC(=O)c%23ccc%24c(c%23)C(=O)OC%24=O)cc%22)CCCC%21)cc%20)cc%19C%18=O)cc%17C)c(C)c%15)C%16=O)cc%14)CCCC%13)cc%12)cc%11C%10=O)cc9C)c(C)c7)C8=O)cc6)CCCC5)cc4)cc3C2=O)cc1C	imide	Li, J. APPL. POLYM. SCI. 42670, 2015
446	('Nc1ccc(Oc2ccc(Oc3ccc(N)cc3)cc2)cc1', 'O=C(Cc1ccc(C2(c3ccc(OC(=O)c4ccc5c(c4)C(=O)OC5=O)cc3)CCCC2)cc1)c1ccc2c(c1)C(=O)OC2=O')	Nc1ccc(Oc2ccc(Oc3ccc(N)cc3)cc2)cc1.O=C(Cc1ccc(C2(c3ccc(OC(=O)c4ccc5c(c4)C(=O)OC5=O)cc3)CCCC2)cc1)c1ccc2c(c1)C(=O)OC2=O	Glass_Transition	237	C	Nc1ccc(Oc2ccc(Oc3ccc(N4C(=O)c5ccc(C(=O)Cc6ccc(C7(c8ccc(OC(=O)c9ccc%10c(c9)C(=O)N(c9ccc(Oc%11ccc(Oc%12ccc(N%13C(=O)c%14ccc(C(=O)Oc%15ccc(C%16(c%17ccc(CC(=O)c%18ccc%19c(c%18)C(=O)N(c%18ccc(Oc%20ccc(Oc%21ccc(N%22C(=O)c%23ccc(C(=O)Oc%24ccc(C%25(c%26ccc(CC(=O)c%27ccc%28c(c%27)C(=O)OC%28=O)cc%26)CCCC%25)cc%24)cc%23C%22=O)cc%21)cc%20)cc%18)C%19=O)cc%17)CCCC%16)cc%15)cc%14C%13=O)cc%12)cc%11)cc9)C%10=O)cc…	imide	Li, J. APPL. POLYM. SCI. 42670, 2016
447	('Nc1ccc(Oc2cccc(Oc3ccc(N)cc3)c2)cc1', 'O=C(Cc1ccc(C2(c3ccc(OC(=O)c4ccc5c(c4)C(=O)OC5=O)cc3)CCCC2)cc1)c1ccc2c(c1)C(=O)OC2=O')	Nc1ccc(Oc2cccc(Oc3ccc(N)cc3)c2)cc1.O=C(Cc1ccc(C2(c3ccc(OC(=O)c4ccc5c(c4)C(=O)OC5=O)cc3)CCCC2)cc1)c1ccc2c(c1)C(=O)OC2=O	Glass_Transition	217	C	Nc1ccc(Oc2cccc(Oc3ccc(N4C(=O)c5ccc(C(=O)Cc6ccc(C7(c8ccc(OC(=O)c9ccc%10c(c9)C(=O)N(c9ccc(Oc%11cccc(Oc%12ccc(N%13C(=O)c%14ccc(C(=O)Oc%15ccc(C%16(c%17ccc(CC(=O)c%18ccc%19c(c%18)C(=O)N(c%18ccc(Oc%20cccc(Oc%21ccc(N%22C(=O)c%23ccc(C(=O)Cc%24ccc(C%25(c%26ccc(OC(=O)c%27ccc%28c(c%27)C(=O)OC%28=O)cc%26)CCCC%25)cc%24)cc%23C%22=O)cc%21)c%20)cc%18)C%19=O)cc%17)CCCC%16)cc%15)cc%14C%13=O)cc%12)c%11)cc9)C%10=O)c…	imide	Li, J. APPL. POLYM. SCI. 42670, 2017
448	('Nc1ccc(Oc2ccc(N)cc2)cc1', 'O=C(Cc1ccc(C2(c3ccc(OC(=O)c4ccc5c(c4)C(=O)OC5=O)cc3)CCCC2)cc1)c1ccc2c(c1)C(=O)OC2=O')	Nc1ccc(Oc2ccc(N)cc2)cc1.O=C(Cc1ccc(C2(c3ccc(OC(=O)c4ccc5c(c4)C(=O)OC5=O)cc3)CCCC2)cc1)c1ccc2c(c1)C(=O)OC2=O	Glass_Transition	248	C	Nc1ccc(Oc2ccc(N3C(=O)c4ccc(C(=O)Oc5ccc(C6(c7ccc(CC(=O)c8ccc9c(c8)C(=O)N(c8ccc(Oc%10ccc(N%11C(=O)c%12ccc(C(=O)Oc%13ccc(C%14(c%15ccc(CC(=O)c%16ccc%17c(c%16)C(=O)N(c%16ccc(Oc%18ccc(N%19C(=O)c%20ccc(C(=O)Oc%21ccc(C%22(c%23ccc(CC(=O)c%24ccc%25c(c%24)C(=O)OC%25=O)cc%23)CCCC%22)cc%21)cc%20C%19=O)cc%18)cc%16)C%17=O)cc%15)CCCC%14)cc%13)cc%12C%11=O)cc%10)cc8)C9=O)cc7)CCCC6)cc5)cc4C3=O)cc2)cc1	imide	Li, J. APPL. POLYM. SCI. 42670, 2018
449	('Nc1ccc(Cc2ccc(N)cc2)cc1', 'C[Si](C)(C)c1ccc(-c2c3c(=O)oc(=O)c3c(-c3ccc([Si](C)(C)C)cc3)c3c(=O)oc(=O)c23)cc1')	C[Si](C)(C)c1ccc(-c2c3c(=O)oc(=O)c3c(-c3ccc([Si](C)(C)C)cc3)c3c(=O)oc(=O)c23)cc1.Nc1ccc(Cc2ccc(N)cc2)cc1	Glass_Transition	277.2	C	C[Si](C)(C)c1ccc(-c2c3c(=O)N(c4ccc(Cc5ccc(-n6c(=O)c7c(-c8ccc([Si](C)(C)C)cc8)c8c(=O)n(-c9ccc(Cc%10ccc(-n%11c(=O)c%12c(-c%13ccc([Si](C)(C)C)cc%13)c%13c(=O)n(-c%14ccc(Cc%15ccc(N)cc%15)cc%14)c(=O)c%13c(-c%13ccc([Si](C)(C)C)cc%13)c%12c%11=O)cc%10)cc9)c(=O)c8c(-c8ccc([Si](C)(C)C)cc8)c7c6=O)cc5)cc4)c(=O)c3c(-c3ccc([Si](C)(C)C)cc3)c3c(=O)oc(=O)c23)cc1	imide	Kim, J Polym Sci Part A: Polym Chem 40: 4288Ã¢â‚¬â€œ4296, 2002
450	('Nc1ccc(Oc2ccc(N)cc2)cc1', 'C[Si](C)(C)c1ccc(-c2c3c(=O)oc(=O)c3c(-c3ccc([Si](C)(C)C)cc3)c3c(=O)oc(=O)c23)cc1')	C[Si](C)(C)c1ccc(-c2c3c(=O)oc(=O)c3c(-c3ccc([Si](C)(C)C)cc3)c3c(=O)oc(=O)c23)cc1.Nc1ccc(Oc2ccc(N)cc2)cc1	Glass_Transition	279.1	C	C[Si](C)(C)c1ccc(-c2c3c(=O)N(c4ccc(Oc5ccc(-n6c(=O)c7c(-c8ccc([Si](C)(C)C)cc8)c8c(=O)n(-c9ccc(Oc%10ccc(-n%11c(=O)c%12c(-c%13ccc([Si](C)(C)C)cc%13)c%13c(=O)n(-c%14ccc(Oc%15ccc(N)cc%15)cc%14)c(=O)c%13c(-c%13ccc([Si](C)(C)C)cc%13)c%12c%11=O)cc%10)cc9)c(=O)c8c(-c8ccc([Si](C)(C)C)cc8)c7c6=O)cc5)cc4)c(=O)c3c(-c3ccc([Si](C)(C)C)cc3)c3c(=O)oc(=O)c23)cc1	imide	Kim, J Polym Sci Part A: Polym Chem 40: 4288Ã¢â‚¬â€œ4296, 2002
451	('Nc1ccc(C(c2ccc(N)cc2)(C(F)(F)F)C(F)(F)F)cc1', 'CC(C)(C)c1ccc(-c2c3c(=O)oc(=O)c3c(-c3ccc(C(C)(C)C)cc3)c3c(=O)oc(=O)c23)cc1')	CC(C)(C)c1ccc(-c2c3c(=O)oc(=O)c3c(-c3ccc(C(C)(C)C)cc3)c3c(=O)oc(=O)c23)cc1.Nc1ccc(C(c2ccc(N)cc2)(C(F)(F)F)C(F)(F)F)cc1	Glass_Transition	259.6	C	CC(C)(C)c1ccc(-c2c3c(=O)N(c4ccc(C(c5ccc(-n6c(=O)c7c(-c8ccc(C(C)(C)C)cc8)c8c(=O)n(-c9ccc(C(c%10ccc(-n%11c(=O)c%12c(-c%13ccc(C(C)(C)C)cc%13)c%13c(=O)n(-c%14ccc(C(c%15ccc(N)cc%15)(C(F)(F)F)C(F)(F)F)cc%14)c(=O)c%13c(-c%13ccc(C(C)(C)C)cc%13)c%12c%11=O)cc%10)(C(F)(F)F)C(F)(F)F)cc9)c(=O)c8c(-c8ccc(C(C)(C)C)cc8)c7c6=O)cc5)(C(F)(F)F)C(F)(F)F)cc4)c(=O)c3c(-c3ccc(C(C)(C)C)cc3)c3c(=O)oc(=O)c23)cc1	imide	Kim, J Polym Sci Part A: Polym Chem 40: 4288Ã¢â‚¬â€œ4296, 2002
452	('Nc1ccc(Cc2ccc(N)cc2)cc1', 'CC(C)(C)c1ccc(-c2c3c(=O)oc(=O)c3c(-c3ccc(C(C)(C)C)cc3)c3c(=O)oc(=O)c23)cc1')	CC(C)(C)c1ccc(-c2c3c(=O)oc(=O)c3c(-c3ccc(C(C)(C)C)cc3)c3c(=O)oc(=O)c23)cc1.Nc1ccc(Cc2ccc(N)cc2)cc1	Glass_Transition	291.7	C	CC(C)(C)c1ccc(-c2c3c(=O)N(c4ccc(Cc5ccc(-n6c(=O)c7c(-c8ccc(C(C)(C)C)cc8)c8c(=O)n(-c9ccc(Cc%10ccc(-n%11c(=O)c%12c(-c%13ccc(C(C)(C)C)cc%13)c%13c(=O)n(-c%14ccc(Cc%15ccc(N)cc%15)cc%14)c(=O)c%13c(-c%13ccc(C(C)(C)C)cc%13)c%12c%11=O)cc%10)cc9)c(=O)c8c(-c8ccc(C(C)(C)C)cc8)c7c6=O)cc5)cc4)c(=O)c3c(-c3ccc(C(C)(C)C)cc3)c3c(=O)oc(=O)c23)cc1	imide	Kim, J Polym Sci Part A: Polym Chem 40: 4288Ã¢â‚¬â€œ4296, 2002
453	('Nc1ccc(Oc2ccc(N)cc2)cc1', 'CC(C)(C)c1ccc(-c2c3c(=O)oc(=O)c3c(-c3ccc(C(C)(C)C)cc3)c3c(=O)oc(=O)c23)cc1')	CC(C)(C)c1ccc(-c2c3c(=O)oc(=O)c3c(-c3ccc(C(C)(C)C)cc3)c3c(=O)oc(=O)c23)cc1.Nc1ccc(Oc2ccc(N)cc2)cc1	Glass_Transition	292.3	C	CC(C)(C)c1ccc(-c2c3c(=O)N(c4ccc(Oc5ccc(-n6c(=O)c7c(-c8ccc(C(C)(C)C)cc8)c8c(=O)n(-c9ccc(Oc%10ccc(-n%11c(=O)c%12c(-c%13ccc(C(C)(C)C)cc%13)c%13c(=O)n(-c%14ccc(Oc%15ccc(N)cc%15)cc%14)c(=O)c%13c(-c%13ccc(C(C)(C)C)cc%13)c%12c%11=O)cc%10)cc9)c(=O)c8c(-c8ccc(C(C)(C)C)cc8)c7c6=O)cc5)cc4)c(=O)c3c(-c3ccc(C(C)(C)C)cc3)c3c(=O)oc(=O)c23)cc1	imide	Kim, J Polym Sci Part A: Polym Chem 40: 4288Ã¢â‚¬â€œ4296, 2002
454	('Nc1cccc(S(=O)(=O)c2cccc(N)c2)c1', 'O=C1OC(=O)c2cc(C(c3ccc4c(c3)C(=O)OC4=O)(C(F)(F)F)C(F)(F)F)ccc21')	Nc1cccc(S(=O)(=O)c2cccc(N)c2)c1.O=C1OC(=O)c2cc(C(c3ccc4c(c3)C(=O)OC4=O)(C(F)(F)F)C(F)(F)F)ccc21	Glass_Transition	254	C	Nc1cccc(S(=O)(=O)c2cccc(N3C(=O)c4ccc(C(c5ccc6c(c5)C(=O)N(c5cccc(S(=O)(=O)c7cccc(N8C(=O)c9ccc(C(c%10ccc%11c(c%10)C(=O)N(c%10cccc(S(=O)(=O)c%12cccc(N%13C(=O)c%14ccc(C(c%15ccc%16c(c%15)C(=O)OC%16=O)(C(F)(F)F)C(F)(F)F)cc%14C%13=O)c%12)c%10)C%11=O)(C(F)(F)F)C(F)(F)F)cc9C8=O)c7)c5)C6=O)(C(F)(F)F)C(F)(F)F)cc4C3=O)c2)c1	imide	Kawakami, Journal of Applied Polymer Science, Vol. 57,789-795 (1995)
463	('O=C(O)c1ccc(C(c2ccc(C(=O)O)c(C(=O)O)c2)(C(F)(F)F)C(F)(F)F)cc1C(=O)O', 'Nc1ccc(-c2ccc(Oc3ccc(Oc4ccc(-c5ccc(N)cc5)cc4C(F)(F)F)cc3)c(C(F)(F)F)c2)cc1')	Nc1ccc(-c2ccc(Oc3ccc(Oc4ccc(-c5ccc(N)cc5)cc4C(F)(F)F)cc3)c(C(F)(F)F)c2)cc1.O=C(O)c1ccc(C(c2ccc(C(=O)O)c(C(=O)O)c2)(C(F)(F)F)C(F)(F)F)cc1C(=O)O	Glass_Transition	280	C	Nc1ccc(-c2ccc(Oc3ccc(Oc4ccc(-c5ccc(NC(=O)c6ccc(C(c7ccc(C(=O)O)c(C(=O)O)c7)(C(F)(F)F)C(F)(F)F)cc6C(=O)Nc6ccc(-c7ccc(Oc8ccc(Oc9ccc(-c%10ccc(NC(=O)c%11ccc(C(c%12ccc(C(=O)O)c(C(=O)Nc%13ccc(-c%14ccc(Oc%15ccc(Oc%16ccc(-c%17ccc(NC(=O)c%18cc(C(c%19ccc(C(=O)O)c(C(=O)O)c%19)(C(F)(F)F)C(F)(F)F)ccc%18C(=O)O)cc%17)cc%16C(F)(F)F)cc%15)c(C(F)(F)F)c%14)cc%13)c%12)(C(F)(F)F)C(F)(F)F)cc%11C(=O)O)cc%10)cc9C(F)(F)F)…	amide	Koley, European Polymer Journal 49 (2013) 4212Ã¢â‚¬â€œ4223
464	('O=C(O)c1ccc(Oc2ccc(C(=O)O)c(C(=O)O)c2)cc1C(=O)O', 'Nc1ccc(-c2ccc(Oc3ccc(Oc4ccc(-c5ccc(N)cc5)cc4C(F)(F)F)cc3)c(C(F)(F)F)c2)cc1')	Nc1ccc(-c2ccc(Oc3ccc(Oc4ccc(-c5ccc(N)cc5)cc4C(F)(F)F)cc3)c(C(F)(F)F)c2)cc1.O=C(O)c1ccc(Oc2ccc(C(=O)O)c(C(=O)O)c2)cc1C(=O)O	Glass_Transition	243	C	Nc1ccc(-c2ccc(Oc3ccc(Oc4ccc(-c5ccc(NC(=O)c6cc(Oc7ccc(C(=O)O)c(C(=O)Nc8ccc(-c9ccc(Oc%10ccc(Oc%11ccc(-c%12ccc(NC(=O)c%13cc(Oc%14ccc(C(=O)O)c(C(=O)O)c%14)ccc%13C(=O)Nc%13ccc(-c%14ccc(Oc%15ccc(Oc%16ccc(-c%17ccc(NC(=O)c%18cc(Oc%19ccc(C(=O)O)c(C(=O)O)c%19)ccc%18C(=O)O)cc%17)cc%16C(F)(F)F)cc%15)c(C(F)(F)F)c%14)cc%13)cc%12)cc%11C(F)(F)F)cc%10)c(C(F)(F)F)c9)cc8)c7)ccc6C(=O)O)cc5)cc4C(F)(F)F)cc3)c(C(F)(F)F…	amide	Koley, European Polymer Journal 49 (2013) 4212Ã¢â‚¬â€œ4223
465	('O=C(O)c1ccc(-c2ccc(C(=O)O)c(C(=O)O)c2)cc1C(=O)O', 'Nc1ccc(-c2ccc(Oc3ccc(Oc4ccc(-c5ccc(N)cc5)cc4C(F)(F)F)cc3)c(C(F)(F)F)c2)cc1')	Nc1ccc(-c2ccc(Oc3ccc(Oc4ccc(-c5ccc(N)cc5)cc4C(F)(F)F)cc3)c(C(F)(F)F)c2)cc1.O=C(O)c1ccc(-c2ccc(C(=O)O)c(C(=O)O)c2)cc1C(=O)O	Glass_Transition	259	C	Nc1ccc(-c2ccc(Oc3ccc(Oc4ccc(-c5ccc(NC(=O)c6ccc(-c7ccc(C(=O)O)c(C(=O)Nc8ccc(-c9ccc(Oc%10ccc(Oc%11ccc(-c%12ccc(NC(=O)c%13cc(-c%14ccc(C(=O)O)c(C(=O)O)c%14)ccc%13C(=O)O)cc%12)cc%11C(F)(F)F)cc%10)c(C(F)(F)F)c9)cc8)c7)cc6C(=O)Nc6ccc(-c7ccc(Oc8ccc(Oc9ccc(-c%10ccc(NC(=O)c%11cc(-c%12ccc(C(=O)O)c(C(=O)O)c%12)ccc%11C(=O)O)cc%10)cc9C(F)(F)F)cc8)c(C(F)(F)F)c7)cc6)cc5)cc4C(F)(F)F)cc3)c(C(F)(F)F)c2)cc1	amide	Koley, European Polymer Journal 49 (2013) 4212Ã¢â‚¬â€œ4223
466	('O=C(c1ccc(C(=O)O)c(C(=O)O)c1)c1ccc(C(=O)O)c(C(=O)O)c1', 'Nc1ccc(-c2ccc(Oc3ccc(Oc4ccc(-c5ccc(N)cc5)cc4C(F)(F)F)cc3)c(C(F)(F)F)c2)cc1')	Nc1ccc(-c2ccc(Oc3ccc(Oc4ccc(-c5ccc(N)cc5)cc4C(F)(F)F)cc3)c(C(F)(F)F)c2)cc1.O=C(c1ccc(C(=O)O)c(C(=O)O)c1)c1ccc(C(=O)O)c(C(=O)O)c1	Glass_Transition	263	C	Nc1ccc(-c2ccc(Oc3ccc(Oc4ccc(-c5ccc(NC(=O)c6ccc(C(=O)c7ccc(C(=O)O)c(C(=O)Nc8ccc(-c9ccc(Oc%10ccc(Oc%11ccc(-c%12ccc(NC(=O)c%13ccc(C(=O)c%14ccc(C(=O)Nc%15ccc(-c%16ccc(Oc%17ccc(Oc%18ccc(-c%19ccc(NC(=O)c%20cc(C(=O)c%21ccc(C(=O)O)c(C(=O)O)c%21)ccc%20C(=O)O)cc%19)cc%18C(F)(F)F)cc%17)c(C(F)(F)F)c%16)cc%15)c(C(=O)O)c%14)cc%13C(=O)O)cc%12)cc%11C(F)(F)F)cc%10)c(C(F)(F)F)c9)cc8)c7)cc6C(=O)O)cc5)cc4C(F)(F)F)cc…	amide	Koley, European Polymer Journal 49 (2013) 4212Ã¢â‚¬â€œ4223
467	('O=C(O)c1cc(C(=O)O)c(C(=O)O)cc1C(=O)O', 'Nc1ccc(-c2ccc(Oc3ccc(Oc4ccc(-c5ccc(N)cc5)cc4C(F)(F)F)cc3)c(C(F)(F)F)c2)cc1')	Nc1ccc(-c2ccc(Oc3ccc(Oc4ccc(-c5ccc(N)cc5)cc4C(F)(F)F)cc3)c(C(F)(F)F)c2)cc1.O=C(O)c1cc(C(=O)O)c(C(=O)O)cc1C(=O)O	Glass_Transition	276	C	Nc1ccc(-c2ccc(Oc3ccc(Oc4ccc(-c5ccc(NC(=O)c6cc(C(=O)Nc7ccc(-c8ccc(Oc9ccc(Oc%10ccc(-c%11ccc(N)cc%11)cc%10C(F)(F)F)cc9)c(C(F)(F)F)c8)cc7)c(C(=O)Nc7ccc(-c8ccc(Oc9ccc(Oc%10ccc(-c%11ccc(NC(=O)c%12cc(C(=O)O)c(C(=O)O)cc%12C(=O)Nc%12ccc(-c%13ccc(Oc%14ccc(Oc%15ccc(-c%16ccc(N)cc%16)cc%15C(F)(F)F)cc%14)c(C(F)(F)F)c%13)cc%12)cc%11)cc%10C(F)(F)F)cc9)c(C(F)(F)F)c8)cc7)cc6C(=O)O)cc5)cc4C(F)(F)F)cc3)c(C(F)(F)F)c2…	amide	Koley, European Polymer Journal 49 (2013) 4212Ã¢â‚¬â€œ4223
469	('O=C(Cl)Cl', 'Oc1ccc(C(c2ccc(O)cc2)(C(F)(F)F)C(F)(F)F)cc1')	Oc1ccc(C(c2ccc(O)cc2)(C(F)(F)F)C(F)(F)F)cc1.O=C(Cl)Cl	Glass_Transition	176	C	O=C(Cl)Oc1ccc(C(c2ccc(OC(=O)Oc3ccc(C(c4ccc(OC(=O)Oc5ccc(C(c6ccc(O)cc6)(C(F)(F)F)C(F)(F)F)cc5)cc4)(C(F)(F)F)C(F)(F)F)cc3)cc2)(C(F)(F)F)C(F)(F)F)cc1	carbonate	Hellums, ournal of Membrane Science, 67 (1992) 75-81
470	('O=C(Cl)Cl', 'CC(C)(c1ccc(O)cc1)c1ccc(O)cc1')	CC(C)(c1ccc(O)cc1)c1ccc(O)cc1.O=C(Cl)Cl	Glass_Transition	150	C	CC(C)(c1ccc(O)cc1)c1ccc(OC(=O)Oc2ccc(C(C)(C)c3ccc(OC(=O)Oc4ccc(C(C)(C)c5ccc(OC(=O)Cl)cc5)cc4)cc3)cc2)cc1	carbonate	Hellums, ournal of Membrane Science, 67 (1992) 75-81
471	('O=C1OC(=O)c2cc(-c3ccc4c(c3)C(=O)OC4=O)ccc21', 'Nc1ccc(Oc2ccc(N)cc2-c2ccc(C(F)(F)F)cc2)c(-c2ccc(C(F)(F)F)cc2)c1')	Nc1ccc(Oc2ccc(N)cc2-c2ccc(C(F)(F)F)cc2)c(-c2ccc(C(F)(F)F)cc2)c1.O=C1OC(=O)c2cc(-c3ccc4c(c3)C(=O)OC4=O)ccc21	Glass_Transition	286	C	Nc1ccc(Oc2ccc(N3C(=O)c4ccc(-c5ccc6c(c5)C(=O)N(c5ccc(Oc7ccc(N8C(=O)c9ccc(-c%10ccc%11c(c%10)C(=O)N(c%10ccc(Oc%12ccc(N%13C(=O)c%14ccc(-c%15ccc%16c(c%15)C(=O)OC%16=O)cc%14C%13=O)cc%12-c%12ccc(C(F)(F)F)cc%12)c(-c%12ccc(C(F)(F)F)cc%12)c%10)C%11=O)cc9C8=O)cc7-c7ccc(C(F)(F)F)cc7)c(-c7ccc(C(F)(F)F)cc7)c5)C6=O)cc4C3=O)cc2-c2ccc(C(F)(F)F)cc2)c(-c2ccc(C(F)(F)F)cc2)c1	imide	Chen, J Appl Polym Sci 120: 3159-3170, 2011
472	('O=C(c1ccc2c(c1)C(=O)OC2=O)c1ccc2c(c1)C(=O)OC2=O', 'Nc1ccc(Oc2ccc(N)cc2-c2ccc(C(F)(F)F)cc2)c(-c2ccc(C(F)(F)F)cc2)c1')	Nc1ccc(Oc2ccc(N)cc2-c2ccc(C(F)(F)F)cc2)c(-c2ccc(C(F)(F)F)cc2)c1.O=C(c1ccc2c(c1)C(=O)OC2=O)c1ccc2c(c1)C(=O)OC2=O	Glass_Transition	278	C	Nc1ccc(Oc2ccc(N3C(=O)c4ccc(C(=O)c5ccc6c(c5)C(=O)N(c5ccc(Oc7ccc(N8C(=O)c9ccc(C(=O)c%10ccc%11c(c%10)C(=O)N(c%10ccc(Oc%12ccc(N%13C(=O)c%14ccc(C(=O)c%15ccc%16c(c%15)C(=O)OC%16=O)cc%14C%13=O)cc%12-c%12ccc(C(F)(F)F)cc%12)c(-c%12ccc(C(F)(F)F)cc%12)c%10)C%11=O)cc9C8=O)cc7-c7ccc(C(F)(F)F)cc7)c(-c7ccc(C(F)(F)F)cc7)c5)C6=O)cc4C3=O)cc2-c2ccc(C(F)(F)F)cc2)c(-c2ccc(C(F)(F)F)cc2)c1	imide	Chen, J Appl Polym Sci 120: 3159-3170, 2011
473	('O=C1OC(=O)c2cc(Oc3ccc4c(c3)C(=O)OC4=O)ccc21', 'Nc1ccc(Oc2ccc(N)cc2-c2ccc(C(F)(F)F)cc2)c(-c2ccc(C(F)(F)F)cc2)c1')	Nc1ccc(Oc2ccc(N)cc2-c2ccc(C(F)(F)F)cc2)c(-c2ccc(C(F)(F)F)cc2)c1.O=C1OC(=O)c2cc(Oc3ccc4c(c3)C(=O)OC4=O)ccc21	Glass_Transition	260	C	Nc1ccc(Oc2ccc(N3C(=O)c4ccc(Oc5ccc6c(c5)C(=O)N(c5ccc(Oc7ccc(N8C(=O)c9ccc(Oc%10ccc%11c(c%10)C(=O)N(c%10ccc(Oc%12ccc(N%13C(=O)c%14ccc(Oc%15ccc%16c(c%15)C(=O)OC%16=O)cc%14C%13=O)cc%12-c%12ccc(C(F)(F)F)cc%12)c(-c%12ccc(C(F)(F)F)cc%12)c%10)C%11=O)cc9C8=O)cc7-c7ccc(C(F)(F)F)cc7)c(-c7ccc(C(F)(F)F)cc7)c5)C6=O)cc4C3=O)cc2-c2ccc(C(F)(F)F)cc2)c(-c2ccc(C(F)(F)F)cc2)c1	imide	Chen, J Appl Polym Sci 120: 3159-3170, 2011
474	('O=C1OC(=O)c2cc(S(=O)(=O)c3ccc4c(c3)C(=O)OC4=O)ccc21', 'Nc1ccc(Oc2ccc(N)cc2-c2ccc(C(F)(F)F)cc2)c(-c2ccc(C(F)(F)F)cc2)c1')	Nc1ccc(Oc2ccc(N)cc2-c2ccc(C(F)(F)F)cc2)c(-c2ccc(C(F)(F)F)cc2)c1.O=C1OC(=O)c2cc(S(=O)(=O)c3ccc4c(c3)C(=O)OC4=O)ccc21	Glass_Transition	264	C	Nc1ccc(Oc2ccc(N3C(=O)c4ccc(S(=O)(=O)c5ccc6c(c5)C(=O)N(c5ccc(Oc7ccc(N8C(=O)c9ccc(S(=O)(=O)c%10ccc%11c(c%10)C(=O)N(c%10ccc(Oc%12ccc(N%13C(=O)c%14ccc(S(=O)(=O)c%15ccc%16c(c%15)C(=O)OC%16=O)cc%14C%13=O)cc%12-c%12ccc(C(F)(F)F)cc%12)c(-c%12ccc(C(F)(F)F)cc%12)c%10)C%11=O)cc9C8=O)cc7-c7ccc(C(F)(F)F)cc7)c(-c7ccc(C(F)(F)F)cc7)c5)C6=O)cc4C3=O)cc2-c2ccc(C(F)(F)F)cc2)c(-c2ccc(C(F)(F)F)cc2)c1	imide	Chen, J Appl Polym Sci 120: 3159-3170, 2011
475	('O=C1OC(=O)c2cc(C(c3ccc4c(c3)C(=O)OC4=O)(C(F)(F)F)C(F)(F)F)ccc21', 'Nc1ccc(Oc2ccc(N)cc2-c2ccc(C(F)(F)F)cc2)c(-c2ccc(C(F)(F)F)cc2)c1')	Nc1ccc(Oc2ccc(N)cc2-c2ccc(C(F)(F)F)cc2)c(-c2ccc(C(F)(F)F)cc2)c1.O=C1OC(=O)c2cc(C(c3ccc4c(c3)C(=O)OC4=O)(C(F)(F)F)C(F)(F)F)ccc21	Glass_Transition	271	C	Nc1ccc(Oc2ccc(N3C(=O)c4ccc(C(c5ccc6c(c5)C(=O)N(c5ccc(Oc7ccc(N8C(=O)c9ccc(C(c%10ccc%11c(c%10)C(=O)N(c%10ccc(Oc%12ccc(N%13C(=O)c%14ccc(C(c%15ccc%16c(c%15)C(=O)OC%16=O)(C(F)(F)F)C(F)(F)F)cc%14C%13=O)cc%12-c%12ccc(C(F)(F)F)cc%12)c(-c%12ccc(C(F)(F)F)cc%12)c%10)C%11=O)(C(F)(F)F)C(F)(F)F)cc9C8=O)cc7-c7ccc(C(F)(F)F)cc7)c(-c7ccc(C(F)(F)F)cc7)c5)C6=O)(C(F)(F)F)C(F)(F)F)cc4C3=O)cc2-c2ccc(C(F)(F)F)cc2)c(-c2c…	imide	Chen, J Appl Polym Sci 120: 3159-3170, 2011
476	('O=C(O)c1ccc(C(=O)O)cc1', 'Nc1ccc(Oc2ccc(C34CC5CC(C3)CC(c3ccc(Oc6ccc(N)cc6)cc3)(C5)C4)cc2)cc1')	Nc1ccc(Oc2ccc(C34CC5CC(C3)CC(c3ccc(Oc6ccc(N)cc6)cc3)(C5)C4)cc2)cc1.O=C(O)c1ccc(C(=O)O)cc1	Glass_Transition	269	C	Nc1ccc(Oc2ccc(C34CC5CC(C3)CC(c3ccc(Oc6ccc(NC(=O)c7ccc(C(=O)Nc8ccc(Oc9ccc(C%10%11CC%12CC(C%10)CC(c%10ccc(Oc%13ccc(NC(=O)c%14ccc(C(=O)Nc%15ccc(Oc%16ccc(C%17%18CC%19CC(CC(c%20ccc(Oc%21ccc(NC(=O)c%22ccc(C(=O)O)cc%22)cc%21)cc%20)(C%19)C%17)C%18)cc%16)cc%15)cc%14)cc%13)cc%10)(C%12)C%11)cc9)cc8)cc7)cc6)cc3)(C5)C4)cc2)cc1	amide	Chern,Journal of Applied Polymer Science, Vol. 68, 315 Ã¢â‚¬â€œ 321 ( 1998 )
477	('O=C(O)c1cccc(C(=O)O)c1', 'Nc1ccc(Oc2ccc(C34CC5CC(C3)CC(c3ccc(Oc6ccc(N)cc6)cc3)(C5)C4)cc2)cc1')	Nc1ccc(Oc2ccc(C34CC5CC(C3)CC(c3ccc(Oc6ccc(N)cc6)cc3)(C5)C4)cc2)cc1.O=C(O)c1cccc(C(=O)O)c1	Glass_Transition	245	C	Nc1ccc(Oc2ccc(C34CC5CC(C3)CC(c3ccc(Oc6ccc(NC(=O)c7cccc(C(=O)Nc8ccc(Oc9ccc(C%10%11CC%12CC(C%10)CC(c%10ccc(Oc%13ccc(NC(=O)c%14cccc(C(=O)Nc%15ccc(Oc%16ccc(C%17%18CC%19CC(CC(c%20ccc(Oc%21ccc(NC(=O)c%22cccc(C(=O)O)c%22)cc%21)cc%20)(C%19)C%17)C%18)cc%16)cc%15)c%14)cc%13)cc%10)(C%12)C%11)cc9)cc8)c7)cc6)cc3)(C5)C4)cc2)cc1	amide	Chern,Journal of Applied Polymer Science, Vol. 68, 315 Ã¢â‚¬â€œ 321 ( 1998 )
478	('CC(C)(C)c1cc(C(=O)O)cc(C(=O)O)c1', 'Nc1ccc(Oc2ccc(C34CC5CC(C3)CC(c3ccc(Oc6ccc(N)cc6)cc3)(C5)C4)cc2)cc1')	Nc1ccc(Oc2ccc(C34CC5CC(C3)CC(c3ccc(Oc6ccc(N)cc6)cc3)(C5)C4)cc2)cc1.CC(C)(C)c1cc(C(=O)O)cc(C(=O)O)c1	Glass_Transition	228	C	CC(C)(C)c1cc(C(=O)O)cc(C(=O)Nc2ccc(Oc3ccc(C45CC6CC(C4)CC(c4ccc(Oc7ccc(NC(=O)c8cc(C(=O)Nc9ccc(Oc%10ccc(C%11%12CC%13CC(CC(c%14ccc(Oc%15ccc(NC(=O)c%16cc(C(=O)Nc%17ccc(Oc%18ccc(C%19%20CC%21CC(CC(c%22ccc(Oc%23ccc(N)cc%23)cc%22)(C%21)C%19)C%20)cc%18)cc%17)cc(C(C)(C)C)c%16)cc%15)cc%14)(C%13)C%11)C%12)cc%10)cc9)cc(C(C)(C)C)c8)cc7)cc4)(C6)C5)cc3)cc2)c1	amide	Chern,Journal of Applied Polymer Science, Vol. 68, 315 Ã¢â‚¬â€œ 321 ( 1998 )
479	('O=C(O)C1CCC(C(=O)O)CC1', 'Nc1ccc(Oc2ccc(C34CC5CC(C3)CC(c3ccc(Oc6ccc(N)cc6)cc3)(C5)C4)cc2)cc1')	Nc1ccc(Oc2ccc(C34CC5CC(C3)CC(c3ccc(Oc6ccc(N)cc6)cc3)(C5)C4)cc2)cc1.O=C(O)C1CCC(C(=O)O)CC1	Glass_Transition	259	C	Nc1ccc(Oc2ccc(C34CC5CC(C3)CC(c3ccc(Oc6ccc(NC(=O)C7CCC(C(=O)Nc8ccc(Oc9ccc(C%10%11CC%12CC(C%10)CC(c%10ccc(Oc%13ccc(NC(=O)C%14CCC(C(=O)Nc%15ccc(Oc%16ccc(C%17%18CC%19CC(CC(c%20ccc(Oc%21ccc(NC(=O)C%22CCC(C(=O)O)CC%22)cc%21)cc%20)(C%19)C%17)C%18)cc%16)cc%15)CC%14)cc%13)cc%10)(C%12)C%11)cc9)cc8)CC7)cc6)cc3)(C5)C4)cc2)cc1	amide	Chern,Journal of Applied Polymer Science, Vol. 68, 315 Ã¢â‚¬â€œ 321 ( 1998 )
480	('O=C(O)C1CCC(C(=O)O)CC1', 'Nc1ccc(Oc2ccc(C34CC5CC(C3)CC(c3ccc(Oc6ccc(N)cc6)cc3)(C5)C4)cc2)cc1')	Nc1ccc(Oc2ccc(C34CC5CC(C3)CC(c3ccc(Oc6ccc(N)cc6)cc3)(C5)C4)cc2)cc1.O=C(O)C1CCC(C(=O)O)CC1	Glass_Transition	229	C	Nc1ccc(Oc2ccc(C34CC5CC(C3)CC(c3ccc(Oc6ccc(NC(=O)C7CCC(C(=O)Nc8ccc(Oc9ccc(C%10%11CC%12CC(C%10)CC(c%10ccc(Oc%13ccc(NC(=O)C%14CCC(C(=O)Nc%15ccc(Oc%16ccc(C%17%18CC%19CC(CC(c%20ccc(Oc%21ccc(NC(=O)C%22CCC(C(=O)O)CC%22)cc%21)cc%20)(C%19)C%17)C%18)cc%16)cc%15)CC%14)cc%13)cc%10)(C%12)C%11)cc9)cc8)CC7)cc6)cc3)(C5)C4)cc2)cc1	amide	Chern,Journal of Applied Polymer Science, Vol. 68, 315 Ã¢â‚¬â€œ 321 ( 1998 )
481	('O=C(O)C1CCCC(C(=O)O)C1', 'Nc1ccc(Oc2ccc(C34CC5CC(C3)CC(c3ccc(Oc6ccc(N)cc6)cc3)(C5)C4)cc2)cc1')	Nc1ccc(Oc2ccc(C34CC5CC(C3)CC(c3ccc(Oc6ccc(N)cc6)cc3)(C5)C4)cc2)cc1.O=C(O)C1CCCC(C(=O)O)C1	Glass_Transition	234	C	Nc1ccc(Oc2ccc(C34CC5CC(C3)CC(c3ccc(Oc6ccc(NC(=O)C7CCCC(C(=O)Nc8ccc(Oc9ccc(C%10%11CC%12CC(C%10)CC(c%10ccc(Oc%13ccc(NC(=O)C%14CCCC(C(=O)Nc%15ccc(Oc%16ccc(C%17%18CC%19CC(CC(c%20ccc(Oc%21ccc(NC(=O)C%22CCCC(C(=O)O)C%22)cc%21)cc%20)(C%19)C%17)C%18)cc%16)cc%15)C%14)cc%13)cc%10)(C%12)C%11)cc9)cc8)C7)cc6)cc3)(C5)C4)cc2)cc1	amide	Chern,Journal of Applied Polymer Science, Vol. 68, 315 Ã¢â‚¬â€œ 321 ( 1998 )
482	('O=C(Cl)Cl', 'CC(C)(c1ccc(O)cc1)c1ccc(O)cc1')	CC(C)(c1ccc(O)cc1)c1ccc(O)cc1.O=C(Cl)Cl	Glass_Transition	148	C	CC(C)(c1ccc(O)cc1)c1ccc(OC(=O)Oc2ccc(C(C)(C)c3ccc(OC(=O)Oc4ccc(C(C)(C)c5ccc(OC(=O)Cl)cc5)cc4)cc3)cc2)cc1	carbonate	Chiou, Journal of Applied Polymer Science, Vol. 33, 1823-1828 (1987
483	('O=c1oc(=O)c2cc3c(=O)oc(=O)c3cc12', 'Nc1ccc(Oc2ccc(N)cc2-c2ccc(C(F)(F)F)cc2)c(-c2ccc(C(F)(F)F)cc2)c1')	Nc1ccc(Oc2ccc(N)cc2-c2ccc(C(F)(F)F)cc2)c(-c2ccc(C(F)(F)F)cc2)c1.O=c1oc(=O)c2cc3c(=O)oc(=O)c3cc12	Glass_Transition	306	C	Nc1ccc(Oc2ccc(-n3c(=O)c4cc5c(=O)n(-c6ccc(Oc7ccc(-n8c(=O)c9cc%10c(=O)n(-c%11ccc(Oc%12ccc(N%13c(=O)c%14cc%15c(=O)oc(=O)c%15cc%14c%13=O)cc%12-c%12ccc(C(F)(F)F)cc%12)c(-c%12ccc(C(F)(F)F)cc%12)c%11)c(=O)c%10cc9c8=O)cc7-c7ccc(C(F)(F)F)cc7)c(-c7ccc(C(F)(F)F)cc7)c6)c(=O)c5cc4c3=O)cc2-c2ccc(C(F)(F)F)cc2)c(-c2ccc(C(F)(F)F)cc2)c1	imide	Chen, J Appl Polym Sci 120: 3159-3170, 2011
484	('O=C1OC(=O)c2cc(C(c3ccc4c(c3)C(=O)OC4=O)(C(F)(F)F)C(F)(F)F)ccc21', 'Nc1ccc(Oc2ccc(N)cc2I)c(I)c1')	Nc1ccc(Oc2ccc(N)cc2I)c(I)c1.O=C1OC(=O)c2cc(C(c3ccc4c(c3)C(=O)OC4=O)(C(F)(F)F)C(F)(F)F)ccc21	Glass_Transition	295	C	Nc1ccc(Oc2ccc(N3C(=O)c4ccc(C(c5ccc6c(c5)C(=O)N(c5ccc(Oc7ccc(N8C(=O)c9ccc(C(c%10ccc%11c(c%10)C(=O)N(c%10ccc(Oc%12ccc(N%13C(=O)c%14ccc(C(c%15ccc%16c(c%15)C(=O)OC%16=O)(C(F)(F)F)C(F)(F)F)cc%14C%13=O)cc%12I)c(I)c%10)C%11=O)(C(F)(F)F)C(F)(F)F)cc9C8=O)cc7I)c(I)c5)C6=O)(C(F)(F)F)C(F)(F)F)cc4C3=O)cc2I)c(I)c1	imide	Chen, J Appl Polym Sci 120: 3159-3170, 2011
485	('O=C1OC(=O)c2cc(S(=O)(=O)c3ccc4c(c3)C(=O)OC4=O)ccc21', 'Nc1ccc(Oc2ccc(N)cc2I)c(I)c1')	Nc1ccc(Oc2ccc(N)cc2I)c(I)c1.O=C1OC(=O)c2cc(S(=O)(=O)c3ccc4c(c3)C(=O)OC4=O)ccc21	Glass_Transition	315	C	Nc1ccc(Oc2ccc(N3C(=O)c4ccc(S(=O)(=O)c5ccc6c(c5)C(=O)N(c5ccc(Oc7ccc(N8C(=O)c9ccc(S(=O)(=O)c%10ccc%11c(c%10)C(=O)N(c%10ccc(Oc%12ccc(N%13C(=O)c%14ccc(S(=O)(=O)c%15ccc%16c(c%15)C(=O)OC%16=O)cc%14C%13=O)cc%12I)c(I)c%10)C%11=O)cc9C8=O)cc7I)c(I)c5)C6=O)cc4C3=O)cc2I)c(I)c1	imide	Chen, J Appl Polym Sci 120: 3159-3170, 2011
486	('O=C1OC(=O)c2cc(Oc3ccc4c(c3)C(=O)OC4=O)ccc21', 'Nc1ccc(Oc2ccc(N)cc2I)c(I)c1')	Nc1ccc(Oc2ccc(N)cc2I)c(I)c1.O=C1OC(=O)c2cc(Oc3ccc4c(c3)C(=O)OC4=O)ccc21	Glass_Transition	271	C	Nc1ccc(Oc2ccc(N3C(=O)c4ccc(Oc5ccc6c(c5)C(=O)N(c5ccc(Oc7ccc(N8C(=O)c9ccc(Oc%10ccc%11c(c%10)C(=O)N(c%10ccc(Oc%12ccc(N%13C(=O)c%14ccc(Oc%15ccc%16c(c%15)C(=O)OC%16=O)cc%14C%13=O)cc%12I)c(I)c%10)C%11=O)cc9C8=O)cc7I)c(I)c5)C6=O)cc4C3=O)cc2I)c(I)c1	imide	Chen, J Appl Polym Sci 120: 3159-3170, 2011
487	('O=C(O)c1cccc(C(=O)O)c1', 'CC(C)(C)c1cc(C(C)(C)C)c(Oc2ccc(N(c3ccc(N)cc3)c3ccc(N)cc3)cc2)c(C(C)(C)C)c1')	O=C(O)c1cccc(C(=O)O)c1.CC(C)(C)c1cc(C(C)(C)C)c(Oc2ccc(N(c3ccc(N)cc3)c3ccc(N)cc3)cc2)c(C(C)(C)C)c1	Glass_Transition	258	C	CC(C)(C)c1cc(C(C)(C)C)c(Oc2ccc(N(c3ccc(N)cc3)c3ccc(NC(=O)c4cccc(C(=O)Nc5ccc(N(c6ccc(NC(=O)c7cccc(C(=O)Nc8ccc(N(c9ccc(NC(=O)c%10cccc(C(=O)O)c%10)cc9)c9ccc(Oc%10c(C(C)(C)C)cc(C(C)(C)C)cc%10C(C)(C)C)cc9)cc8)c7)cc6)c6ccc(Oc7c(C(C)(C)C)cc(C(C)(C)C)cc7C(C)(C)C)cc6)cc5)c4)cc3)cc2)c(C(C)(C)C)c1	amide	Bera, Macromolecules 2015, 48, 4541Ã¢Ë†â€™4554
488	('O=C(O)c1ccc(C(=O)O)cc1', 'CC(C)(C)c1cc(C(C)(C)C)c(Oc2ccc(N(c3ccc(N)cc3)c3ccc(N)cc3)cc2)c(C(C)(C)C)c1')	O=C(O)c1ccc(C(=O)O)cc1.CC(C)(C)c1cc(C(C)(C)C)c(Oc2ccc(N(c3ccc(N)cc3)c3ccc(N)cc3)cc2)c(C(C)(C)C)c1	Glass_Transition	281	C	CC(C)(C)c1cc(C(C)(C)C)c(Oc2ccc(N(c3ccc(N)cc3)c3ccc(NC(=O)c4ccc(C(=O)Nc5ccc(N(c6ccc(NC(=O)c7ccc(C(=O)Nc8ccc(N(c9ccc(NC(=O)c%10ccc(C(=O)O)cc%10)cc9)c9ccc(Oc%10c(C(C)(C)C)cc(C(C)(C)C)cc%10C(C)(C)C)cc9)cc8)cc7)cc6)c6ccc(Oc7c(C(C)(C)C)cc(C(C)(C)C)cc7C(C)(C)C)cc6)cc5)cc4)cc3)cc2)c(C(C)(C)C)c1	amide	Bera, Macromolecules 2015, 48, 4541Ã¢Ë†â€™4554
489	('O=C(O)c1ccc2cc(C(=O)O)ccc2c1', 'CC(C)(C)c1cc(C(C)(C)C)c(Oc2ccc(N(c3ccc(N)cc3)c3ccc(N)cc3)cc2)c(C(C)(C)C)c1')	O=C(O)c1ccc2cc(C(=O)O)ccc2c1.CC(C)(C)c1cc(C(C)(C)C)c(Oc2ccc(N(c3ccc(N)cc3)c3ccc(N)cc3)cc2)c(C(C)(C)C)c1	Glass_Transition	284	C	CC(C)(C)c1cc(C(C)(C)C)c(Oc2ccc(N(c3ccc(N)cc3)c3ccc(NC(=O)c4ccc5cc(C(=O)Nc6ccc(N(c7ccc(NC(=O)c8ccc9cc(C(=O)Nc%10ccc(N(c%11ccc(NC(=O)c%12ccc%13cc(C(=O)O)ccc%13c%12)cc%11)c%11ccc(Oc%12c(C(C)(C)C)cc(C(C)(C)C)cc%12C(C)(C)C)cc%11)cc%10)ccc9c8)cc7)c7ccc(Oc8c(C(C)(C)C)cc(C(C)(C)C)cc8C(C)(C)C)cc7)cc6)ccc5c4)cc3)cc2)c(C(C)(C)C)c1	amide	Bera, Macromolecules 2015, 48, 4541Ã¢Ë†â€™4554
490	('Nc1cccc(N)c1', 'O=C(O)c1ccc(Oc2ccc(-c3cccc(-c4ccc(Oc5ccc(C(=O)O)cc5)c(C(F)(F)F)c4)n3)cc2C(F)(F)F)cc1')	O=C(O)c1ccc(Oc2ccc(-c3cccc(-c4ccc(Oc5ccc(C(=O)O)cc5)c(C(F)(F)F)c4)n3)cc2C(F)(F)F)cc1.Nc1cccc(N)c1	Glass_Transition	235	C	Nc1cccc(NC(=O)c2ccc(Oc3ccc(-c4cccc(-c5ccc(Oc6ccc(C(=O)Nc7cccc(NC(=O)c8ccc(Oc9ccc(-c%10cccc(-c%11ccc(Oc%12ccc(C(=O)Nc%13cccc(NC(=O)c%14ccc(Oc%15ccc(-c%16cccc(-c%17ccc(Oc%18ccc(C(=O)O)cc%18)c(C(F)(F)F)c%17)n%16)cc%15C(F)(F)F)cc%14)c%13)cc%12)c(C(F)(F)F)c%11)n%10)cc9C(F)(F)F)cc8)c7)cc6)c(C(F)(F)F)c5)n4)cc3C(F)(F)F)cc2)c1	amide	Bisoi, European Polymer Journal 66 (2015) 419Ã¢â‚¬â€œ428
491	('Nc1ccc(N(c2ccccc2)c2ccc(N)cc2)cc1', 'O=C(O)c1ccc(Oc2ccc(-c3cccc(-c4ccc(Oc5ccc(C(=O)O)cc5)c(C(F)(F)F)c4)n3)cc2C(F)(F)F)cc1')	O=C(O)c1ccc(Oc2ccc(-c3cccc(-c4ccc(Oc5ccc(C(=O)O)cc5)c(C(F)(F)F)c4)n3)cc2C(F)(F)F)cc1.Nc1ccc(N(c2ccccc2)c2ccc(N)cc2)cc1	Glass_Transition	244	C	Nc1ccc(N(c2ccccc2)c2ccc(NC(=O)c3ccc(Oc4ccc(-c5cccc(-c6ccc(Oc7ccc(C(=O)Nc8ccc(N(c9ccccc9)c9ccc(NC(=O)c%10ccc(Oc%11ccc(-c%12cccc(-c%13ccc(Oc%14ccc(C(=O)Nc%15ccc(N(c%16ccccc%16)c%16ccc(NC(=O)c%17ccc(Oc%18ccc(-c%19cccc(-c%20ccc(Oc%21ccc(C(=O)O)cc%21)c(C(F)(F)F)c%20)n%19)cc%18C(F)(F)F)cc%17)cc%16)cc%15)cc%14)c(C(F)(F)F)c%13)n%12)cc%11C(F)(F)F)cc%10)cc9)cc8)cc7)c(C(F)(F)F)c6)n5)cc4C(F)(F)F)cc3)cc2)cc1	amide	Bisoi, European Polymer Journal 66 (2015) 419Ã¢â‚¬â€œ429
492	('O=C(O)c1ccc(Oc2ccc(-c3cccc(-c4ccc(Oc5ccc(C(=O)O)cc5)c(C(F)(F)F)c4)n3)cc2C(F)(F)F)cc1', 'Nc1ccc(-c2ccc(Oc3ccc(C4(c5ccc(Oc6ccc(-c7ccc(N)cc7)cc6C(F)(F)F)c(-c6ccccc6)c5)c5ccccc5-c5ccccc54)cc3-c3ccccc3)c(C(F)(F)F)c2)cc1')	O=C(O)c1ccc(Oc2ccc(-c3cccc(-c4ccc(Oc5ccc(C(=O)O)cc5)c(C(F)(F)F)c4)n3)cc2C(F)(F)F)cc1.Nc1ccc(-c2ccc(Oc3ccc(C4(c5ccc(Oc6ccc(-c7ccc(N)cc7)cc6C(F)(F)F)c(-c6ccccc6)c5)c5ccccc5-c5ccccc54)cc3-c3ccccc3)c(C(F)(F)F)c2)cc1	Glass_Transition	248	C	Nc1ccc(-c2ccc(Oc3ccc(C4(c5ccc(Oc6ccc(-c7ccc(NC(=O)c8ccc(Oc9ccc(-c%10cccc(-c%11ccc(Oc%12ccc(C(=O)Nc%13ccc(-c%14ccc(Oc%15ccc(C%16(c%17ccc(Oc%18ccc(-c%19ccc(NC(=O)c%20ccc(Oc%21ccc(-c%22cccc(-c%23ccc(Oc%24ccc(C(=O)Nc%25ccc(-c%26ccc(Oc%27ccc(C%28(c%29ccc(Oc%30ccc(-c%31ccc(NC(=O)c%32ccc(Oc%33ccc(-c%34cccc(-c%35ccc(Oc%36ccc(C(=O)O)cc%36)c(C(F)(F)F)c%35)n%34)cc%33C(F)(F)F)cc%32)cc%31)cc%30C(F)(F)F)c(-c%3…	amide	Bisoi, European Polymer Journal 66 (2015) 419Ã¢â‚¬â€œ430
493	('O=C(O)c1ccc(Oc2ccc(-c3cccc(-c4ccc(Oc5ccc(C(=O)O)cc5)c(C(F)(F)F)c4)n3)cc2C(F)(F)F)cc1', 'CC(C)(C)c1cc(Oc2ccc(-c3ccc(N)cc3)cc2C(F)(F)F)c(C(C)(C)C)cc1Oc1ccc(-c2ccc(N)cc2)cc1C(F)(F)F')	O=C(O)c1ccc(Oc2ccc(-c3cccc(-c4ccc(Oc5ccc(C(=O)O)cc5)c(C(F)(F)F)c4)n3)cc2C(F)(F)F)cc1.CC(C)(C)c1cc(Oc2ccc(-c3ccc(N)cc3)cc2C(F)(F)F)c(C(C)(C)C)cc1Oc1ccc(-c2ccc(N)cc2)cc1C(F)(F)F	Glass_Transition	244	C	CC(C)(C)c1cc(Oc2ccc(-c3ccc(NC(=O)c4ccc(Oc5ccc(-c6cccc(-c7ccc(Oc8ccc(C(=O)Nc9ccc(-c%10ccc(Oc%11cc(C(C)(C)C)c(Oc%12ccc(-c%13ccc(NC(=O)c%14ccc(Oc%15ccc(-c%16cccc(-c%17ccc(Oc%18ccc(C(=O)Nc%19ccc(-c%20ccc(Oc%21cc(C(C)(C)C)c(Oc%22ccc(-c%23ccc(NC(=O)c%24ccc(Oc%25ccc(-c%26cccc(-c%27ccc(Oc%28ccc(C(=O)O)cc%28)c(C(F)(F)F)c%27)n%26)cc%25C(F)(F)F)cc%24)cc%23)cc%22C(F)(F)F)cc%21C(C)(C)C)c(C(F)(F)F)c%20)cc%19)c…	amide	Bisoi, European Polymer Journal 66 (2015) 419Ã¢â‚¬â€œ431
494	('O=C(O)c1ccc(C(c2ccc(C(=O)O)cc2)(C(F)(F)F)C(F)(F)F)cc1', 'Nc1ccc(N(c2ccc(N)cc2)c2ccc(C(c3ccccc3)(c3ccccc3)c3ccccc3)cc2)cc1')	Nc1ccc(N(c2ccc(N)cc2)c2ccc(C(c3ccccc3)(c3ccccc3)c3ccccc3)cc2)cc1.O=C(O)c1ccc(C(c2ccc(C(=O)O)cc2)(C(F)(F)F)C(F)(F)F)cc1	Glass_Transition	291	C	Nc1ccc(N(c2ccc(NC(=O)c3ccc(C(c4ccc(C(=O)Nc5ccc(N(c6ccc(NC(=O)c7ccc(C(c8ccc(C(=O)Nc9ccc(N(c%10ccc(NC(=O)c%11ccc(C(c%12ccc(C(=O)O)cc%12)(C(F)(F)F)C(F)(F)F)cc%11)cc%10)c%10ccc(C(c%11ccccc%11)(c%11ccccc%11)c%11ccccc%11)cc%10)cc9)cc8)(C(F)(F)F)C(F)(F)F)cc7)cc6)c6ccc(C(c7ccccc7)(c7ccccc7)c7ccccc7)cc6)cc5)cc4)(C(F)(F)F)C(F)(F)F)cc3)cc2)c2ccc(C(c3ccccc3)(c3ccccc3)c3ccccc3)cc2)cc1	amide	Bisoi, Journal of Membrane Science 522 (2017) 77Ã¢â‚¬â€œ90
495	('O=C(O)c1ccc(Oc2ccc(C(=O)O)cc2)cc1', 'Nc1ccc(N(c2ccc(N)cc2)c2ccc(C(c3ccccc3)(c3ccccc3)c3ccccc3)cc2)cc1')	Nc1ccc(N(c2ccc(N)cc2)c2ccc(C(c3ccccc3)(c3ccccc3)c3ccccc3)cc2)cc1.O=C(O)c1ccc(Oc2ccc(C(=O)O)cc2)cc1	Glass_Transition	283	C	Nc1ccc(N(c2ccc(NC(=O)c3ccc(Oc4ccc(C(=O)Nc5ccc(N(c6ccc(NC(=O)c7ccc(Oc8ccc(C(=O)Nc9ccc(N(c%10ccc(NC(=O)c%11ccc(Oc%12ccc(C(=O)O)cc%12)cc%11)cc%10)c%10ccc(C(c%11ccccc%11)(c%11ccccc%11)c%11ccccc%11)cc%10)cc9)cc8)cc7)cc6)c6ccc(C(c7ccccc7)(c7ccccc7)c7ccccc7)cc6)cc5)cc4)cc3)cc2)c2ccc(C(c3ccccc3)(c3ccccc3)c3ccccc3)cc2)cc1	amide	Bisoi, Journal of Membrane Science 522 (2017) 77Ã¢â‚¬â€œ90
496	('O=C(O)c1ccc(C(=O)O)cc1', 'Nc1ccc(N(c2ccc(N)cc2)c2ccc(C(c3ccccc3)(c3ccccc3)c3ccccc3)cc2)cc1')	Nc1ccc(N(c2ccc(N)cc2)c2ccc(C(c3ccccc3)(c3ccccc3)c3ccccc3)cc2)cc1.O=C(O)c1ccc(C(=O)O)cc1	Glass_Transition	273	C	Nc1ccc(N(c2ccc(NC(=O)c3ccc(C(=O)Nc4ccc(N(c5ccc(NC(=O)c6ccc(C(=O)Nc7ccc(N(c8ccc(NC(=O)c9ccc(C(=O)O)cc9)cc8)c8ccc(C(c9ccccc9)(c9ccccc9)c9ccccc9)cc8)cc7)cc6)cc5)c5ccc(C(c6ccccc6)(c6ccccc6)c6ccccc6)cc5)cc4)cc3)cc2)c2ccc(C(c3ccccc3)(c3ccccc3)c3ccccc3)cc2)cc1	amide	Bisoi, Journal of Membrane Science 522 (2017) 77Ã¢â‚¬â€œ90
497	('O=C(O)c1ccc2cc(C(=O)O)ccc2c1', 'Nc1ccc(N(c2ccc(N)cc2)c2ccc(C(c3ccccc3)(c3ccccc3)c3ccccc3)cc2)cc1')	Nc1ccc(N(c2ccc(N)cc2)c2ccc(C(c3ccccc3)(c3ccccc3)c3ccccc3)cc2)cc1.O=C(O)c1ccc2cc(C(=O)O)ccc2c1	Glass_Transition	271	C	Nc1ccc(N(c2ccc(NC(=O)c3ccc4cc(C(=O)Nc5ccc(N(c6ccc(NC(=O)c7ccc8cc(C(=O)Nc9ccc(N(c%10ccc(NC(=O)c%11ccc%12cc(C(=O)O)ccc%12c%11)cc%10)c%10ccc(C(c%11ccccc%11)(c%11ccccc%11)c%11ccccc%11)cc%10)cc9)ccc8c7)cc6)c6ccc(C(c7ccccc7)(c7ccccc7)c7ccccc7)cc6)cc5)ccc4c3)cc2)c2ccc(C(c3ccccc3)(c3ccccc3)c3ccccc3)cc2)cc1	amide	Bisoi, Journal of Membrane Science 522 (2017) 77Ã¢â‚¬â€œ90
498	('CC(C)(C)c1cc(C(=O)O)cc(C(=O)O)c1', 'CC(c1ccc(Oc2ccc(-c3ccc(N)cc3)cc2C(F)(F)F)cc1)(c1ccc(Oc2ccc(-c3ccc(N)cc3)cc2C(F)(F)F)cc1)P1(=O)Oc2ccccc2-c2ccccc21')	CC(c1ccc(Oc2ccc(-c3ccc(N)cc3)cc2C(F)(F)F)cc1)(c1ccc(Oc2ccc(-c3ccc(N)cc3)cc2C(F)(F)F)cc1)P1(=O)Oc2ccccc2-c2ccccc21.CC(C)(C)c1cc(C(=O)O)cc(C(=O)O)c1	Glass_Transition	274	C	CC(C)(C)c1cc(C(=O)O)cc(C(=O)Nc2ccc(-c3ccc(Oc4ccc(C(C)(c5ccc(Oc6ccc(-c7ccc(NC(=O)c8cc(C(=O)Nc9ccc(-c%10ccc(Oc%11ccc(C(C)(c%12ccc(Oc%13ccc(-c%14ccc(NC(=O)c%15cc(C(=O)Nc%16ccc(-c%17ccc(Oc%18ccc(C(C)(c%19ccc(Oc%20ccc(-c%21ccc(N)cc%21)cc%20C(F)(F)F)cc%19)P%19(=O)Oc%20ccccc%20-c%20ccccc%20%19)cc%18)c(C(F)(F)F)c%17)cc%16)cc(C(C)(C)C)c%15)cc%14)cc%13C(F)(F)F)cc%12)P%12(=O)Oc%13ccccc%13-c%13ccccc%13%12)cc…	amide	Bisoi, Polym. Chem., 2017, 8, 4220Ã¢â‚¬â€œ4232
499	('O=C(O)c1ccc(Oc2ccc(C(=O)O)cc2)cc1', 'CC(c1ccc(Oc2ccc(-c3ccc(N)cc3)cc2C(F)(F)F)cc1)(c1ccc(Oc2ccc(-c3ccc(N)cc3)cc2C(F)(F)F)cc1)P1(=O)Oc2ccccc2-c2ccccc21')	CC(c1ccc(Oc2ccc(-c3ccc(N)cc3)cc2C(F)(F)F)cc1)(c1ccc(Oc2ccc(-c3ccc(N)cc3)cc2C(F)(F)F)cc1)P1(=O)Oc2ccccc2-c2ccccc21.O=C(O)c1ccc(Oc2ccc(C(=O)O)cc2)cc1	Glass_Transition	264	C	CC(c1ccc(Oc2ccc(-c3ccc(N)cc3)cc2C(F)(F)F)cc1)(c1ccc(Oc2ccc(-c3ccc(NC(=O)c4ccc(Oc5ccc(C(=O)Nc6ccc(-c7ccc(Oc8ccc(C(C)(c9ccc(Oc%10ccc(-c%11ccc(NC(=O)c%12ccc(Oc%13ccc(C(=O)Nc%14ccc(-c%15ccc(Oc%16ccc(C(C)(c%17ccc(Oc%18ccc(-c%19ccc(NC(=O)c%20ccc(Oc%21ccc(C(=O)O)cc%21)cc%20)cc%19)cc%18C(F)(F)F)cc%17)P%17(=O)Oc%18ccccc%18-c%18ccccc%18%17)cc%16)c(C(F)(F)F)c%15)cc%14)cc%13)cc%12)cc%11)cc%10C(F)(F)F)cc9)P9(…	amide	Bisoi, Polym. Chem., 2017, 8, 4220Ã¢â‚¬â€œ4232
500	('O=C(O)c1ccc(C(=O)O)cc1', 'CC(c1ccc(Oc2ccc(-c3ccc(N)cc3)cc2C(F)(F)F)cc1)(c1ccc(Oc2ccc(-c3ccc(N)cc3)cc2C(F)(F)F)cc1)P1(=O)Oc2ccccc2-c2ccccc21')	CC(c1ccc(Oc2ccc(-c3ccc(N)cc3)cc2C(F)(F)F)cc1)(c1ccc(Oc2ccc(-c3ccc(N)cc3)cc2C(F)(F)F)cc1)P1(=O)Oc2ccccc2-c2ccccc21.O=C(O)c1ccc(C(=O)O)cc1	Glass_Transition	272	C	CC(c1ccc(Oc2ccc(-c3ccc(N)cc3)cc2C(F)(F)F)cc1)(c1ccc(Oc2ccc(-c3ccc(NC(=O)c4ccc(C(=O)Nc5ccc(-c6ccc(Oc7ccc(C(C)(c8ccc(Oc9ccc(-c%10ccc(NC(=O)c%11ccc(C(=O)Nc%12ccc(-c%13ccc(Oc%14ccc(C(C)(c%15ccc(Oc%16ccc(-c%17ccc(NC(=O)c%18ccc(C(=O)O)cc%18)cc%17)cc%16C(F)(F)F)cc%15)P%15(=O)Oc%16ccccc%16-c%16ccccc%16%15)cc%14)c(C(F)(F)F)c%13)cc%12)cc%11)cc%10)cc9C(F)(F)F)cc8)P8(=O)Oc9ccccc9-c9ccccc98)cc7)c(C(F)(F)F)c6)…	amide	Bisoi, Polym. Chem., 2017, 8, 4220Ã¢â‚¬â€œ4232
501	('O=C(O)c1cccc(C(=O)O)c1', 'CC(c1ccc(Oc2ccc(-c3ccc(N)cc3)cc2C(F)(F)F)cc1)(c1ccc(Oc2ccc(-c3ccc(N)cc3)cc2C(F)(F)F)cc1)P1(=O)Oc2ccccc2-c2ccccc21')	CC(c1ccc(Oc2ccc(-c3ccc(N)cc3)cc2C(F)(F)F)cc1)(c1ccc(Oc2ccc(-c3ccc(N)cc3)cc2C(F)(F)F)cc1)P1(=O)Oc2ccccc2-c2ccccc21.O=C(O)c1cccc(C(=O)O)c1	Glass_Transition	267	C	CC(c1ccc(Oc2ccc(-c3ccc(N)cc3)cc2C(F)(F)F)cc1)(c1ccc(Oc2ccc(-c3ccc(NC(=O)c4cccc(C(=O)Nc5ccc(-c6ccc(Oc7ccc(C(C)(c8ccc(Oc9ccc(-c%10ccc(NC(=O)c%11cccc(C(=O)Nc%12ccc(-c%13ccc(Oc%14ccc(C(C)(c%15ccc(Oc%16ccc(-c%17ccc(NC(=O)c%18cccc(C(=O)O)c%18)cc%17)cc%16C(F)(F)F)cc%15)P%15(=O)Oc%16ccccc%16-c%16ccccc%16%15)cc%14)c(C(F)(F)F)c%13)cc%12)c%11)cc%10)cc9C(F)(F)F)cc8)P8(=O)Oc9ccccc9-c9ccccc98)cc7)c(C(F)(F)F)c6…	amide	Bisoi, Polym. Chem., 2017, 8, 4220Ã¢â‚¬â€œ4232
503	('Cc1ccc(C(c2ccc(C)c(N)c2)(C(F)(F)F)C(F)(F)F)cc1N', 'CC(C)(C)C(=O)Nc1c(-c2ccc3c(c2)C(=O)OC3=O)cc(C(C)(C)C)cc1-c1ccc2c(c1)C(=O)OC2=O')	Cc1ccc(C(c2ccc(C)c(N)c2)(C(F)(F)F)C(F)(F)F)cc1N.CC(C)(C)C(=O)Nc1c(-c2ccc3c(c2)C(=O)OC3=O)cc(C(C)(C)C)cc1-c1ccc2c(c1)C(=O)OC2=O	Glass_Transition	300	C	Cc1ccc(C(c2ccc(C)c(N3C(=O)c4ccc(-c5cc(C(C)(C)C)cc(-c6ccc7c(c6)C(=O)N(c6cc(C(c8ccc(C)c(N9C(=O)c%10ccc(-c%11cc(C(C)(C)C)cc(-c%12ccc%13c(c%12)C(=O)N(c%12cc(C(c%14ccc(C)c(N%15C(=O)c%16ccc(-c%17cc(C(C)(C)C)cc(-c%18ccc%19c(c%18)C(=O)OC%19=O)c%17NC(=O)C(C)(C)C)cc%16C%15=O)c%14)(C(F)(F)F)C(F)(F)F)ccc%12C)C%13=O)c%11NC(=O)C(C)(C)C)cc%10C9=O)c8)(C(F)(F)F)C(F)(F)F)ccc6C)C7=O)c5NC(=O)C(C)(C)C)cc4C3=O)c2)(C(F…	imide	Calle, Macromolecules 2010, 43, 2268Ã¢â‚¬â€œ2275
506	('Nc1ccc(N(c2ccccc2)c2ccc(N)cc2)cc1', 'O=C1OC(=O)c2cc(S(=O)(=O)c3ccc4c(c3)C(=O)OC4=O)ccc21')	Nc1ccc(N(c2ccccc2)c2ccc(N)cc2)cc1.O=C1OC(=O)c2cc(S(=O)(=O)c3ccc4c(c3)C(=O)OC4=O)ccc21	Glass_Transition	306	C	Nc1ccc(N(c2ccccc2)c2ccc(N3C(=O)c4ccc(S(=O)(=O)c5ccc6c(c5)C(=O)N(c5ccc(N(c7ccccc7)c7ccc(N8C(=O)c9ccc(S(=O)(=O)c%10ccc%11c(c%10)C(=O)N(c%10ccc(N(c%12ccccc%12)c%12ccc(N%13C(=O)c%14ccc(S(=O)(=O)c%15ccc%16c(c%15)C(=O)OC%16=O)cc%14C%13=O)cc%12)cc%10)C%11=O)cc9C8=O)cc7)cc5)C6=O)cc4C3=O)cc2)cc1	imide	Chang, J Polym Sci Part A: Polym Chem 46: 7937-7949, 2008
507	('COc1ccc(N(c2ccc(N)cc2)c2ccc(N)cc2)cc1', 'O=C1OC(=O)c2cc(S(=O)(=O)c3ccc4c(c3)C(=O)OC4=O)ccc21')	COc1ccc(N(c2ccc(N)cc2)c2ccc(N)cc2)cc1.O=C1OC(=O)c2cc(S(=O)(=O)c3ccc4c(c3)C(=O)OC4=O)ccc21	Glass_Transition	304	C	COc1ccc(N(c2ccc(N)cc2)c2ccc(N3C(=O)c4ccc(S(=O)(=O)c5ccc6c(c5)C(=O)N(c5ccc(N(c7ccc(OC)cc7)c7ccc(N8C(=O)c9ccc(S(=O)(=O)c%10ccc%11c(c%10)C(=O)N(c%10ccc(N(c%12ccc(OC)cc%12)c%12ccc(N%13C(=O)c%14ccc(S(=O)(=O)c%15ccc%16c(c%15)C(=O)OC%16=O)cc%14C%13=O)cc%12)cc%10)C%11=O)cc9C8=O)cc7)cc5)C6=O)cc4C3=O)cc2)cc1	imide	Chang, J Polym Sci Part A: Polym Chem 46: 7937-7949, 2008
508	('O=C1OC(=O)c2cc(S(=O)(=O)c3ccc4c(c3)C(=O)OC4=O)ccc21', 'Nc1ccc(N(c2ccc(N)cc2)c2ccc(N(c3ccccc3)c3ccccc3)cc2)cc1')	O=C1OC(=O)c2cc(S(=O)(=O)c3ccc4c(c3)C(=O)OC4=O)ccc21.Nc1ccc(N(c2ccc(N)cc2)c2ccc(N(c3ccccc3)c3ccccc3)cc2)cc1	Glass_Transition	303	C	Nc1ccc(N(c2ccc(N3C(=O)c4ccc(S(=O)(=O)c5ccc6c(c5)C(=O)N(c5ccc(N(c7ccc(N8C(=O)c9ccc(S(=O)(=O)c%10ccc%11c(c%10)C(=O)N(c%10ccc(N(c%12ccc(N%13C(=O)c%14ccc(S(=O)(=O)c%15ccc%16c(c%15)C(=O)OC%16=O)cc%14C%13=O)cc%12)c%12ccc(N(c%13ccccc%13)c%13ccccc%13)cc%12)cc%10)C%11=O)cc9C8=O)cc7)c7ccc(N(c8ccccc8)c8ccccc8)cc7)cc5)C6=O)cc4C3=O)cc2)c2ccc(N(c3ccccc3)c3ccccc3)cc2)cc1	imide	Chang, J Polym Sci Part A: Polym Chem 46: 7937-7949, 2008
509	('O=C1OC(=O)c2cc(S(=O)(=O)c3ccc4c(c3)C(=O)OC4=O)ccc21', 'COc1ccc(N(c2ccc(OC)cc2)c2ccc(N(c3ccc(N)cc3)c3ccc(N)cc3)cc2)cc1')	O=C1OC(=O)c2cc(S(=O)(=O)c3ccc4c(c3)C(=O)OC4=O)ccc21.COc1ccc(N(c2ccc(OC)cc2)c2ccc(N(c3ccc(N)cc3)c3ccc(N)cc3)cc2)cc1	Glass_Transition	292	C	COc1ccc(N(c2ccc(OC)cc2)c2ccc(N(c3ccc(N)cc3)c3ccc(N4C(=O)c5ccc(S(=O)(=O)c6ccc7c(c6)C(=O)N(c6ccc(N(c8ccc(N9C(=O)c%10ccc(S(=O)(=O)c%11ccc%12c(c%11)C(=O)N(c%11ccc(N(c%13ccc(N%14C(=O)c%15ccc(S(=O)(=O)c%16ccc%17c(c%16)C(=O)OC%17=O)cc%15C%14=O)cc%13)c%13ccc(N(c%14ccc(OC)cc%14)c%14ccc(OC)cc%14)cc%13)cc%11)C%12=O)cc%10C9=O)cc8)c8ccc(N(c9ccc(OC)cc9)c9ccc(OC)cc9)cc8)cc6)C7=O)cc5C4=O)cc3)cc2)cc1	imide	Chang, J Polym Sci Part A: Polym Chem 46: 7937-7949, 2008
510	('Nc1ccc(N(c2ccccc2)c2ccc(N)cc2)cc1', 'O=C1OC(=O)c2cc(C(c3ccc4c(c3)C(=O)OC4=O)(C(F)(F)F)C(F)(F)F)ccc21')	Nc1ccc(N(c2ccccc2)c2ccc(N)cc2)cc1.O=C1OC(=O)c2cc(C(c3ccc4c(c3)C(=O)OC4=O)(C(F)(F)F)C(F)(F)F)ccc21	Glass_Transition	299	C	Nc1ccc(N(c2ccccc2)c2ccc(N3C(=O)c4ccc(C(c5ccc6c(c5)C(=O)N(c5ccc(N(c7ccccc7)c7ccc(N8C(=O)c9ccc(C(c%10ccc%11c(c%10)C(=O)N(c%10ccc(N(c%12ccccc%12)c%12ccc(N%13C(=O)c%14ccc(C(c%15ccc%16c(c%15)C(=O)OC%16=O)(C(F)(F)F)C(F)(F)F)cc%14C%13=O)cc%12)cc%10)C%11=O)(C(F)(F)F)C(F)(F)F)cc9C8=O)cc7)cc5)C6=O)(C(F)(F)F)C(F)(F)F)cc4C3=O)cc2)cc1	imide	Chang, J Polym Sci Part A: Polym Chem 46: 7937-7949, 2008
511	('COc1ccc(N(c2ccc(N)cc2)c2ccc(N)cc2)cc1', 'O=C1OC(=O)c2cc(C(c3ccc4c(c3)C(=O)OC4=O)(C(F)(F)F)C(F)(F)F)ccc21')	COc1ccc(N(c2ccc(N)cc2)c2ccc(N)cc2)cc1.O=C1OC(=O)c2cc(C(c3ccc4c(c3)C(=O)OC4=O)(C(F)(F)F)C(F)(F)F)ccc21	Glass_Transition	308	C	COc1ccc(N(c2ccc(N)cc2)c2ccc(N3C(=O)c4ccc(C(c5ccc6c(c5)C(=O)N(c5ccc(N(c7ccc(OC)cc7)c7ccc(N8C(=O)c9ccc(C(c%10ccc%11c(c%10)C(=O)N(c%10ccc(N(c%12ccc(OC)cc%12)c%12ccc(N%13C(=O)c%14ccc(C(c%15ccc%16c(c%15)C(=O)OC%16=O)(C(F)(F)F)C(F)(F)F)cc%14C%13=O)cc%12)cc%10)C%11=O)(C(F)(F)F)C(F)(F)F)cc9C8=O)cc7)cc5)C6=O)(C(F)(F)F)C(F)(F)F)cc4C3=O)cc2)cc1	imide	Chang, J Polym Sci Part A: Polym Chem 46: 7937-7949, 2008
512	('Nc1ccc(N(c2ccc(N)cc2)c2ccc(N(c3ccccc3)c3ccccc3)cc2)cc1', 'O=C1OC(=O)c2cc(C(c3ccc4c(c3)C(=O)OC4=O)(C(F)(F)F)C(F)(F)F)ccc21')	Nc1ccc(N(c2ccc(N)cc2)c2ccc(N(c3ccccc3)c3ccccc3)cc2)cc1.O=C1OC(=O)c2cc(C(c3ccc4c(c3)C(=O)OC4=O)(C(F)(F)F)C(F)(F)F)ccc21	Glass_Transition	290	C	Nc1ccc(N(c2ccc(N3C(=O)c4ccc(C(c5ccc6c(c5)C(=O)N(c5ccc(N(c7ccc(N8C(=O)c9ccc(C(c%10ccc%11c(c%10)C(=O)N(c%10ccc(N(c%12ccc(N%13C(=O)c%14ccc(C(c%15ccc%16c(c%15)C(=O)OC%16=O)(C(F)(F)F)C(F)(F)F)cc%14C%13=O)cc%12)c%12ccc(N(c%13ccccc%13)c%13ccccc%13)cc%12)cc%10)C%11=O)(C(F)(F)F)C(F)(F)F)cc9C8=O)cc7)c7ccc(N(c8ccccc8)c8ccccc8)cc7)cc5)C6=O)(C(F)(F)F)C(F)(F)F)cc4C3=O)cc2)c2ccc(N(c3ccccc3)c3ccccc3)cc2)cc1	imide	Chang, J Polym Sci Part A: Polym Chem 46: 7937-7949, 2008
513	('O=C1OC(=O)c2cc(C(c3ccc4c(c3)C(=O)OC4=O)(C(F)(F)F)C(F)(F)F)ccc21', 'COc1ccc(N(c2ccc(OC)cc2)c2ccc(N(c3ccc(N)cc3)c3ccc(N)cc3)cc2)cc1')	O=C1OC(=O)c2cc(C(c3ccc4c(c3)C(=O)OC4=O)(C(F)(F)F)C(F)(F)F)ccc21.COc1ccc(N(c2ccc(OC)cc2)c2ccc(N(c3ccc(N)cc3)c3ccc(N)cc3)cc2)cc1	Glass_Transition	285	C	COc1ccc(N(c2ccc(OC)cc2)c2ccc(N(c3ccc(N)cc3)c3ccc(N4C(=O)c5ccc(C(c6ccc7c(c6)C(=O)N(c6ccc(N(c8ccc(N9C(=O)c%10ccc(C(c%11ccc%12c(c%11)C(=O)N(c%11ccc(N(c%13ccc(N%14C(=O)c%15ccc(C(c%16ccc%17c(c%16)C(=O)OC%17=O)(C(F)(F)F)C(F)(F)F)cc%15C%14=O)cc%13)c%13ccc(N(c%14ccc(OC)cc%14)c%14ccc(OC)cc%14)cc%13)cc%11)C%12=O)(C(F)(F)F)C(F)(F)F)cc%10C9=O)cc8)c8ccc(N(c9ccc(OC)cc9)c9ccc(OC)cc9)cc8)cc6)C7=O)(C(F)(F)F)C(F)(…	imide	Chang, J Polym Sci Part A: Polym Chem 46: 7937-7949, 2008
514	('O=C1OC(=O)c2cc(-c3ccc4c(c3)C(=O)OC4=O)ccc21', 'Nc1ccc(Oc2ccc(N)cc2I)c(I)c1')	Nc1ccc(Oc2ccc(N)cc2I)c(I)c1.O=C1OC(=O)c2cc(-c3ccc4c(c3)C(=O)OC4=O)ccc21	Glass_Transition	303	C	Nc1ccc(Oc2ccc(N3C(=O)c4ccc(-c5ccc6c(c5)C(=O)N(c5ccc(Oc7ccc(N8C(=O)c9ccc(-c%10ccc%11c(c%10)C(=O)N(c%10ccc(Oc%12ccc(N%13C(=O)c%14ccc(-c%15ccc%16c(c%15)C(=O)OC%16=O)cc%14C%13=O)cc%12I)c(I)c%10)C%11=O)cc9C8=O)cc7I)c(I)c5)C6=O)cc4C3=O)cc2I)c(I)c1	imide	Chen, J Appl Polym Sci 120: 3159-3170, 2011
515	('O=C(c1ccc2c(c1)C(=O)OC2=O)c1ccc2c(c1)C(=O)OC2=O', 'Nc1ccc(Oc2ccc(N)cc2I)c(I)c1')	Nc1ccc(Oc2ccc(N)cc2I)c(I)c1.O=C(c1ccc2c(c1)C(=O)OC2=O)c1ccc2c(c1)C(=O)OC2=O	Glass_Transition	327	C	Nc1ccc(Oc2ccc(N3C(=O)c4ccc(C(=O)c5ccc6c(c5)C(=O)N(c5ccc(Oc7ccc(N8C(=O)c9ccc(C(=O)c%10ccc%11c(c%10)C(=O)N(c%10ccc(Oc%12ccc(N%13C(=O)c%14ccc(C(=O)c%15ccc%16c(c%15)C(=O)OC%16=O)cc%14C%13=O)cc%12I)c(I)c%10)C%11=O)cc9C8=O)cc7I)c(I)c5)C6=O)cc4C3=O)cc2I)c(I)c1	imide	Chen, J Appl Polym Sci 120: 3159-3170, 2011
516	('O=C(O)c1cc(C(=O)O)c(C(=O)O)cc1C(=O)O', 'CC1(C)CC(C)(c2ccc(Oc3ccc(-c4ccc(N)cc4)cc3C(F)(F)F)cc2)c2cc(Oc3ccc(-c4ccc(N)cc4)cc3C(F)(F)F)ccc21')	CC1(C)CC(C)(c2ccc(Oc3ccc(-c4ccc(N)cc4)cc3C(F)(F)F)cc2)c2cc(Oc3ccc(-c4ccc(N)cc4)cc3C(F)(F)F)ccc21.O=C(O)c1cc(C(=O)O)c(C(=O)O)cc1C(=O)O	Glass_Transition	265	C	CC1(C)CC(C)(c2ccc(Oc3ccc(-c4ccc(NC(=O)c5cc(C(=O)Nc6ccc(-c7ccc(Oc8ccc9c(c8)C(C)(c8ccc(Oc%10ccc(-c%11ccc(N)cc%11)cc%10C(F)(F)F)cc8)CC9(C)C)c(C(F)(F)F)c7)cc6)c(C(=O)Nc6ccc(-c7ccc(Oc8ccc9c(c8)C(C)(c8ccc(Oc%10ccc(-c%11ccc(N)cc%11)cc%10C(F)(F)F)cc8)CC9(C)C)c(C(F)(F)F)c7)cc6)cc5C(=O)Nc5ccc(-c6ccc(Oc7ccc8c(c7)C(C)(c7ccc(Oc9ccc(-c%10ccc(NC(=O)c%11cc(C(=O)O)c(C(=O)O)cc%11C(=O)O)cc%10)cc9C(F)(F)F)cc7)CC8(C)…	amide	Dasgupta, Journal of Membrane Science345 (2009) 249Ã¢â‚¬â€œ256
517	('Nc1ccc(Oc2ccc(N)cc2)cc1', 'CC(C)(c1ccc(Oc2ccc(C(=O)O)c(C(=O)O)c2)cc1)c1ccc(Oc2ccc(C(=O)O)c(C(=O)O)c2)cc1')	CC(C)(c1ccc(Oc2ccc(C(=O)O)c(C(=O)O)c2)cc1)c1ccc(Oc2ccc(C(=O)O)c(C(=O)O)c2)cc1.Nc1ccc(Oc2ccc(N)cc2)cc1	Glass_Transition	216.8	C	CC(C)(c1ccc(Oc2ccc(C(=O)Nc3ccc(Oc4ccc(N)cc4)cc3)c(C(=O)O)c2)cc1)c1ccc(Oc2ccc(C(=O)Nc3ccc(Oc4ccc(NC(=O)c5ccc(Oc6ccc(C(C)(C)c7ccc(Oc8ccc(C(=O)Nc9ccc(Oc%10ccc(N)cc%10)cc9)c(C(=O)O)c8)cc7)cc6)cc5C(=O)Nc5ccc(Oc6ccc(N)cc6)cc5)cc4)cc3)c(C(=O)O)c2)cc1	amide	Ghosh, Journal of Membrane Science 470 (2014) 535-546
518	('Nc1ccc(-c2nnc(-c3ccc(N)cc3)o2)cc1', 'O=C(Oc1cc(P2(=O)Oc3ccccc3-c3ccccc32)c(OC(=O)c2ccc3c(c2)C(=O)OC3=O)c2ccccc12)c1ccc2c(c1)C(=O)OC2=O')	O=C(Oc1cc(P2(=O)Oc3ccccc3-c3ccccc32)c(OC(=O)c2ccc3c(c2)C(=O)OC3=O)c2ccccc12)c1ccc2c(c1)C(=O)OC2=O.Nc1ccc(-c2nnc(-c3ccc(N)cc3)o2)cc1	Glass_Transition	211	C	Nc1ccc(-c2nnc(-c3ccc(N4C(=O)c5ccc(C(=O)Oc6cc(P7(=O)Oc8ccccc8-c8ccccc87)c(OC(=O)c7ccc8c(c7)C(=O)N(c7ccc(-c9nnc(-c%10ccc(N%11C(=O)c%12ccc(C(=O)Oc%13c(P%14(=O)Oc%15ccccc%15-c%15ccccc%15%14)cc(OC(=O)c%14ccc%15c(c%14)C(=O)N(c%14ccc(-c%16nnc(-c%17ccc(N%18C(=O)c%19ccc(C(=O)Oc%20cc(P%21(=O)Oc%22ccccc%22-c%22ccccc%22%21)c(OC(=O)c%21ccc%22c(c%21)C(=O)OC%22=O)c%21ccccc%20%21)cc%19C%18=O)cc%17)o%16)cc%14)C%1…	imide	Hamciuc, Polym. Adv. Technol.2011, 22 2458Ã¢â‚¬â€œ2468
519	('Nc1ccc(Oc2ccc(-c3nnc(-c4ccc(Oc5ccc(N)cc5)cc4)o3)cc2)cc1', 'O=C(Oc1cc(P2(=O)Oc3ccccc3-c3ccccc32)c(OC(=O)c2ccc3c(c2)C(=O)OC3=O)c2ccccc12)c1ccc2c(c1)C(=O)OC2=O')	O=C(Oc1cc(P2(=O)Oc3ccccc3-c3ccccc32)c(OC(=O)c2ccc3c(c2)C(=O)OC3=O)c2ccccc12)c1ccc2c(c1)C(=O)OC2=O.Nc1ccc(Oc2ccc(-c3nnc(-c4ccc(Oc5ccc(N)cc5)cc4)o3)cc2)cc1	Glass_Transition	201	C	Nc1ccc(Oc2ccc(-c3nnc(-c4ccc(Oc5ccc(N6C(=O)c7ccc(C(=O)Oc8c(P9(=O)Oc%10ccccc%10-c%10ccccc%109)cc(OC(=O)c9ccc%10c(c9)C(=O)N(c9ccc(Oc%11ccc(-c%12nnc(-c%13ccc(Oc%14ccc(N%15C(=O)c%16ccc(C(=O)Oc%17cc(P%18(=O)Oc%19ccccc%19-c%19ccccc%19%18)c(OC(=O)c%18ccc%19c(c%18)C(=O)N(c%18ccc(Oc%20ccc(-c%21nnc(-c%22ccc(Oc%23ccc(N%24C(=O)c%25ccc(C(=O)Oc%26cc(P%27(=O)Oc%28ccccc%28-c%28ccccc%28%27)c(OC(=O)c%27ccc%28c(c%27…	imide	Hamciuc, Polym. Adv. Technol.2011, 22 2458Ã¢â‚¬â€œ2468
520	('CN(C)c1ccc(-c2nnc(-c3cc(N)cc(N)c3)o2)cc1', 'O=C(Oc1cc(P2(=O)Oc3ccccc3-c3ccccc32)c(OC(=O)c2ccc3c(c2)C(=O)OC3=O)c2ccccc12)c1ccc2c(c1)C(=O)OC2=O')	O=C(Oc1cc(P2(=O)Oc3ccccc3-c3ccccc32)c(OC(=O)c2ccc3c(c2)C(=O)OC3=O)c2ccccc12)c1ccc2c(c1)C(=O)OC2=O.CN(C)c1ccc(-c2nnc(-c3cc(N)cc(N)c3)o2)cc1	Glass_Transition	205	C	CN(C)c1ccc(-c2nnc(-c3cc(N)cc(N4C(=O)c5ccc(C(=O)Oc6cc(P7(=O)Oc8ccccc8-c8ccccc87)c(OC(=O)c7ccc8c(c7)C(=O)N(c7cc(-c9nnc(-c%10ccc(N(C)C)cc%10)o9)cc(N9C(=O)c%10ccc(C(=O)Oc%11c(P%12(=O)Oc%13ccccc%13-c%13ccccc%13%12)cc(OC(=O)c%12ccc%13c(c%12)C(=O)N(c%12cc(-c%14nnc(-c%15ccc(N(C)C)cc%15)o%14)cc(N%14C(=O)c%15ccc(C(=O)Oc%16c(P%17(=O)Oc%18ccccc%18-c%18ccccc%18%17)cc(OC(=O)c%17ccc%18c(c%17)C(=O)OC%18=O)c%17cc…	imide	Hamciuc, Polym. Adv. Technol.2011, 22 2458Ã¢â‚¬â€œ2468
521	('Nc1cc(N)cc(-c2nnc(-c3ccc(F)cc3)o2)c1', 'O=C(Oc1cc(P2(=O)Oc3ccccc3-c3ccccc32)c(OC(=O)c2ccc3c(c2)C(=O)OC3=O)c2ccccc12)c1ccc2c(c1)C(=O)OC2=O')	O=C(Oc1cc(P2(=O)Oc3ccccc3-c3ccccc32)c(OC(=O)c2ccc3c(c2)C(=O)OC3=O)c2ccccc12)c1ccc2c(c1)C(=O)OC2=O.Nc1cc(N)cc(-c2nnc(-c3ccc(F)cc3)o2)c1	Glass_Transition	232	C	Nc1cc(-c2nnc(-c3ccc(F)cc3)o2)cc(N2C(=O)c3ccc(C(=O)Oc4cc(P5(=O)Oc6ccccc6-c6ccccc65)c(OC(=O)c5ccc6c(c5)C(=O)N(c5cc(-c7nnc(-c8ccc(F)cc8)o7)cc(N7C(=O)c8ccc(C(=O)Oc9cc(P%10(=O)Oc%11ccccc%11-c%11ccccc%11%10)c(OC(=O)c%10ccc%11c(c%10)C(=O)N(c%10cc(-c%12nnc(-c%13ccc(F)cc%13)o%12)cc(N%12C(=O)c%13ccc(C(=O)Oc%14c(P%15(=O)Oc%16ccccc%16-c%16ccccc%16%15)cc(OC(=O)c%15ccc%16c(c%15)C(=O)OC%16=O)c%15ccccc%14%15)cc%…	imide	Hamciuc, Polym. Adv. Technol.2011, 22 2458Ã¢â‚¬â€œ2468
523	('O=C(c1ccc(C(=O)O)c(C(=O)O)c1)c1ccc(C(=O)O)c(C(=O)O)c1', 'CC1(C)CC(C)(c2ccc(Oc3ccc(-c4ccc(N)cc4)cc3C(F)(F)F)cc2)c2cc(Oc3ccc(-c4ccc(N)cc4)cc3C(F)(F)F)ccc21')	CC1(C)CC(C)(c2ccc(Oc3ccc(-c4ccc(N)cc4)cc3C(F)(F)F)cc2)c2cc(Oc3ccc(-c4ccc(N)cc4)cc3C(F)(F)F)ccc21.O=C(c1ccc(C(=O)O)c(C(=O)O)c1)c1ccc(C(=O)O)c(C(=O)O)c1	Glass_Transition	252	C	CC1(C)CC(C)(c2ccc(Oc3ccc(-c4ccc(NC(=O)c5ccc(C(=O)c6ccc(C(=O)Nc7ccc(-c8ccc(Oc9ccc%10c(c9)C(C)(c9ccc(Oc%11ccc(-c%12ccc(N)cc%12)cc%11C(F)(F)F)cc9)CC%10(C)C)c(C(F)(F)F)c8)cc7)c(C(=O)Nc7ccc(-c8ccc(Oc9ccc%10c(c9)C(C)(c9ccc(Oc%11ccc(-c%12ccc(N)cc%12)cc%11C(F)(F)F)cc9)CC%10(C)C)c(C(F)(F)F)c8)cc7)c6)cc5C(=O)Nc5ccc(-c6ccc(Oc7ccc(C8(C)CC(C)(C)c9ccc(Oc%10ccc(-c%11ccc(NC(=O)c%12ccc(C(=O)c%13ccc(C(=O)O)c(C(=O)…	amide	Dasgupta, Journal of Membrane Science345 (2009) 249Ã¢â‚¬â€œ256
524	('O=C(O)c1ccc(C(c2ccc(C(=O)O)c(C(=O)O)c2)(C(F)(F)F)C(F)(F)F)cc1C(=O)O', 'CC1(C)CC(C)(c2ccc(Oc3ccc(-c4ccc(N)cc4)cc3C(F)(F)F)cc2)c2cc(Oc3ccc(-c4ccc(N)cc4)cc3C(F)(F)F)ccc21')	CC1(C)CC(C)(c2ccc(Oc3ccc(-c4ccc(N)cc4)cc3C(F)(F)F)cc2)c2cc(Oc3ccc(-c4ccc(N)cc4)cc3C(F)(F)F)ccc21.O=C(O)c1ccc(C(c2ccc(C(=O)O)c(C(=O)O)c2)(C(F)(F)F)C(F)(F)F)cc1C(=O)O	Glass_Transition	262	C	CC1(C)CC(C)(c2ccc(Oc3ccc(-c4ccc(NC(=O)c5cc(C(c6ccc(C(=O)Nc7ccc(-c8ccc(Oc9ccc(C%10(C)CC(C)(C)c%11ccc(Oc%12ccc(-c%13ccc(NC(=O)c%14ccc(C(c%15ccc(C(=O)Nc%16ccc(-c%17ccc(Oc%18ccc%19c(c%18)C(C)(c%18ccc(Oc%20ccc(-c%21ccc(N)cc%21)cc%20C(F)(F)F)cc%18)CC%19(C)C)c(C(F)(F)F)c%17)cc%16)c(C(=O)Nc%16ccc(-c%17ccc(Oc%18ccc(C%19(C)CC(C)(C)c%20ccc(Oc%21ccc(-c%22ccc(N)cc%22)cc%21C(F)(F)F)cc%20%19)cc%18)c(C(F)(F)F)c%…	amide	Dasgupta, Journal of Membrane Science345 (2009) 249Ã¢â‚¬â€œ256
525	('O=C(O)c1ccc(Oc2ccc(C(=O)O)c(C(=O)O)c2)cc1C(=O)O', 'CC1(C)CC(C)(c2ccc(Oc3ccc(-c4ccc(N)cc4)cc3C(F)(F)F)cc2)c2cc(Oc3ccc(-c4ccc(N)cc4)cc3C(F)(F)F)ccc21')	CC1(C)CC(C)(c2ccc(Oc3ccc(-c4ccc(N)cc4)cc3C(F)(F)F)cc2)c2cc(Oc3ccc(-c4ccc(N)cc4)cc3C(F)(F)F)ccc21.O=C(O)c1ccc(Oc2ccc(C(=O)O)c(C(=O)O)c2)cc1C(=O)O	Glass_Transition	249	C	CC1(C)CC(C)(c2ccc(Oc3ccc(-c4ccc(NC(=O)c5ccc(Oc6ccc(C(=O)Nc7ccc(-c8ccc(Oc9ccc%10c(c9)C(C)(c9ccc(Oc%11ccc(-c%12ccc(NC(=O)c%13cc(Oc%14ccc(C(=O)O)c(C(=O)Nc%15ccc(-c%16ccc(Oc%17ccc(C%18(C)CC(C)(C)c%19ccc(Oc%20ccc(-c%21ccc(N)cc%21)cc%20C(F)(F)F)cc%19%18)cc%17)c(C(F)(F)F)c%16)cc%15)c%14)ccc%13C(=O)O)cc%12)cc%11C(F)(F)F)cc9)CC%10(C)C)c(C(F)(F)F)c8)cc7)c(C(=O)Nc7ccc(-c8ccc(Oc9ccc(C%10(C)CC(C)(C)c%11ccc(Oc…	amide	Dasgupta, Journal of Membrane Science345 (2009) 249Ã¢â‚¬â€œ256
526	('CC(C)(c1ccc(Oc2ccc(C(=O)O)c(C(=O)O)c2)cc1)c1ccc(Oc2ccc(C(=O)O)c(C(=O)O)c2)cc1', 'CC1(C)CC(C)(c2ccc(Oc3ccc(-c4ccc(N)cc4)cc3C(F)(F)F)cc2)c2cc(Oc3ccc(-c4ccc(N)cc4)cc3C(F)(F)F)ccc21')	CC1(C)CC(C)(c2ccc(Oc3ccc(-c4ccc(N)cc4)cc3C(F)(F)F)cc2)c2cc(Oc3ccc(-c4ccc(N)cc4)cc3C(F)(F)F)ccc21.CC(C)(c1ccc(Oc2ccc(C(=O)O)c(C(=O)O)c2)cc1)c1ccc(Oc2ccc(C(=O)O)c(C(=O)O)c2)cc1	Glass_Transition	241	C	CC1(C)CC(C)(c2ccc(Oc3ccc(-c4ccc(NC(=O)c5ccc(Oc6ccc(C(C)(C)c7ccc(Oc8ccc(C(=O)O)c(C(=O)O)c8)cc7)cc6)cc5C(=O)O)cc4)cc3C(F)(F)F)cc2)c2cc(Oc3ccc(-c4ccc(NC(=O)c5ccc(Oc6ccc(C(C)(C)c7ccc(Oc8ccc(C(=O)Nc9ccc(-c%10ccc(Oc%11ccc%12c(c%11)C(C)(c%11ccc(Oc%13ccc(-c%14ccc(N)cc%14)cc%13C(F)(F)F)cc%11)CC%12(C)C)c(C(F)(F)F)c%10)cc9)c(C(=O)Nc9ccc(-c%10ccc(Oc%11ccc%12c(c%11)C(C)(c%11ccc(Oc%13ccc(-c%14ccc(NC(=O)c%15cc(…	amide	Dasgupta, Journal of Membrane Science345 (2009) 249Ã¢â‚¬â€œ256
529	('Nc1ccc(Oc2ccc(N)cc2)cc1', 'CC1(C)CC(C)(c2ccc(C(=O)O)cc2)c2ccc(C(=O)O)cc21')	CC1(C)CC(C)(c2ccc(C(=O)O)cc2)c2ccc(C(=O)O)cc21.Nc1ccc(Oc2ccc(N)cc2)cc1	Glass_Transition	302	C	CC1(C)CC(C)(c2ccc(C(=O)Nc3ccc(Oc4ccc(NC(=O)c5ccc6c(c5)C(C)(C)CC6(C)c5ccc(C(=O)Nc6ccc(Oc7ccc(NC(=O)c8ccc9c(c8)C(C)(C)CC9(C)c8ccc(C(=O)Nc9ccc(Oc%10ccc(N)cc%10)cc9)cc8)cc7)cc6)cc5)cc4)cc3)cc2)c2ccc(C(=O)O)cc21	amide	Ding, Polymer 43 (2002) 4709Ã¢â‚¬â€œ4724
530	('CC1(C)CC(C)(c2ccc(C(=O)O)cc2)c2ccc(C(=O)O)cc21', 'CC(C)(c1ccc(Oc2ccc(N)cc2)cc1)c1ccc(Oc2ccc(N)cc2)cc1')	CC1(C)CC(C)(c2ccc(C(=O)O)cc2)c2ccc(C(=O)O)cc21.CC(C)(c1ccc(Oc2ccc(N)cc2)cc1)c1ccc(Oc2ccc(N)cc2)cc1	Glass_Transition	251	C	CC1(C)CC(C)(c2ccc(C(=O)O)cc2)c2ccc(C(=O)Nc3ccc(Oc4ccc(C(C)(C)c5ccc(Oc6ccc(NC(=O)c7ccc8c(c7)C(C)(C)CC8(C)c7ccc(C(=O)Nc8ccc(Oc9ccc(C(C)(C)c%10ccc(Oc%11ccc(NC(=O)c%12ccc%13c(c%12)C(C)(C)CC%13(C)c%12ccc(C(=O)Nc%13ccc(Oc%14ccc(C(C)(C)c%15ccc(Oc%16ccc(N)cc%16)cc%15)cc%14)cc%13)cc%12)cc%11)cc%10)cc9)cc8)cc7)cc6)cc5)cc4)cc3)cc21	amide	Ding, Polymer 43 (2002) 4709Ã¢â‚¬â€œ4725
532	('Nc1cccc(S(=O)(=O)c2cccc(N)c2)c1', 'CC1(C)CC(C)(c2ccc(C(=O)O)cc2)c2ccc(C(=O)O)cc21')	CC1(C)CC(C)(c2ccc(C(=O)O)cc2)c2ccc(C(=O)O)cc21.Nc1cccc(S(=O)(=O)c2cccc(N)c2)c1	Glass_Transition	323	C	CC1(C)CC(C)(c2ccc(C(=O)Nc3cccc(S(=O)(=O)c4cccc(NC(=O)c5ccc6c(c5)C(C)(C)CC6(C)c5ccc(C(=O)Nc6cccc(S(=O)(=O)c7cccc(NC(=O)c8ccc(C9(C)CC(C)(C)c%10cc(C(=O)Nc%11cccc(S(=O)(=O)c%12cccc(N)c%12)c%11)ccc%109)cc8)c7)c6)cc5)c4)c3)cc2)c2ccc(C(=O)O)cc21	amide	Ding, Polymer 43 (2002) 4709Ã¢â‚¬â€œ4727
533	('Nc1ccc(Oc2ccc(Oc3ccc(N)cc3)cc2)cc1', 'O=C1OC(=O)c2cc(Oc3ccc4c(c3)C(=O)OC4=O)ccc21')	Nc1ccc(Oc2ccc(Oc3ccc(N)cc3)cc2)cc1.O=C1OC(=O)c2cc(Oc3ccc4c(c3)C(=O)OC4=O)ccc21	Glass_Transition	236	C	Nc1ccc(Oc2ccc(Oc3ccc(N4C(=O)c5ccc(Oc6ccc7c(c6)C(=O)N(c6ccc(Oc8ccc(Oc9ccc(N%10C(=O)c%11ccc(Oc%12ccc%13c(c%12)C(=O)N(c%12ccc(Oc%14ccc(Oc%15ccc(N%16C(=O)c%17ccc(Oc%18ccc%19c(c%18)C(=O)OC%19=O)cc%17C%16=O)cc%15)cc%14)cc%12)C%13=O)cc%11C%10=O)cc9)cc8)cc6)C7=O)cc5C4=O)cc3)cc2)cc1	imide	Li, J. APPL. POLYM. SCI. 42670, 2020
534	('Nc1ccc(Oc2cccc(Oc3ccc(N)cc3)c2)cc1', 'O=C1OC(=O)c2cc(Oc3ccc4c(c3)C(=O)OC4=O)ccc21')	Nc1ccc(Oc2cccc(Oc3ccc(N)cc3)c2)cc1.O=C1OC(=O)c2cc(Oc3ccc4c(c3)C(=O)OC4=O)ccc21	Glass_Transition	216	C	Nc1ccc(Oc2cccc(Oc3ccc(N4C(=O)c5ccc(Oc6ccc7c(c6)C(=O)N(c6ccc(Oc8cccc(Oc9ccc(N%10C(=O)c%11ccc(Oc%12ccc%13c(c%12)C(=O)N(c%12ccc(Oc%14cccc(Oc%15ccc(N%16C(=O)c%17ccc(Oc%18ccc%19c(c%18)C(=O)OC%19=O)cc%17C%16=O)cc%15)c%14)cc%12)C%13=O)cc%11C%10=O)cc9)c8)cc6)C7=O)cc5C4=O)cc3)c2)cc1	imide	Li, J. APPL. POLYM. SCI. 42670, 2021
535	('Nc1ccc(Oc2ccc(N)cc2)cc1', 'O=C1OC(=O)c2cc(Oc3ccc4c(c3)C(=O)OC4=O)ccc21')	Nc1ccc(Oc2ccc(N)cc2)cc1.O=C1OC(=O)c2cc(Oc3ccc4c(c3)C(=O)OC4=O)ccc21	Glass_Transition	254	C	Nc1ccc(Oc2ccc(N3C(=O)c4ccc(Oc5ccc6c(c5)C(=O)N(c5ccc(Oc7ccc(N8C(=O)c9ccc(Oc%10ccc%11c(c%10)C(=O)N(c%10ccc(Oc%12ccc(N%13C(=O)c%14ccc(Oc%15ccc%16c(c%15)C(=O)OC%16=O)cc%14C%13=O)cc%12)cc%10)C%11=O)cc9C8=O)cc7)cc5)C6=O)cc4C3=O)cc2)cc1	imide	Li, J. APPL. POLYM. SCI. 42670, 2022
536	('O=C(Oc1ccccc1)Oc1ccccc1', 'O=C1c2ccc(-c3ccc4c(c3)C(=O)N(CCCCO)C4=O)cc2C(=O)N1CCCCO')	O=C1c2ccc(-c3ccc4c(c3)C(=O)N(CCCCO)C4=O)cc2C(=O)N1CCCCO.O=C(Oc1ccccc1)Oc1ccccc1	Glass_Transition	104	C	O=C(OCCCCN1C(=O)c2ccc(-c3ccc4c(c3)C(=O)N(CCCCO)C4=O)cc2C1=O)OCCCCN1C(=O)c2ccc(-c3ccc4c(c3)C(=O)N(CCCCOC(=O)OCCCCN3C(=O)c5ccc(-c6ccc7c(c6)C(=O)N(CCCCOC(=O)Oc6ccccc6)C7=O)cc5C3=O)C4=O)cc2C1=O	carbonate	Sato, European Polymer Journal 37 (2001) 1151-1157
537	('O=C(Oc1ccccc1)Oc1ccccc1', 'O=C1c2ccc(-c3ccc4c(c3)C(=O)N(CCCCCO)C4=O)cc2C(=O)N1CCCCCO')	O=C1c2ccc(-c3ccc4c(c3)C(=O)N(CCCCCO)C4=O)cc2C(=O)N1CCCCCO.O=C(Oc1ccccc1)Oc1ccccc1	Glass_Transition	84	C	O=C(OCCCCCN1C(=O)c2ccc(-c3ccc4c(c3)C(=O)N(CCCCCO)C4=O)cc2C1=O)OCCCCCN1C(=O)c2ccc(-c3ccc4c(c3)C(=O)N(CCCCCOC(=O)OCCCCCN3C(=O)c5ccc(-c6ccc7c(c6)C(=O)N(CCCCCOC(=O)Oc6ccccc6)C7=O)cc5C3=O)C4=O)cc2C1=O	carbonate	Sato, European Polymer Journal 37 (2001) 1151-1157
538	('O=C(Oc1ccccc1)Oc1ccccc1', 'O=C1c2ccc(-c3ccc4c(c3)C(=O)N(CCCCCCO)C4=O)cc2C(=O)N1CCCCCCO')	O=C1c2ccc(-c3ccc4c(c3)C(=O)N(CCCCCCO)C4=O)cc2C(=O)N1CCCCCCO.O=C(Oc1ccccc1)Oc1ccccc1	Glass_Transition	72	C	O=C(OCCCCCCN1C(=O)c2ccc(-c3ccc4c(c3)C(=O)N(CCCCCCO)C4=O)cc2C1=O)OCCCCCCN1C(=O)c2ccc(-c3ccc4c(c3)C(=O)N(CCCCCCOC(=O)OCCCCCCN3C(=O)c5ccc(-c6ccc7c(c6)C(=O)N(CCCCCCOC(=O)Oc6ccccc6)C7=O)cc5C3=O)C4=O)cc2C1=O	carbonate	Sato, European Polymer Journal 37 (2001) 1151-1157
539	('O=C(Oc1ccccc1)Oc1ccccc1', 'O=C(c1ccc2c(c1)C(=O)N(CCCCCO)C2=O)c1ccc2c(c1)C(=O)N(CCCCCO)C2=O')	O=C(c1ccc2c(c1)C(=O)N(CCCCCO)C2=O)c1ccc2c(c1)C(=O)N(CCCCCO)C2=O.O=C(Oc1ccccc1)Oc1ccccc1	Glass_Transition	77	C	O=C(OCCCCCN1C(=O)c2ccc(C(=O)c3ccc4c(c3)C(=O)N(CCCCCO)C4=O)cc2C1=O)OCCCCCN1C(=O)c2ccc(C(=O)c3ccc4c(c3)C(=O)N(CCCCCOC(=O)OCCCCCN3C(=O)c5ccc(C(=O)c6ccc7c(c6)C(=O)N(CCCCCOC(=O)Oc6ccccc6)C7=O)cc5C3=O)C4=O)cc2C1=O	carbonate	Sato, European Polymer Journal 37 (2001) 1151-1157
540	('O=C(Oc1ccccc1)Oc1ccccc1', 'O=C(c1ccc2c(c1)C(=O)N(CCCCCCO)C2=O)c1ccc2c(c1)C(=O)N(CCCCCCO)C2=O')	O=C(c1ccc2c(c1)C(=O)N(CCCCCCO)C2=O)c1ccc2c(c1)C(=O)N(CCCCCCO)C2=O.O=C(Oc1ccccc1)Oc1ccccc1	Glass_Transition	76	C	O=C(OCCCCCCN1C(=O)c2ccc(C(=O)c3ccc4c(c3)C(=O)N(CCCCCCO)C4=O)cc2C1=O)OCCCCCCN1C(=O)c2ccc(C(=O)c3ccc4c(c3)C(=O)N(CCCCCCOC(=O)OCCCCCCN3C(=O)c5ccc(C(=O)c6ccc7c(c6)C(=O)N(CCCCCCOC(=O)Oc6ccccc6)C7=O)cc5C3=O)C4=O)cc2C1=O	carbonate	Sato, European Polymer Journal 37 (2001) 1151-1157
541	('O=C(Oc1ccccc1)Oc1ccccc1', 'O=C1c2ccc(-c3ccc(-c4ccc5c(c4)C(=O)N(CCCCCCO)C5=O)cc3)cc2C(=O)N1CCCCCCO')	O=C1c2ccc(-c3ccc(-c4ccc5c(c4)C(=O)N(CCCCCCO)C5=O)cc3)cc2C(=O)N1CCCCCCO.O=C(Oc1ccccc1)Oc1ccccc1	Glass_Transition	77	C	O=C(OCCCCCCN1C(=O)c2ccc(-c3ccc(-c4ccc5c(c4)C(=O)N(CCCCCCO)C5=O)cc3)cc2C1=O)OCCCCCCN1C(=O)c2ccc(-c3ccc(-c4ccc5c(c4)C(=O)N(CCCCCCOC(=O)OCCCCCCN4C(=O)c6ccc(-c7ccc(-c8ccc9c(c8)C(=O)N(CCCCCCOC(=O)Oc8ccccc8)C9=O)cc7)cc6C4=O)C5=O)cc3)cc2C1=O	carbonate	Sato, European Polymer Journal 37 (2001) 1151-1157
542	('O=c1oc(=O)c2cc3c(=O)oc(=O)c3cc12', 'CCCCCCCCCCCCCCCc1ccc(NC(=O)c2ccc(N)cc2)cc1NC(=O)c1ccc(N)cc1')	CCCCCCCCCCCCCCCc1ccc(NC(=O)c2ccc(N)cc2)cc1NC(=O)c1ccc(N)cc1.O=c1oc(=O)c2cc3c(=O)oc(=O)c3cc12	Glass_Transition	286	C	CCCCCCCCCCCCCCCc1ccc(NC(=O)c2ccc(-n3c(=O)c4cc5c(=O)n(-c6ccc(C(=O)Nc7cc(NC(=O)c8ccc(-n9c(=O)c%10cc%11c(=O)n(-c%12ccc(C(=O)Nc%13cc(NC(=O)c%14ccc(N)cc%14)ccc%13CCCCCCCCCCCCCCC)cc%12)c(=O)c%11cc%10c9=O)cc8)ccc7CCCCCCCCCCCCCCC)cc6)c(=O)c5cc4c3=O)cc2)cc1NC(=O)c1ccc(N2c(=O)c3cc4c(=O)oc(=O)c4cc3c2=O)cc1	imide	Sadavarte, European Polymer Journal 46 (2010) 1307Ã¢â‚¬â€œ1315
543	('O=C1OC(=O)c2cc(-c3ccc4c(c3)C(=O)OC4=O)ccc21', 'CCCCCCCCCCCCCCCc1ccc(NC(=O)c2ccc(N)cc2)cc1NC(=O)c1ccc(N)cc1')	CCCCCCCCCCCCCCCc1ccc(NC(=O)c2ccc(N)cc2)cc1NC(=O)c1ccc(N)cc1.O=C1OC(=O)c2cc(-c3ccc4c(c3)C(=O)OC4=O)ccc21	Glass_Transition	244	C	CCCCCCCCCCCCCCCc1ccc(NC(=O)c2ccc(N3C(=O)c4ccc(-c5ccc6c(c5)C(=O)N(c5ccc(C(=O)Nc7cc(NC(=O)c8ccc(N9C(=O)c%10ccc(-c%11ccc%12c(c%11)C(=O)N(c%11ccc(C(=O)Nc%13cc(NC(=O)c%14ccc(N)cc%14)ccc%13CCCCCCCCCCCCCCC)cc%11)C%12=O)cc%10C9=O)cc8)ccc7CCCCCCCCCCCCCCC)cc5)C6=O)cc4C3=O)cc2)cc1NC(=O)c1ccc(N2C(=O)c3ccc(-c4ccc5c(c4)C(=O)OC5=O)cc3C2=O)cc1	imide	Sadavarte, European Polymer Journal 46 (2010) 1307Ã¢â‚¬â€œ1315
544	('O=C1OC(=O)c2cc(Oc3ccc4c(c3)C(=O)OC4=O)ccc21', 'CCCCCCCCCCCCCCCc1ccc(NC(=O)c2ccc(N)cc2)cc1NC(=O)c1ccc(N)cc1')	CCCCCCCCCCCCCCCc1ccc(NC(=O)c2ccc(N)cc2)cc1NC(=O)c1ccc(N)cc1.O=C1OC(=O)c2cc(Oc3ccc4c(c3)C(=O)OC4=O)ccc21	Glass_Transition	206	C	CCCCCCCCCCCCCCCc1ccc(NC(=O)c2ccc(N3C(=O)c4ccc(Oc5ccc6c(c5)C(=O)N(c5ccc(C(=O)Nc7ccc(CCCCCCCCCCCCCCC)c(NC(=O)c8ccc(N9C(=O)c%10ccc(Oc%11ccc%12c(c%11)C(=O)N(c%11ccc(C(=O)Nc%13cc(NC(=O)c%14ccc(N)cc%14)ccc%13CCCCCCCCCCCCCCC)cc%11)C%12=O)cc%10C9=O)cc8)c7)cc5)C6=O)cc4C3=O)cc2)cc1NC(=O)c1ccc(N2C(=O)c3ccc(Oc4ccc5c(c4)C(=O)OC5=O)cc3C2=O)cc1	imide	Sadavarte, European Polymer Journal 46 (2010) 1307Ã¢â‚¬â€œ1315
545	('O=C1OC(=O)c2cc(C(c3ccc4c(c3)C(=O)OC4=O)(C(F)(F)F)C(F)(F)F)ccc21', 'CCCCCCCCCCCCCCCc1ccc(NC(=O)c2ccc(N)cc2)cc1NC(=O)c1ccc(N)cc1')	CCCCCCCCCCCCCCCc1ccc(NC(=O)c2ccc(N)cc2)cc1NC(=O)c1ccc(N)cc1.O=C1OC(=O)c2cc(C(c3ccc4c(c3)C(=O)OC4=O)(C(F)(F)F)C(F)(F)F)ccc21	Glass_Transition	223	C	CCCCCCCCCCCCCCCc1ccc(NC(=O)c2ccc(N3C(=O)c4ccc(C(c5ccc6c(c5)C(=O)N(c5ccc(C(=O)Nc7ccc(CCCCCCCCCCCCCCC)c(NC(=O)c8ccc(N9C(=O)c%10ccc(C(c%11ccc%12c(c%11)C(=O)N(c%11ccc(C(=O)Nc%13ccc(CCCCCCCCCCCCCCC)c(NC(=O)c%14ccc(N%15C(=O)c%16ccc(C(c%17ccc%18c(c%17)C(=O)OC%18=O)(C(F)(F)F)C(F)(F)F)cc%16C%15=O)cc%14)c%13)cc%11)C%12=O)(C(F)(F)F)C(F)(F)F)cc%10C9=O)cc8)c7)cc5)C6=O)(C(F)(F)F)C(F)(F)F)cc4C3=O)cc2)cc1NC(=O)c…	imide	Sadavarte, European Polymer Journal 46 (2010) 1307Ã¢â‚¬â€œ1315
546	('O=c1oc(=O)c2cc3c(=O)oc(=O)c3cc12', 'CCCCCCCCCCCCCCCc1ccc(NC(=O)c2cccc(N)c2)cc1NC(=O)c1cccc(N)c1')	CCCCCCCCCCCCCCCc1ccc(NC(=O)c2cccc(N)c2)cc1NC(=O)c1cccc(N)c1.O=c1oc(=O)c2cc3c(=O)oc(=O)c3cc12	Glass_Transition	233	C	CCCCCCCCCCCCCCCc1ccc(NC(=O)c2cccc(-n3c(=O)c4cc5c(=O)n(-c6cccc(C(=O)Nc7cc(NC(=O)c8cccc(-n9c(=O)c%10cc%11c(=O)n(-c%12cccc(C(=O)Nc%13ccc(CCCCCCCCCCCCCCC)c(NC(=O)c%14cccc(N%15c(=O)c%16cc%17c(=O)oc(=O)c%17cc%16c%15=O)c%14)c%13)c%12)c(=O)c%11cc%10c9=O)c8)ccc7CCCCCCCCCCCCCCC)c6)c(=O)c5cc4c3=O)c2)cc1NC(=O)c1cccc(N)c1	imide	Sadavarte, European Polymer Journal 46 (2010) 1307Ã¢â‚¬â€œ1315
547	('O=C1OC(=O)c2cc(-c3ccc4c(c3)C(=O)OC4=O)ccc21', 'CCCCCCCCCCCCCCCc1ccc(NC(=O)c2cccc(N)c2)cc1NC(=O)c1cccc(N)c1')	CCCCCCCCCCCCCCCc1ccc(NC(=O)c2cccc(N)c2)cc1NC(=O)c1cccc(N)c1.O=C1OC(=O)c2cc(-c3ccc4c(c3)C(=O)OC4=O)ccc21	Glass_Transition	208	C	CCCCCCCCCCCCCCCc1ccc(NC(=O)c2cccc(N3C(=O)c4ccc(-c5ccc6c(c5)C(=O)OC6=O)cc4C3=O)c2)cc1NC(=O)c1cccc(N2C(=O)c3ccc(-c4ccc5c(c4)C(=O)N(c4cccc(C(=O)Nc6ccc(CCCCCCCCCCCCCCC)c(NC(=O)c7cccc(N8C(=O)c9ccc(-c%10ccc%11c(c%10)C(=O)N(c%10cccc(C(=O)Nc%12cc(NC(=O)c%13cccc(N)c%13)ccc%12CCCCCCCCCCCCCCC)c%10)C%11=O)cc9C8=O)c7)c6)c4)C5=O)cc3C2=O)c1	imide	Sadavarte, European Polymer Journal 46 (2010) 1307Ã¢â‚¬â€œ1315
548	('O=C1OC(=O)c2cc(Oc3ccc4c(c3)C(=O)OC4=O)ccc21', 'CCCCCCCCCCCCCCCc1ccc(NC(=O)c2cccc(N)c2)cc1NC(=O)c1cccc(N)c1')	CCCCCCCCCCCCCCCc1ccc(NC(=O)c2cccc(N)c2)cc1NC(=O)c1cccc(N)c1.O=C1OC(=O)c2cc(Oc3ccc4c(c3)C(=O)OC4=O)ccc21	Glass_Transition	185	C	CCCCCCCCCCCCCCCc1ccc(NC(=O)c2cccc(N3C(=O)c4ccc(Oc5ccc6c(c5)C(=O)N(c5cccc(C(=O)Nc7ccc(CCCCCCCCCCCCCCC)c(NC(=O)c8cccc(N9C(=O)c%10ccc(Oc%11ccc%12c(c%11)C(=O)N(c%11cccc(C(=O)Nc%13ccc(CCCCCCCCCCCCCCC)c(NC(=O)c%14cccc(N%15C(=O)c%16ccc(Oc%17ccc%18c(c%17)C(=O)OC%18=O)cc%16C%15=O)c%14)c%13)c%11)C%12=O)cc%10C9=O)c8)c7)c5)C6=O)cc4C3=O)c2)cc1NC(=O)c1cccc(N)c1	imide	Sadavarte, European Polymer Journal 46 (2010) 1307Ã¢â‚¬â€œ1315
549	('O=C1OC(=O)c2cc(C(c3ccc4c(c3)C(=O)OC4=O)(C(F)(F)F)C(F)(F)F)ccc21', 'CCCCCCCCCCCCCCCc1ccc(NC(=O)c2cccc(N)c2)cc1NC(=O)c1cccc(N)c1')	CCCCCCCCCCCCCCCc1ccc(NC(=O)c2cccc(N)c2)cc1NC(=O)c1cccc(N)c1.O=C1OC(=O)c2cc(C(c3ccc4c(c3)C(=O)OC4=O)(C(F)(F)F)C(F)(F)F)ccc21	Glass_Transition	193	C	CCCCCCCCCCCCCCCc1ccc(NC(=O)c2cccc(N3C(=O)c4ccc(C(c5ccc6c(c5)C(=O)N(c5cccc(C(=O)Nc7ccc(CCCCCCCCCCCCCCC)c(NC(=O)c8cccc(N9C(=O)c%10ccc(C(c%11ccc%12c(c%11)C(=O)N(c%11cccc(C(=O)Nc%13ccc(CCCCCCCCCCCCCCC)c(NC(=O)c%14cccc(N%15C(=O)c%16ccc(C(c%17ccc%18c(c%17)C(=O)OC%18=O)(C(F)(F)F)C(F)(F)F)cc%16C%15=O)c%14)c%13)c%11)C%12=O)(C(F)(F)F)C(F)(F)F)cc%10C9=O)c8)c7)c5)C6=O)(C(F)(F)F)C(F)(F)F)cc4C3=O)c2)cc1NC(=O)c…	imide	Sadavarte, European Polymer Journal 46 (2010) 1307Ã¢â‚¬â€œ1315
550	('O=C1OC(=O)c2cc(-c3ccc4c(c3)C(=O)OC4=O)ccc21', 'Nc1ccc(C(=O)Nc2cccc(NC(=O)c3ccc(N)cc3)c2)cc1')	Nc1ccc(C(=O)Nc2cccc(NC(=O)c3ccc(N)cc3)c2)cc1.O=C1OC(=O)c2cc(-c3ccc4c(c3)C(=O)OC4=O)ccc21	Glass_Transition	316	C	Nc1ccc(C(=O)Nc2cccc(NC(=O)c3ccc(N4C(=O)c5ccc(-c6ccc7c(c6)C(=O)N(c6ccc(C(=O)Nc8cccc(NC(=O)c9ccc(N%10C(=O)c%11ccc(-c%12ccc%13c(c%12)C(=O)N(c%12ccc(C(=O)Nc%14cccc(NC(=O)c%15ccc(N%16C(=O)c%17ccc(-c%18ccc%19c(c%18)C(=O)OC%19=O)cc%17C%16=O)cc%15)c%14)cc%12)C%13=O)cc%11C%10=O)cc9)c8)cc6)C7=O)cc5C4=O)cc3)c2)cc1	imide	Sadavarte, European Polymer Journal 46 (2010) 1307Ã¢â‚¬â€œ1315
551	('O=C1OC(=O)c2cc(Oc3ccc4c(c3)C(=O)OC4=O)ccc21', 'Nc1ccc(C(=O)Nc2cccc(NC(=O)c3ccc(N)cc3)c2)cc1')	Nc1ccc(C(=O)Nc2cccc(NC(=O)c3ccc(N)cc3)c2)cc1.O=C1OC(=O)c2cc(Oc3ccc4c(c3)C(=O)OC4=O)ccc21	Glass_Transition	306	C	Nc1ccc(C(=O)Nc2cccc(NC(=O)c3ccc(N4C(=O)c5ccc(Oc6ccc7c(c6)C(=O)N(c6ccc(C(=O)Nc8cccc(NC(=O)c9ccc(N%10C(=O)c%11ccc(Oc%12ccc%13c(c%12)C(=O)N(c%12ccc(C(=O)Nc%14cccc(NC(=O)c%15ccc(N%16C(=O)c%17ccc(Oc%18ccc%19c(c%18)C(=O)OC%19=O)cc%17C%16=O)cc%15)c%14)cc%12)C%13=O)cc%11C%10=O)cc9)c8)cc6)C7=O)cc5C4=O)cc3)c2)cc1	imide	Sadavarte, European Polymer Journal 46 (2010) 1307Ã¢â‚¬â€œ1315
552	('Nc1ccc(C(=O)Nc2cccc(NC(=O)c3ccc(N)cc3)c2)cc1', 'O=C1OC(=O)c2cc(C(c3ccc4c(c3)C(=O)OC4=O)(C(F)(F)F)C(F)(F)F)ccc21')	Nc1ccc(C(=O)Nc2cccc(NC(=O)c3ccc(N)cc3)c2)cc1.O=C1OC(=O)c2cc(C(c3ccc4c(c3)C(=O)OC4=O)(C(F)(F)F)C(F)(F)F)ccc21	Glass_Transition	330	C	Nc1ccc(C(=O)Nc2cccc(NC(=O)c3ccc(N4C(=O)c5ccc(C(c6ccc7c(c6)C(=O)N(c6ccc(C(=O)Nc8cccc(NC(=O)c9ccc(N%10C(=O)c%11ccc(C(c%12ccc%13c(c%12)C(=O)N(c%12ccc(C(=O)Nc%14cccc(NC(=O)c%15ccc(N%16C(=O)c%17ccc(C(c%18ccc%19c(c%18)C(=O)OC%19=O)(C(F)(F)F)C(F)(F)F)cc%17C%16=O)cc%15)c%14)cc%12)C%13=O)(C(F)(F)F)C(F)(F)F)cc%11C%10=O)cc9)c8)cc6)C7=O)(C(F)(F)F)C(F)(F)F)cc5C4=O)cc3)c2)cc1	imide	Sadavarte, European Polymer Journal 46 (2010) 1307Ã¢â‚¬â€œ1315
554	('O=C1OC(=O)c2cc(-c3ccc4c(c3)C(=O)OC4=O)ccc21', 'Nc1cccc(C(=O)Nc2cccc(NC(=O)c3cccc(N)c3)c2)c1')	Nc1cccc(C(=O)Nc2cccc(NC(=O)c3cccc(N)c3)c2)c1.O=C1OC(=O)c2cc(-c3ccc4c(c3)C(=O)OC4=O)ccc21	Glass_Transition	301	C	Nc1cccc(C(=O)Nc2cccc(NC(=O)c3cccc(N4C(=O)c5ccc(-c6ccc7c(c6)C(=O)N(c6cccc(C(=O)Nc8cccc(NC(=O)c9cccc(N%10C(=O)c%11ccc(-c%12ccc%13c(c%12)C(=O)N(c%12cccc(C(=O)Nc%14cccc(NC(=O)c%15cccc(N%16C(=O)c%17ccc(-c%18ccc%19c(c%18)C(=O)OC%19=O)cc%17C%16=O)c%15)c%14)c%12)C%13=O)cc%11C%10=O)c9)c8)c6)C7=O)cc5C4=O)c3)c2)c1	imide	Sadavarte, European Polymer Journal 46 (2010) 1307Ã¢â‚¬â€œ1315
555	('O=C1OC(=O)c2cc(Oc3ccc4c(c3)C(=O)OC4=O)ccc21', 'Nc1cccc(C(=O)Nc2cccc(NC(=O)c3cccc(N)c3)c2)c1')	Nc1cccc(C(=O)Nc2cccc(NC(=O)c3cccc(N)c3)c2)c1.O=C1OC(=O)c2cc(Oc3ccc4c(c3)C(=O)OC4=O)ccc21	Glass_Transition	275	C	Nc1cccc(C(=O)Nc2cccc(NC(=O)c3cccc(N4C(=O)c5ccc(Oc6ccc7c(c6)C(=O)N(c6cccc(C(=O)Nc8cccc(NC(=O)c9cccc(N%10C(=O)c%11ccc(Oc%12ccc%13c(c%12)C(=O)N(c%12cccc(C(=O)Nc%14cccc(NC(=O)c%15cccc(N%16C(=O)c%17ccc(Oc%18ccc%19c(c%18)C(=O)OC%19=O)cc%17C%16=O)c%15)c%14)c%12)C%13=O)cc%11C%10=O)c9)c8)c6)C7=O)cc5C4=O)c3)c2)c1	imide	Sadavarte, European Polymer Journal 46 (2010) 1307Ã¢â‚¬â€œ1315
556	('Nc1cccc(C(=O)Nc2cccc(NC(=O)c3cccc(N)c3)c2)c1', 'O=C1OC(=O)c2cc(C(c3ccc4c(c3)C(=O)OC4=O)(C(F)(F)F)C(F)(F)F)ccc21')	Nc1cccc(C(=O)Nc2cccc(NC(=O)c3cccc(N)c3)c2)c1.O=C1OC(=O)c2cc(C(c3ccc4c(c3)C(=O)OC4=O)(C(F)(F)F)C(F)(F)F)ccc21	Glass_Transition	287	C	Nc1cccc(C(=O)Nc2cccc(NC(=O)c3cccc(N4C(=O)c5ccc(C(c6ccc7c(c6)C(=O)N(c6cccc(C(=O)Nc8cccc(NC(=O)c9cccc(N%10C(=O)c%11ccc(C(c%12ccc%13c(c%12)C(=O)N(c%12cccc(C(=O)Nc%14cccc(NC(=O)c%15cccc(N%16C(=O)c%17ccc(C(c%18ccc%19c(c%18)C(=O)OC%19=O)(C(F)(F)F)C(F)(F)F)cc%17C%16=O)c%15)c%14)c%12)C%13=O)(C(F)(F)F)C(F)(F)F)cc%11C%10=O)c9)c8)c6)C7=O)(C(F)(F)F)C(F)(F)F)cc5C4=O)c3)c2)c1	imide	Sadavarte, European Polymer Journal 46 (2010) 1307Ã¢â‚¬â€œ1315
557	('C=COC1CC2CCC1C2',)	C=COC1CC2CCC1C2	Glass_Transition	100	C	CC(CC(CC(OC1CC2CCC1C2)C(CC(CCCOC1CC2CCC1C2)OC1CC2CCC1C2)OC1CC2CCC1C2)OC1CC2CCC1C2)OC1CC2CCC1C2	vinyl	Sakaguchi, Journal of Applied Polymer Science, Vol. 114, 2339-2343 (2009)
558	('C=COC1CC2CC1C1CCCC21',)	C=COC1CC2CC1C1CCCC21	Glass_Transition	108	C	CC(CC(OC1CC2CC1C1CCCC21)C(CC(CCC(OC1CC2CC1C1CCCC21)C(C)OC1CC2CC1C1CCCC21)OC1CC2CC1C1CCCC21)OC1CC2CC1C1CCCC21)OC1CC2CC1C1CCCC21	vinyl	Sakaguchi, Journal of Applied Polymer Science, Vol. 114, 2339-2343 (2009)
559	('C=COC1C2CC3CC(C2)CC1C3',)	C=COC1C2CC3CC(C2)CC1C3	Glass_Transition	188	C	CC(CC(OC1C2CC3CC(C2)CC1C3)C(CCC(OC1C2CC3CC(C2)CC1C3)C(CCCOC1C2CC3CC(C2)CC1C3)OC1C2CC3CC(C2)CC1C3)OC1C2CC3CC(C2)CC1C3)OC1C2CC3CC(C2)CC1C3	vinyl	Sakaguchi, Journal of Applied Polymer Science, Vol. 114, 2339-2343 (2009)
560	('C=COCc1ccccc1',)	C=COCc1ccccc1	Glass_Transition	28	C	CC(OCc1ccccc1)C(CC(CC(CCC(CCOCc1ccccc1)OCc1ccccc1)OCc1ccccc1)OCc1ccccc1)OCc1ccccc1	vinyl	Sakaguchi, Journal of Applied Polymer Science, Vol. 114, 2339-2343 (2009)
561	('C=COCC1CCCCC1',)	C=COCC1CCCCC1	Glass_Transition	26	C	CC(OCC1CCCCC1)C(CCC(OCC1CCCCC1)C(CCC(OCC1CCCCC1)C(C)OCC1CCCCC1)OCC1CCCCC1)OCC1CCCCC1	vinyl	Sakaguchi, Journal of Applied Polymer Science, Vol. 114, 2339-2343 (2009)
562	('C=COCC1CC2CC1C1CCCC21',)	C=COCC1CC2CC1C1CCCC21	Glass_Transition	68	C	CC(OCC1CC2CC1C1CCCC21)C(CCC(OCC1CC2CC1C1CCCC21)C(CC(CCCOCC1CC2CC1C1CCCC21)OCC1CC2CC1C1CCCC21)OCC1CC2CC1C1CCCC21)OCC1CC2CC1C1CCCC21	vinyl	Sakaguchi, Journal of Applied Polymer Science, Vol. 114, 2339-2343 (2009)
563	('C=COC1CCCCC1',)	C=COC1CCCCC1	Glass_Transition	57	C	CC(CC(OC1CCCCC1)C(CC(CC(CCCOC1CCCCC1)OC1CCCCC1)OC1CCCCC1)OC1CCCCC1)OC1CCCCC1	vinyl	Sakaguchi, Journal of Applied Polymer Science, Vol. 114, 2339-2343 (2009)
564	('O=C(O)c1ccc(C(c2ccc(C(=O)O)c(C(=O)O)c2)(C(F)(F)F)C(F)(F)F)cc1C(=O)O', 'Nc1ccc(Oc2ccc(-c3cccc(-c4ccc(Oc5ccc(N)cc5)c(C(F)(F)F)c4)n3)cc2C(F)(F)F)cc1')	O=C(O)c1ccc(C(c2ccc(C(=O)O)c(C(=O)O)c2)(C(F)(F)F)C(F)(F)F)cc1C(=O)O.Nc1ccc(Oc2ccc(-c3cccc(-c4ccc(Oc5ccc(N)cc5)c(C(F)(F)F)c4)n3)cc2C(F)(F)F)cc1	Glass_Transition	264	C	Nc1ccc(Oc2ccc(-c3cccc(-c4ccc(Oc5ccc(NC(=O)c6ccc(C(c7ccc(C(=O)Nc8ccc(Oc9ccc(-c%10cccc(-c%11ccc(Oc%12ccc(NC(=O)c%13cc(C(c%14ccc(C(=O)O)c(C(=O)O)c%14)(C(F)(F)F)C(F)(F)F)ccc%13C(=O)O)cc%12)c(C(F)(F)F)c%11)n%10)cc9C(F)(F)F)cc8)c(C(=O)O)c7)(C(F)(F)F)C(F)(F)F)cc6C(=O)Nc6ccc(Oc7ccc(-c8cccc(-c9ccc(Oc%10ccc(NC(=O)c%11cc(C(c%12ccc(C(=O)O)c(C(=O)O)c%12)(C(F)(F)F)C(F)(F)F)ccc%11C(=O)O)cc%10)c(C(F)(F)F)c9)n8)c…	amide	Sen, Journal of Membrane Science 343 (2009) 97-103
565	('O=C(O)c1ccc(C(c2ccc(C(=O)O)c(C(=O)O)c2)(C(F)(F)F)C(F)(F)F)cc1C(=O)O', 'Nc1ccc(Oc2ccc(-c3ccc(-c4ccc(Oc5ccc(N)cc5)c(C(F)(F)F)c4)s3)cc2C(F)(F)F)cc1')	O=C(O)c1ccc(C(c2ccc(C(=O)O)c(C(=O)O)c2)(C(F)(F)F)C(F)(F)F)cc1C(=O)O.Nc1ccc(Oc2ccc(-c3ccc(-c4ccc(Oc5ccc(N)cc5)c(C(F)(F)F)c4)s3)cc2C(F)(F)F)cc1	Glass_Transition	257	C	Nc1ccc(Oc2ccc(-c3ccc(-c4ccc(Oc5ccc(NC(=O)c6ccc(C(c7ccc(C(=O)Nc8ccc(Oc9ccc(-c%10ccc(-c%11ccc(Oc%12ccc(N)cc%12)c(C(F)(F)F)c%11)s%10)cc9C(F)(F)F)cc8)c(C(=O)Nc8ccc(Oc9ccc(-c%10ccc(-c%11ccc(Oc%12ccc(NC(=O)c%13cc(C(c%14ccc(C(=O)O)c(C(=O)Nc%15ccc(Oc%16ccc(-c%17ccc(-c%18ccc(Oc%19ccc(N)cc%19)c(C(F)(F)F)c%18)s%17)cc%16C(F)(F)F)cc%15)c%14)(C(F)(F)F)C(F)(F)F)ccc%13C(=O)O)cc%12)c(C(F)(F)F)c%11)s%10)cc9C(F)(F)…	amide	Sen, Journal of Membrane Science 343 (2009) 97-103
566	('CC(C)(c1ccc(Oc2ccc(C(=O)O)c(C(=O)O)c2)cc1)c1ccc(Oc2ccc(C(=O)O)c(C(=O)O)c2)cc1', 'Nc1ccc(-c2ccc(Oc3ccc(C4(c5ccc(Oc6ccc(-c7ccc(N)cc7)cc6C(F)(F)F)cc5)c5ccccc5C(=O)N4c4ccccc4)cc3)c(C(F)(F)F)c2)cc1')	Nc1ccc(-c2ccc(Oc3ccc(C4(c5ccc(Oc6ccc(-c7ccc(N)cc7)cc6C(F)(F)F)cc5)c5ccccc5C(=O)N4c4ccccc4)cc3)c(C(F)(F)F)c2)cc1.CC(C)(c1ccc(Oc2ccc(C(=O)O)c(C(=O)O)c2)cc1)c1ccc(Oc2ccc(C(=O)O)c(C(=O)O)c2)cc1	Glass_Transition	243	C	CC(C)(c1ccc(Oc2ccc(C(=O)O)c(C(=O)O)c2)cc1)c1ccc(Oc2ccc(C(=O)Nc3ccc(-c4ccc(Oc5ccc(C6(c7ccc(Oc8ccc(-c9ccc(NC(=O)c%10cc(Oc%11ccc(C(C)(C)c%12ccc(Oc%13ccc(C(=O)O)c(C(=O)O)c%13)cc%12)cc%11)ccc%10C(=O)Nc%10ccc(-c%11ccc(Oc%12ccc(C%13(c%14ccc(Oc%15ccc(-c%16ccc(NC(=O)c%17cc(Oc%18ccc(C(C)(C)c%19ccc(Oc%20ccc(C(=O)O)c(C(=O)O)c%20)cc%19)cc%18)ccc%17C(=O)Nc%17ccc(-c%18ccc(Oc%19ccc(C%20(c%21ccc(Oc%22ccc(-c%23ccc…	amide	Sen, Journal of Membrane Science350 (2010) 53-61
567	('O=C(O)c1ccc(C(c2ccc(C(=O)O)c(C(=O)O)c2)(C(F)(F)F)C(F)(F)F)cc1C(=O)O', 'Nc1ccc(-c2ccc(Oc3ccc(C4(c5ccc(Oc6ccc(-c7ccc(N)cc7)cc6C(F)(F)F)cc5)c5ccccc5C(=O)N4c4ccccc4)cc3)c(C(F)(F)F)c2)cc1')	Nc1ccc(-c2ccc(Oc3ccc(C4(c5ccc(Oc6ccc(-c7ccc(N)cc7)cc6C(F)(F)F)cc5)c5ccccc5C(=O)N4c4ccccc4)cc3)c(C(F)(F)F)c2)cc1.O=C(O)c1ccc(C(c2ccc(C(=O)O)c(C(=O)O)c2)(C(F)(F)F)C(F)(F)F)cc1C(=O)O	Glass_Transition	292	C	Nc1ccc(-c2ccc(Oc3ccc(C4(c5ccc(Oc6ccc(-c7ccc(NC(=O)c8ccc(C(c9ccc(C(=O)Nc%10ccc(-c%11ccc(Oc%12ccc(C%13(c%14ccc(Oc%15ccc(-c%16ccc(N)cc%16)cc%15C(F)(F)F)cc%14)c%14ccccc%14C(=O)N%13c%13ccccc%13)cc%12)c(C(F)(F)F)c%11)cc%10)c(C(=O)Nc%10ccc(-c%11ccc(Oc%12ccc(C%13(c%14ccc(Oc%15ccc(-c%16ccc(NC(=O)c%17ccc(C(c%18ccc(C(=O)O)c(C(=O)O)c%18)(C(F)(F)F)C(F)(F)F)cc%17C(=O)O)cc%16)cc%15C(F)(F)F)cc%14)c%14ccccc%14C(=…	amide	Sen, Journal of Membrane Science350 (2010) 53-61
568	('O=C(c1ccc(C(=O)O)c(C(=O)O)c1)c1ccc(C(=O)O)c(C(=O)O)c1', 'Nc1ccc(-c2ccc(Oc3ccc(C4(c5ccc(Oc6ccc(-c7ccc(N)cc7)cc6C(F)(F)F)cc5)c5ccccc5C(=O)N4c4ccccc4)cc3)c(C(F)(F)F)c2)cc1')	Nc1ccc(-c2ccc(Oc3ccc(C4(c5ccc(Oc6ccc(-c7ccc(N)cc7)cc6C(F)(F)F)cc5)c5ccccc5C(=O)N4c4ccccc4)cc3)c(C(F)(F)F)c2)cc1.O=C(c1ccc(C(=O)O)c(C(=O)O)c1)c1ccc(C(=O)O)c(C(=O)O)c1	Glass_Transition	280	C	Nc1ccc(-c2ccc(Oc3ccc(C4(c5ccc(Oc6ccc(-c7ccc(NC(=O)c8ccc(C(=O)c9ccc(C(=O)Nc%10ccc(-c%11ccc(Oc%12ccc(C%13(c%14ccc(Oc%15ccc(-c%16ccc(NC(=O)c%17ccc(C(=O)c%18ccc(C(=O)Nc%19ccc(-c%20ccc(Oc%21ccc(C%22(c%23ccc(Oc%24ccc(-c%25ccc(NC(=O)c%26ccc(C(=O)c%27ccc(C(=O)O)c(C(=O)O)c%27)cc%26C(=O)O)cc%25)cc%24C(F)(F)F)cc%23)c%23ccccc%23C(=O)N%22c%22ccccc%22)cc%21)c(C(F)(F)F)c%20)cc%19)c(C(=O)O)c%18)cc%17C(=O)O)cc%16…	amide	Sen, Journal of Membrane Science350 (2010) 53-61
569	('O=C(O)c1ccc(Oc2ccc(C(=O)O)c(C(=O)O)c2)cc1C(=O)O', 'Nc1ccc(-c2ccc(Oc3ccc(C4(c5ccc(Oc6ccc(-c7ccc(N)cc7)cc6C(F)(F)F)cc5)c5ccccc5C(=O)N4c4ccccc4)cc3)c(C(F)(F)F)c2)cc1')	Nc1ccc(-c2ccc(Oc3ccc(C4(c5ccc(Oc6ccc(-c7ccc(N)cc7)cc6C(F)(F)F)cc5)c5ccccc5C(=O)N4c4ccccc4)cc3)c(C(F)(F)F)c2)cc1.O=C(O)c1ccc(Oc2ccc(C(=O)O)c(C(=O)O)c2)cc1C(=O)O	Glass_Transition	276	C	Nc1ccc(-c2ccc(Oc3ccc(C4(c5ccc(Oc6ccc(-c7ccc(NC(=O)c8cc(Oc9ccc(C(=O)O)c(C(=O)Nc%10ccc(-c%11ccc(Oc%12ccc(C%13(c%14ccc(Oc%15ccc(-c%16ccc(NC(=O)c%17ccc(Oc%18ccc(C(=O)O)c(C(=O)O)c%18)cc%17C(=O)O)cc%16)cc%15C(F)(F)F)cc%14)c%14ccccc%14C(=O)N%13c%13ccccc%13)cc%12)c(C(F)(F)F)c%11)cc%10)c9)ccc8C(=O)Nc8ccc(-c9ccc(Oc%10ccc(C%11(c%12ccc(Oc%13ccc(-c%14ccc(NC(=O)c%15cc(Oc%16ccc(C(=O)O)c(C(=O)O)c%16)ccc%15C(=O)O…	amide	Sen, Journal of Membrane Science350 (2010) 53-61
570	('O=C(O)c1cc(C(=O)O)c(C(=O)O)cc1C(=O)O', 'Nc1ccc(-c2ccc(Oc3ccc(C4(c5ccc(Oc6ccc(-c7ccc(N)cc7)cc6C(F)(F)F)cc5)c5ccccc5C(=O)N4c4ccccc4)cc3)c(C(F)(F)F)c2)cc1')	Nc1ccc(-c2ccc(Oc3ccc(C4(c5ccc(Oc6ccc(-c7ccc(N)cc7)cc6C(F)(F)F)cc5)c5ccccc5C(=O)N4c4ccccc4)cc3)c(C(F)(F)F)c2)cc1.O=C(O)c1cc(C(=O)O)c(C(=O)O)cc1C(=O)O	Glass_Transition	327	C	Nc1ccc(-c2ccc(Oc3ccc(C4(c5ccc(Oc6ccc(-c7ccc(NC(=O)c8cc(C(=O)Nc9ccc(-c%10ccc(Oc%11ccc(C%12(c%13ccc(Oc%14ccc(-c%15ccc(NC(=O)c%16cc(C(=O)O)c(C(=O)O)cc%16C(=O)O)cc%15)cc%14C(F)(F)F)cc%13)c%13ccccc%13C(=O)N%12c%12ccccc%12)cc%11)c(C(F)(F)F)c%10)cc9)c(C(=O)Nc9ccc(-c%10ccc(Oc%11ccc(C%12(c%13ccc(Oc%14ccc(-c%15ccc(NC(=O)c%16cc(C(=O)O)c(C(=O)O)cc%16C(=O)O)cc%15)cc%14C(F)(F)F)cc%13)c%13ccccc%13C(=O)N%12c%12c…	amide	Sen, Journal of Membrane Science350 (2010) 53-61
571	('Nc1ccc(C(c2ccc(N)cc2)c2ccc(O)cc2)cc1', 'O=C1OC(=O)c2cc(Oc3ccc4c(c3)C(=O)OC4=O)ccc21')	Nc1ccc(C(c2ccc(N)cc2)c2ccc(O)cc2)cc1.O=C1OC(=O)c2cc(Oc3ccc4c(c3)C(=O)OC4=O)ccc21	Glass_Transition	278	C	Nc1ccc(C(c2ccc(O)cc2)c2ccc(N3C(=O)c4ccc(Oc5ccc6c(c5)C(=O)N(c5ccc(C(c7ccc(O)cc7)c7ccc(N8C(=O)c9ccc(Oc%10ccc%11c(c%10)C(=O)N(c%10ccc(C(c%12ccc(O)cc%12)c%12ccc(N%13C(=O)c%14ccc(Oc%15ccc%16c(c%15)C(=O)OC%16=O)cc%14C%13=O)cc%12)cc%10)C%11=O)cc9C8=O)cc7)cc5)C6=O)cc4C3=O)cc2)cc1	imide	Serbezeanu, Struct Chem (2016) 27:973Ã¢â‚¬â€œ983
572	('Nc1ccc(C(c2ccc(N)cc2)c2ccc(O)cc2)cc1', 'CC(C)(c1ccc(Oc2ccc3c(c2)C(=O)OC3=O)cc1)c1ccc(Oc2ccc3c(c2)C(=O)OC3=O)cc1')	Nc1ccc(C(c2ccc(N)cc2)c2ccc(O)cc2)cc1.CC(C)(c1ccc(Oc2ccc3c(c2)C(=O)OC3=O)cc1)c1ccc(Oc2ccc3c(c2)C(=O)OC3=O)cc1	Glass_Transition	260	C	CC(C)(c1ccc(Oc2ccc3c(c2)C(=O)OC3=O)cc1)c1ccc(Oc2ccc3c(c2)C(=O)N(c2ccc(C(c4ccc(O)cc4)c4ccc(N5C(=O)c6ccc(Oc7ccc(C(C)(C)c8ccc(Oc9ccc%10c(c9)C(=O)N(c9ccc(C(c%11ccc(O)cc%11)c%11ccc(N%12C(=O)c%13ccc(Oc%14ccc(C(C)(C)c%15ccc(Oc%16ccc%17c(c%16)C(=O)N(c%16ccc(C(c%18ccc(N)cc%18)c%18ccc(O)cc%18)cc%16)C%17=O)cc%15)cc%14)cc%13C%12=O)cc%11)cc9)C%10=O)cc8)cc7)cc6C5=O)cc4)cc2)C3=O)cc1	imide	Serbezeanu, Struct Chem (2016) 27:973Ã¢â‚¬â€œ984
573	('Nc1ccc(Cc2ccc(N)cc2)cc1', 'O=C1OC(=O)c2cc(C(c3ccc4c(c3)C(=O)OC4=O)(C(F)(F)F)C(F)(F)F)ccc21')	Nc1ccc(Cc2ccc(N)cc2)cc1.O=C1OC(=O)c2cc(C(c3ccc4c(c3)C(=O)OC4=O)(C(F)(F)F)C(F)(F)F)ccc21	Glass_Transition	297	C	Nc1ccc(Cc2ccc(N3C(=O)c4ccc(C(c5ccc6c(c5)C(=O)N(c5ccc(Cc7ccc(N8C(=O)c9ccc(C(c%10ccc%11c(c%10)C(=O)N(c%10ccc(Cc%12ccc(N%13C(=O)c%14ccc(C(c%15ccc%16c(c%15)C(=O)OC%16=O)(C(F)(F)F)C(F)(F)F)cc%14C%13=O)cc%12)cc%10)C%11=O)(C(F)(F)F)C(F)(F)F)cc9C8=O)cc7)cc5)C6=O)(C(F)(F)F)C(F)(F)F)cc4C3=O)cc2)cc1	imide	Serbezeanu, Struct Chem (2016) 27:973Ã¢â‚¬â€œ985
574	('Nc1ccc(Cc2ccc(N)cc2)cc1', 'O=C(c1ccc2c(c1)C(=O)OC2=O)c1ccc2c(c1)C(=O)OC2=O')	Nc1ccc(Cc2ccc(N)cc2)cc1.O=C(c1ccc2c(c1)C(=O)OC2=O)c1ccc2c(c1)C(=O)OC2=O	Glass_Transition	280	C	Nc1ccc(Cc2ccc(N3C(=O)c4ccc(C(=O)c5ccc6c(c5)C(=O)N(c5ccc(Cc7ccc(N8C(=O)c9ccc(C(=O)c%10ccc%11c(c%10)C(=O)N(c%10ccc(Cc%12ccc(N%13C(=O)c%14ccc(C(=O)c%15ccc%16c(c%15)C(=O)OC%16=O)cc%14C%13=O)cc%12)cc%10)C%11=O)cc9C8=O)cc7)cc5)C6=O)cc4C3=O)cc2)cc1	imide	Serbezeanu, Struct Chem (2016) 27:973Ã¢â‚¬â€œ986
575	('O=C(O)c1ccc(C(c2ccc(C(=O)O)c(C(=O)O)c2)(C(F)(F)F)C(F)(F)F)cc1C(=O)O', 'Nc1ccc(Oc2ccc(-c3ccc(-c4ccc(Oc5ccc(N)cc5)c(C(F)(F)F)c4)cc3)cc2C(F)(F)F)cc1')	O=C(O)c1ccc(C(c2ccc(C(=O)O)c(C(=O)O)c2)(C(F)(F)F)C(F)(F)F)cc1C(=O)O.Nc1ccc(Oc2ccc(-c3ccc(-c4ccc(Oc5ccc(N)cc5)c(C(F)(F)F)c4)cc3)cc2C(F)(F)F)cc1	Glass_Transition	278	C	Nc1ccc(Oc2ccc(-c3ccc(-c4ccc(Oc5ccc(NC(=O)c6ccc(C(c7ccc(C(=O)O)c(C(=O)O)c7)(C(F)(F)F)C(F)(F)F)cc6C(=O)Nc6ccc(Oc7ccc(-c8ccc(-c9ccc(Oc%10ccc(NC(=O)c%11cc(C(c%12ccc(C(=O)O)c(C(=O)Nc%13ccc(Oc%14ccc(-c%15ccc(-c%16ccc(Oc%17ccc(NC(=O)c%18cc(C(c%19ccc(C(=O)O)c(C(=O)O)c%19)(C(F)(F)F)C(F)(F)F)ccc%18C(=O)O)cc%17)c(C(F)(F)F)c%16)cc%15)cc%14C(F)(F)F)cc%13)c%12)(C(F)(F)F)C(F)(F)F)ccc%11C(=O)O)cc%10)c(C(F)(F)F)c…	amide	Sen, Journal of Membrane Science 343 (2009) 97-103
576	('Nc1ccc(Cc2ccc(N)cc2)cc1', 'O=C1OC(=O)c2cc(Oc3ccc4c(c3)C(=O)OC4=O)ccc21')	Nc1ccc(Cc2ccc(N)cc2)cc1.O=C1OC(=O)c2cc(Oc3ccc4c(c3)C(=O)OC4=O)ccc21	Glass_Transition	262	C	Nc1ccc(Cc2ccc(N3C(=O)c4ccc(Oc5ccc6c(c5)C(=O)N(c5ccc(Cc7ccc(N8C(=O)c9ccc(Oc%10ccc%11c(c%10)C(=O)N(c%10ccc(Cc%12ccc(N%13C(=O)c%14ccc(Oc%15ccc%16c(c%15)C(=O)OC%16=O)cc%14C%13=O)cc%12)cc%10)C%11=O)cc9C8=O)cc7)cc5)C6=O)cc4C3=O)cc2)cc1	imide	Serbezeanu, Struct Chem (2016) 27:973Ã¢â‚¬â€œ987
577	('OCCCO', 'O=C(Cl)Cl')	OCCCO.O=C(Cl)Cl	Glass_Transition	-22	C	O=C(Cl)OCCCOC(=O)OCCCOC(=O)OCCCO	carbonate	Silva, Solid State Sciences 8 (2006) 1318Ã¢â‚¬â€œ1321
578	('O=C(OCC1C2C=CC(C2)C1COC(=O)c1ccccc1)c1ccccc1',)	O=C(OCC1C2C=CC(C2)C1COC(=O)c1ccccc1)c1ccccc1	Glass_Transition	64.2	C	O=C(OCC1C2CC(C1COC(=O)c1ccccc1)C(C1C3CC(C(COC(=O)c4ccccc4)C3COC(=O)c3ccccc3)C1C1C3CC(C(COC(=O)c4ccccc4)C3COC(=O)c3ccccc3)C1C1C3CC(C(COC(=O)c4ccccc4)C3COC(=O)c3ccccc3)C1C1C3CC(C(COC(=O)c4ccccc4)C3COC(=O)c3ccccc3)C1C1CC3CC1C(COC(=O)c1ccccc1)C3COC(=O)c1ccccc1)C2)c1ccccc1	vinyl	Stubenrauch, European Polymer Journal 44 (2008) 2558Ã¢â‚¬â€œ2566
579	('O=C(c1ccccc1)C1C2C=CC(C2)C1C(=O)c1ccccc1',)	O=C(c1ccccc1)C1C2C=CC(C2)C1C(=O)c1ccccc1	Glass_Transition	146.6	C	O=C(c1ccccc1)C1C2CC(C(C3C4CC(C(C(=O)c5ccccc5)C4C(=O)c4ccccc4)C3C3C4CC(C(C(=O)c5ccccc5)C4C(=O)c4ccccc4)C3C3C4CC(C(C(=O)c5ccccc5)C4C(=O)c4ccccc4)C3C3C4CC(C(C(=O)c5ccccc5)C4C(=O)c4ccccc4)C3C3CC4CC3C(C(=O)c3ccccc3)C4C(=O)c3ccccc3)C2)C1C(=O)c1ccccc1	vinyl	Stubenrauch, European Polymer Journal 44 (2008) 2558Ã¢â‚¬â€œ2566
580	('O=C(OCc1ccccc1)C1C2C=CC(C2)C1C(=O)OCc1ccccc1',)	O=C(OCc1ccccc1)C1C2C=CC(C2)C1C(=O)OCc1ccccc1	Glass_Transition	25	C	O=C(OCc1ccccc1)C1C2CC(C(C3C4CC(C(C(=O)OCc5ccccc5)C4C(=O)OCc4ccccc4)C3C3C4CC(C(C(=O)OCc5ccccc5)C4C(=O)OCc4ccccc4)C3C3C4CC(C(C(=O)OCc5ccccc5)C4C(=O)OCc4ccccc4)C3C3C4CC(C(C(=O)OCc5ccccc5)C4C(=O)OCc4ccccc4)C3C3CC4CC3C(C(=O)OCc3ccccc3)C4C(=O)OCc3ccccc3)C2)C1C(=O)OCc1ccccc1	vinyl	Stubenrauch, European Polymer Journal 44 (2008) 2558Ã¢â‚¬â€œ2566
581	('CC(C)(C)c1ccc(COC(=O)C2C3C=CC(C3)C2C(=O)OCc2ccc(C(C)(C)C)cc2)cc1',)	CC(C)(C)c1ccc(COC(=O)C2C3C=CC(C3)C2C(=O)OCc2ccc(C(C)(C)C)cc2)cc1	Glass_Transition	66.9	C	CC(C)(C)c1ccc(COC(=O)C2C3CC(C(C4C5CC(C(C(=O)OCc6ccc(C(C)(C)C)cc6)C5C(=O)OCc5ccc(C(C)(C)C)cc5)C4C4C5CC(C(C(=O)OCc6ccc(C(C)(C)C)cc6)C5C(=O)OCc5ccc(C(C)(C)C)cc5)C4C4C5CC(C(C(=O)OCc6ccc(C(C)(C)C)cc6)C5C(=O)OCc5ccc(C(C)(C)C)cc5)C4C4C5CC(C(C(=O)OCc6ccc(C(C)(C)C)cc6)C5C(=O)OCc5ccc(C(C)(C)C)cc5)C4C4CC5CC4C(C(=O)OCc4ccc(C(C)(C)C)cc4)C5C(=O)OCc4ccc(C(C)(C)C)cc4)C3)C2C(=O)OCc2ccc(C(C)(C)C)cc2)cc1	vinyl	Stubenrauch, European Polymer Journal 44 (2008) 2558Ã¢â‚¬â€œ2566
582	('CC(C)(C)c1ccc(CCCCOC(=O)C2C3C=CC(C3)C2C(=O)OCCCCc2ccc(C(C)(C)C)cc2C(C)(C)C)c(C(C)(C)C)c1',)	CC(C)(C)c1ccc(CCCCOC(=O)C2C3C=CC(C3)C2C(=O)OCCCCc2ccc(C(C)(C)C)cc2C(C)(C)C)c(C(C)(C)C)c1	Glass_Transition	47.5	C	CC(C)(C)c1ccc(CCCCOC(=O)C2C3CC(C(C4C5CC(C(C(=O)OCCCCc6ccc(C(C)(C)C)cc6C(C)(C)C)C5C(=O)OCCCCc5ccc(C(C)(C)C)cc5C(C)(C)C)C4C4C5CC(C(C(=O)OCCCCc6ccc(C(C)(C)C)cc6C(C)(C)C)C5C(=O)OCCCCc5ccc(C(C)(C)C)cc5C(C)(C)C)C4C4C5CC(C(C(=O)OCCCCc6ccc(C(C)(C)C)cc6C(C)(C)C)C5C(=O)OCCCCc5ccc(C(C)(C)C)cc5C(C)(C)C)C4C4C5CC(C(C(=O)OCCCCc6ccc(C(C)(C)C)cc6C(C)(C)C)C5C(=O)OCCCCc5ccc(C(C)(C)C)cc5C(C)(C)C)C4C4CC5CC4C(C(=O)OCC…	vinyl	Stubenrauch, European Polymer Journal 44 (2008) 2558Ã¢â‚¬â€œ2566
583	('COC(=O)C1C2C=CC(C2)C1C(=O)OC',)	COC(=O)C1C2C=CC(C2)C1C(=O)OC	Glass_Transition	90.5	C	COC(=O)C1C2CC(C(C3C4CC(C(C(=O)OC)C4C(=O)OC)C3C3C4CC(C(C(=O)OC)C4C(=O)OC)C3C3C4CC(C(C(=O)OC)C4C(=O)OC)C3C3C4CC(C(C(=O)OC)C4C(=O)OC)C3C3CC4CC3C(C(=O)OC)C4C(=O)OC)C2)C1C(=O)OC	vinyl	Stubenrauch, European Polymer Journal 44 (2008) 2558Ã¢â‚¬â€œ2566
584	('CC(C)(C)OC(=O)C1CC=CCC1C(=O)OC(C)(C)C',)	CC(C)(C)OC(=O)C1CC=CCC1C(=O)OC(C)(C)C	Glass_Transition	67.8	C	CC(C)(C)OC(=O)C1CCC(C2CC(C(=O)OC(C)(C)C)C(C(=O)OC(C)(C)C)CC2C2CC(C(=O)OC(C)(C)C)C(C(=O)OC(C)(C)C)CC2C2CC(C(=O)OC(C)(C)C)C(C(=O)OC(C)(C)C)CC2C2CC(C(=O)OC(C)(C)C)C(C(=O)OC(C)(C)C)CC2C2CCC(C(=O)OC(C)(C)C)C(C(=O)OC(C)(C)C)C2)CC1C(=O)OC(C)(C)C	vinyl	Stubenrauch, European Polymer Journal 44 (2008) 2558Ã¢â‚¬â€œ2566
585	('CC(C)(C)COC(=O)C1C2C=CC(C2)C1C(=O)OCC(C)(C)C',)	CC(C)(C)COC(=O)C1C2C=CC(C2)C1C(=O)OCC(C)(C)C	Glass_Transition	64.2	C	CC(C)(C)COC(=O)C1C2CC(C(C3C4CC(C(C(=O)OCC(C)(C)C)C4C(=O)OCC(C)(C)C)C3C3C4CC(C(C(=O)OCC(C)(C)C)C4C(=O)OCC(C)(C)C)C3C3C4CC(C(C(=O)OCC(C)(C)C)C4C(=O)OCC(C)(C)C)C3C3C4CC(C(C(=O)OCC(C)(C)C)C4C(=O)OCC(C)(C)C)C3C3CC4CC3C(C(=O)OCC(C)(C)C)C4C(=O)OCC(C)(C)C)C2)C1C(=O)OCC(C)(C)C	vinyl	Stubenrauch, European Polymer Journal 44 (2008) 2558Ã¢â‚¬â€œ2566
587	('Nc1ccc(Oc2ccc(N)cc2)cc1', 'O=C1OC(=O)c2cc(-c3ccc4c(c3)C(=O)OC4=O)ccc21')	O=C1OC(=O)c2cc(-c3ccc4c(c3)C(=O)OC4=O)ccc21.Nc1ccc(Oc2ccc(N)cc2)cc1	Glass_Transition	270	C	Nc1ccc(Oc2ccc(N3C(=O)c4ccc(-c5ccc6c(c5)C(=O)N(c5ccc(Oc7ccc(N8C(=O)c9ccc(-c%10ccc%11c(c%10)C(=O)N(c%10ccc(Oc%12ccc(N%13C(=O)c%14ccc(-c%15ccc%16c(c%15)C(=O)OC%16=O)cc%14C%13=O)cc%12)cc%10)C%11=O)cc9C8=O)cc7)cc5)C6=O)cc4C3=O)cc2)cc1	imide	Tanaka, Journal of Membrane Science, 47 (1989) 203-215
588	('Nc1ccc(Cc2ccc(N)cc2)cc1', 'O=C1OC(=O)c2cc(-c3ccc4c(c3)C(=O)OC4=O)ccc21')	O=C1OC(=O)c2cc(-c3ccc4c(c3)C(=O)OC4=O)ccc21.Nc1ccc(Cc2ccc(N)cc2)cc1	Glass_Transition	300	C	Nc1ccc(Cc2ccc(N3C(=O)c4ccc(-c5ccc6c(c5)C(=O)N(c5ccc(Cc7ccc(N8C(=O)c9ccc(-c%10ccc%11c(c%10)C(=O)N(c%10ccc(Cc%12ccc(N%13C(=O)c%14ccc(-c%15ccc%16c(c%15)C(=O)OC%16=O)cc%14C%13=O)cc%12)cc%10)C%11=O)cc9C8=O)cc7)cc5)C6=O)cc4C3=O)cc2)cc1	imide	Tanaka, Journal of Membrane Science, 47 (1989) 203-215
590	('O=C1OC(=O)c2cc(C(c3ccc4c(c3)C(=O)OC4=O)(C(F)(F)F)C(F)(F)F)ccc21', 'Nc1ccc(Oc2ccc(Oc3ccc(N)cc3)c3c2C2c4ccccc4C3c3ccccc32)cc1')	O=C1OC(=O)c2cc(C(c3ccc4c(c3)C(=O)OC4=O)(C(F)(F)F)C(F)(F)F)ccc21.Nc1ccc(Oc2ccc(Oc3ccc(N)cc3)c3c2C2c4ccccc4C3c3ccccc32)cc1	Glass_Transition	300	C	Nc1ccc(Oc2ccc(Oc3ccc(N4C(=O)c5ccc(C(c6ccc7c(c6)C(=O)N(c6ccc(Oc8ccc(Oc9ccc(N%10C(=O)c%11ccc(C(c%12ccc%13c(c%12)C(=O)N(c%12ccc(Oc%14ccc(Oc%15ccc(N%16C(=O)c%17ccc(C(c%18ccc%19c(c%18)C(=O)OC%19=O)(C(F)(F)F)C(F)(F)F)cc%17C%16=O)cc%15)c%15c%14C%14c%16ccccc%16C%15c%15ccccc%15%14)cc%12)C%13=O)(C(F)(F)F)C(F)(F)F)cc%11C%10=O)cc9)c9c8C8c%10ccccc%10C9c9ccccc98)cc6)C7=O)(C(F)(F)F)C(F)(F)F)cc5C4=O)cc3)c3c2C2c4…	imide	Tong, Polymer 69 (2015) 138e147
591	('Nc1ccc(Cc2ccc(N)cc2)cc1', 'CC(C)(c1ccc(Oc2ccc3c(c2)C(=O)OC3=O)cc1)c1ccc(Oc2ccc3c(c2)C(=O)OC3=O)cc1')	Nc1ccc(Cc2ccc(N)cc2)cc1.CC(C)(c1ccc(Oc2ccc3c(c2)C(=O)OC3=O)cc1)c1ccc(Oc2ccc3c(c2)C(=O)OC3=O)cc1	Glass_Transition	200	C	CC(C)(c1ccc(Oc2ccc3c(c2)C(=O)OC3=O)cc1)c1ccc(Oc2ccc3c(c2)C(=O)N(c2ccc(Cc4ccc(N5C(=O)c6ccc(Oc7ccc(C(C)(C)c8ccc(Oc9ccc%10c(c9)C(=O)N(c9ccc(Cc%11ccc(N%12C(=O)c%13ccc(Oc%14ccc(C(C)(C)c%15ccc(Oc%16ccc%17c(c%16)C(=O)N(c%16ccc(Cc%18ccc(N)cc%18)cc%16)C%17=O)cc%15)cc%14)cc%13C%12=O)cc%11)cc9)C%10=O)cc8)cc7)cc6C5=O)cc4)cc2)C3=O)cc1	imide	Serbezeanu, Struct Chem (2016) 27:973Ã¢â‚¬â€œ988
592	('CCCCCCCCCCCCCCCc1ccc(N)cc1N', 'O=C1OC(=O)c2cc(C(c3ccc4c(c3)C(=O)OC4=O)(C(F)(F)F)C(F)(F)F)ccc21')	CCCCCCCCCCCCCCCc1ccc(N)cc1N.O=C1OC(=O)c2cc(C(c3ccc4c(c3)C(=O)OC4=O)(C(F)(F)F)C(F)(F)F)ccc21	Glass_Transition	158	C	CCCCCCCCCCCCCCCc1ccc(N)cc1N1C(=O)c2ccc(C(c3ccc4c(c3)C(=O)N(c3cc(N5C(=O)c6ccc(C(c7ccc8c(c7)C(=O)N(c7ccc(CCCCCCCCCCCCCCC)c(N9C(=O)c%10ccc(C(c%11ccc%12c(c%11)C(=O)OC%12=O)(C(F)(F)F)C(F)(F)F)cc%10C9=O)c7)C8=O)(C(F)(F)F)C(F)(F)F)cc6C5=O)ccc3CCCCCCCCCCCCCCC)C4=O)(C(F)(F)F)C(F)(F)F)cc2C1=O	imide	Sadavarte, European Polymer Journal 45 (2009) 582Ã¢â‚¬â€œ589
593	('O=C(O)c1ccc(C(c2ccc(C(=O)O)c(C(=O)O)c2)(C(F)(F)F)C(F)(F)F)cc1C(=O)O', 'Nc1ccc(Oc2ccc(-c3ccc(-c4ccc(-c5ccc(Oc6ccc(N)cc6)c(C(F)(F)F)c5)cc4)cc3)cc2C(F)(F)F)cc1')	O=C(O)c1ccc(C(c2ccc(C(=O)O)c(C(=O)O)c2)(C(F)(F)F)C(F)(F)F)cc1C(=O)O.Nc1ccc(Oc2ccc(-c3ccc(-c4ccc(-c5ccc(Oc6ccc(N)cc6)c(C(F)(F)F)c5)cc4)cc3)cc2C(F)(F)F)cc1	Glass_Transition	273	C	Nc1ccc(Oc2ccc(-c3ccc(-c4ccc(-c5ccc(Oc6ccc(NC(=O)c7cc(C(c8ccc(C(=O)Nc9ccc(Oc%10ccc(-c%11ccc(-c%12ccc(-c%13ccc(Oc%14ccc(NC(=O)c%15cc(C(c%16ccc(C(=O)O)c(C(=O)O)c%16)(C(F)(F)F)C(F)(F)F)ccc%15C(=O)O)cc%14)c(C(F)(F)F)c%13)cc%12)cc%11)cc%10C(F)(F)F)cc9)c(C(=O)O)c8)(C(F)(F)F)C(F)(F)F)ccc7C(=O)Nc7ccc(Oc8ccc(-c9ccc(-c%10ccc(-c%11ccc(Oc%12ccc(NC(=O)c%13cc(C(c%14ccc(C(=O)O)c(C(=O)O)c%14)(C(F)(F)F)C(F)(F)F)cc…	amide	Sen, Journal of Membrane Science 343 (2009) 97-103
594	('O=C(O)c1ccc(C(c2ccc(C(=O)O)c(C(=O)O)c2)(C(F)(F)F)C(F)(F)F)cc1C(=O)O', 'CC1(C)CC2(CC(C)(C)c3cc(Oc4ccc(-c5ccc(N)cc5)cc4C(F)(F)F)ccc32)c2ccc(Oc3ccc(-c4ccc(N)cc4)cc3C(F)(F)F)cc21')	CC1(C)CC2(CC(C)(C)c3cc(Oc4ccc(-c5ccc(N)cc5)cc4C(F)(F)F)ccc32)c2ccc(Oc3ccc(-c4ccc(N)cc4)cc3C(F)(F)F)cc21.O=C(O)c1ccc(C(c2ccc(C(=O)O)c(C(=O)O)c2)(C(F)(F)F)C(F)(F)F)cc1C(=O)O	Glass_Transition	269	C	CC1(C)CC2(CC(C)(C)c3cc(Oc4ccc(-c5ccc(NC(=O)c6ccc(C(c7ccc(C(=O)O)c(C(=O)Nc8ccc(-c9ccc(Oc%10ccc%11c(c%10)C(C)(C)CC%11%10CC(C)(C)c%11cc(Oc%12ccc(-c%13ccc(NC(=O)c%14ccc(C(c%15ccc(C(=O)Nc%16ccc(-c%17ccc(Oc%18ccc%19c(c%18)C(C)(C)CC%19%18CC(C)(C)c%19cc(Oc%20ccc(-c%21ccc(N)cc%21)cc%20C(F)(F)F)ccc%19%18)c(C(F)(F)F)c%17)cc%16)c(C(=O)Nc%16ccc(-c%17ccc(Oc%18ccc%19c(c%18)C(C)(C)CC%19%18CC(C)(C)c%19cc(Oc%20ccc…	amide	Sen, Journal of Membrane Science365 (2010) 329Ã¢â‚¬â€œ340
595	('O=C(Cl)Cl', 'Cc1cc(C(C)(C)c2ccc(O)c(C)c2)ccc1O')	O=C(Cl)Cl.Cc1cc(C(C)(C)c2ccc(O)c(C)c2)ccc1O	Glass_Transition	150	C	Cc1cc(C(C)(C)c2ccc(OC(=O)Oc3ccc(C(C)(C)c4ccc(OC(=O)Oc5ccc(C(C)(C)c6ccc(OC(=O)Cl)c(C)c6)cc5C)c(C)c4)cc3C)c(C)c2)ccc1O	carbonate	SCHMIDHAUSER, Journal of Applied Polymer Science, Vol. 39, 2083-2096 (1990
596	('O=C(Cl)Cl', 'CC(C)(c1ccc(O)cc1)c1ccc(O)cc1')	O=C(Cl)Cl.CC(C)(c1ccc(O)cc1)c1ccc(O)cc1	Glass_Transition	98	C	CC(C)(c1ccc(O)cc1)c1ccc(OC(=O)Oc2ccc(C(C)(C)c3ccc(OC(=O)Oc4ccc(C(C)(C)c5ccc(OC(=O)Cl)cc5)cc4)cc3)cc2)cc1	carbonate	SCHMIDHAUSER, Journal of Applied Polymer Science, Vol. 39, 2083-2096 (1990
597	('O=C(Cl)Cl', 'CCc1cc(C(C)(C)c2ccc(O)c(CC)c2)ccc1O')	O=C(Cl)Cl.CCc1cc(C(C)(C)c2ccc(O)c(CC)c2)ccc1O	Glass_Transition	65	C	CCc1cc(C(C)(C)c2ccc(OC(=O)Oc3ccc(C(C)(C)c4ccc(OC(=O)Oc5ccc(C(C)(C)c6ccc(OC(=O)Cl)c(CC)c6)cc5CC)c(CC)c4)cc3CC)c(CC)c2)ccc1O	carbonate	SCHMIDHAUSER, Journal of Applied Polymer Science, Vol. 39, 2083-2096 (1990
598	('O=C(Cl)Cl', 'CC(C)c1cc(C(C)(C)c2ccc(O)c(C(C)C)c2)ccc1O')	O=C(Cl)Cl.CC(C)c1cc(C(C)(C)c2ccc(O)c(C(C)C)c2)ccc1O	Glass_Transition	80	C	CC(C)c1cc(C(C)(C)c2ccc(OC(=O)Oc3ccc(C(C)(C)c4ccc(OC(=O)Oc5ccc(C(C)(C)c6ccc(OC(=O)Cl)c(C(C)C)c6)cc5C(C)C)c(C(C)C)c4)cc3C(C)C)c(C(C)C)c2)ccc1O	carbonate	SCHMIDHAUSER, Journal of Applied Polymer Science, Vol. 39, 2083-2096 (1990
599	('O=C(Cl)Cl', 'Cc1cc(C(C)(C)c2cc(C)c(O)c(C)c2)cc(C)c1O')	O=C(Cl)Cl.Cc1cc(C(C)(C)c2cc(C)c(O)c(C)c2)cc(C)c1O	Glass_Transition	191	C	Cc1cc(C(C)(C)c2cc(C)c(OC(=O)Oc3c(C)cc(C(C)(C)c4cc(C)c(OC(=O)Oc5c(C)cc(C(C)(C)c6cc(C)c(OC(=O)Cl)c(C)c6)cc5C)c(C)c4)cc3C)c(C)c2)cc(C)c1O	carbonate	SCHMIDHAUSER, Journal of Applied Polymer Science, Vol. 39, 2083-2096 (1990
600	('O=C(Cl)Cl', 'CCCC(C)(c1ccc(O)cc1)c1ccc(O)cc1')	O=C(Cl)Cl.CCCC(C)(c1ccc(O)cc1)c1ccc(O)cc1	Glass_Transition	137	C	CCCC(C)(c1ccc(O)cc1)c1ccc(OC(=O)Oc2ccc(C(C)(CCC)c3ccc(OC(=O)Oc4ccc(C(C)(CCC)c5ccc(OC(=O)Cl)cc5)cc4)cc3)cc2)cc1	carbonate	SCHMIDHAUSER, Journal of Applied Polymer Science, Vol. 39, 2083-2096 (1990
601	('O=C(O)c1ccc(Oc2ccc(C(=O)O)c(C(=O)O)c2)cc1C(=O)O', 'CC1(C)CC2(CC(C)(C)c3cc(Oc4ccc(-c5ccc(N)cc5)cc4C(F)(F)F)ccc32)c2ccc(Oc3ccc(-c4ccc(N)cc4)cc3C(F)(F)F)cc21')	CC1(C)CC2(CC(C)(C)c3cc(Oc4ccc(-c5ccc(N)cc5)cc4C(F)(F)F)ccc32)c2ccc(Oc3ccc(-c4ccc(N)cc4)cc3C(F)(F)F)cc21.O=C(O)c1ccc(Oc2ccc(C(=O)O)c(C(=O)O)c2)cc1C(=O)O	Glass_Transition	253	C	CC1(C)CC2(CC(C)(C)c3cc(Oc4ccc(-c5ccc(NC(=O)c6ccc(Oc7ccc(C(=O)Nc8ccc(-c9ccc(Oc%10ccc%11c(c%10)C(C)(C)CC%11%10CC(C)(C)c%11cc(Oc%12ccc(-c%13ccc(N)cc%13)cc%12C(F)(F)F)ccc%11%10)c(C(F)(F)F)c9)cc8)c(C(=O)Nc8ccc(-c9ccc(Oc%10ccc%11c(c%10)C(C)(C)CC%11%10CC(C)(C)c%11cc(Oc%12ccc(-c%13ccc(NC(=O)c%14cc(Oc%15ccc(C(=O)O)c(C(=O)Nc%16ccc(-c%17ccc(Oc%18ccc%19c(c%18)C(C)(C)CC%19%18CC(C)(C)c%19cc(Oc%20ccc(-c%21ccc(N…	amide	Sen, Journal of Membrane Science365 (2010) 329Ã¢â‚¬â€œ340
602	('O=C(Cl)Cl', 'CCCC(CCC)(c1ccc(O)cc1)c1ccc(O)cc1')	O=C(Cl)Cl.CCCC(CCC)(c1ccc(O)cc1)c1ccc(O)cc1	Glass_Transition	130	C	CCCC(CCC)(c1ccc(O)cc1)c1ccc(OC(=O)Oc2ccc(C(CCC)(CCC)c3ccc(OC(=O)Oc4ccc(C(CCC)(CCC)c5ccc(OC(=O)Cl)cc5)cc4)cc3)cc2)cc1	carbonate	SCHMIDHAUSER, Journal of Applied Polymer Science, Vol. 39, 2083-2096 (1990
603	('O=C(Cl)Cl', 'Oc1ccc(C2(c3ccc(O)cc3)CCCC2)cc1')	O=C(Cl)Cl.Oc1ccc(C2(c3ccc(O)cc3)CCCC2)cc1	Glass_Transition	155	C	O=C(Cl)Oc1ccc(C2(c3ccc(OC(=O)Oc4ccc(C5(c6ccc(OC(=O)Oc7ccc(C8(c9ccc(O)cc9)CCCC8)cc7)cc6)CCCC5)cc4)cc3)CCCC2)cc1	carbonate	SCHMIDHAUSER, Journal of Applied Polymer Science, Vol. 39, 2083-2096 (1990
604	('O=C(Cl)Cl', 'Oc1ccc(C2(c3ccc(O)cc3)CCCCC2)cc1')	O=C(Cl)Cl.Oc1ccc(C2(c3ccc(O)cc3)CCCCC2)cc1	Glass_Transition	145	C	O=C(Cl)Oc1ccc(C2(c3ccc(OC(=O)Oc4ccc(C5(c6ccc(OC(=O)Oc7ccc(C8(c9ccc(O)cc9)CCCCC8)cc7)cc6)CCCCC5)cc4)cc3)CCCCC2)cc1	carbonate	SCHMIDHAUSER, Journal of Applied Polymer Science, Vol. 39, 2083-2096 (1990
605	('O=C(Cl)Cl', 'Oc1ccc(C2(c3ccc(O)cc3)CCCCCC2)cc1')	O=C(Cl)Cl.Oc1ccc(C2(c3ccc(O)cc3)CCCCCC2)cc1	Glass_Transition	155	C	O=C(Cl)Oc1ccc(C2(c3ccc(OC(=O)Oc4ccc(C5(c6ccc(OC(=O)Oc7ccc(C8(c9ccc(O)cc9)CCCCCC8)cc7)cc6)CCCCCC5)cc4)cc3)CCCCCC2)cc1	carbonate	SCHMIDHAUSER, Journal of Applied Polymer Science, Vol. 39, 2083-2096 (1990
606	('O=C(Cl)Cl', 'N#CCCC(c1ccc(O)cc1)c1ccc(O)cc1')	O=C(Cl)Cl.N#CCCC(c1ccc(O)cc1)c1ccc(O)cc1	Glass_Transition	150	C	N#CCCC(c1ccc(O)cc1)c1ccc(OC(=O)Oc2ccc(C(CCC#N)c3ccc(OC(=O)Oc4ccc(C(CCC#N)c5ccc(OC(=O)Cl)cc5)cc4)cc3)cc2)cc1	carbonate	SCHMIDHAUSER, Journal of Applied Polymer Science, Vol. 39, 2083-2096 (1990
607	('O=C(Cl)Cl', 'Oc1ccc(C(=C(Cl)Cl)c2ccc(O)cc2)cc1')	O=C(Cl)Cl.Oc1ccc(C(=C(Cl)Cl)c2ccc(O)cc2)cc1	Glass_Transition	166	C	O=C(Cl)Oc1ccc(C(=C(Cl)Cl)c2ccc(OC(=O)Oc3ccc(C(=C(Cl)Cl)c4ccc(OC(=O)Oc5ccc(C(=C(Cl)Cl)c6ccc(O)cc6)cc5)cc4)cc3)cc2)cc1	carbonate	SCHMIDHAUSER, Journal of Applied Polymer Science, Vol. 39, 2083-2096 (1990
608	('O=C(Cl)Cl', 'CC(c1ccccc1)(c1ccc(O)cc1)c1ccc(O)cc1')	O=C(Cl)Cl.CC(c1ccccc1)(c1ccc(O)cc1)c1ccc(O)cc1	Glass_Transition	179	C	CC(c1ccccc1)(c1ccc(O)cc1)c1ccc(OC(=O)Oc2ccc(C(C)(c3ccccc3)c3ccc(OC(=O)Oc4ccc(C(C)(c5ccccc5)c5ccc(OC(=O)Cl)cc5)cc4)cc3)cc2)cc1	carbonate	SCHMIDHAUSER, Journal of Applied Polymer Science, Vol. 39, 2083-2096 (1990
609	('O=C(Cl)Cl', 'Oc1ccc(C(c2ccc(O)cc2)(C(F)(F)F)C(F)(F)F)cc1')	O=C(Cl)Cl.Oc1ccc(C(c2ccc(O)cc2)(C(F)(F)F)C(F)(F)F)cc1	Glass_Transition	158	C	O=C(Cl)Oc1ccc(C(c2ccc(OC(=O)Oc3ccc(C(c4ccc(OC(=O)Oc5ccc(C(c6ccc(O)cc6)(C(F)(F)F)C(F)(F)F)cc5)cc4)(C(F)(F)F)C(F)(F)F)cc3)cc2)(C(F)(F)F)C(F)(F)F)cc1	carbonate	SCHMIDHAUSER, Journal of Applied Polymer Science, Vol. 39, 2083-2096 (1990
610	('O=C(Cl)Cl', 'CC1(C)CC2(CC(C)(C)c3cc(O)ccc32)c2ccc(O)cc21')	O=C(Cl)Cl.CC1(C)CC2(CC(C)(C)c3cc(O)ccc32)c2ccc(O)cc21	Glass_Transition	228	C	CC1(C)CC2(CC(C)(C)c3cc(OC(=O)Oc4ccc5c(c4)C(C)(C)CC54CC(C)(C)c5cc(OC(=O)Oc6ccc7c(c6)C(C)(C)CC76CC(C)(C)c7cc(OC(=O)Cl)ccc76)ccc54)ccc32)c2ccc(O)cc21	carbonate	SCHMIDHAUSER, Journal of Applied Polymer Science, Vol. 39, 2083-2096 (1990
611	('O=C(Cl)Cl', 'O=C(Oc1ccc(O)cc1)c1ccc(O)cc1')	O=C(Cl)Cl.O=C(Oc1ccc(O)cc1)c1ccc(O)cc1	Glass_Transition	140	C	O=C(Cl)Oc1ccc(C(=O)Oc2ccc(OC(=O)Oc3ccc(OC(=O)c4ccc(OC(=O)Oc5ccc(OC(=O)c6ccc(O)cc6)cc5)cc4)cc3)cc2)cc1	carbonate	SCHMIDHAUSER, Journal of Applied Polymer Science, Vol. 39, 2083-2096 (1990
612	('CC(C)(c1ccc(Oc2ccc(C(=O)O)c(C(=O)O)c2)cc1)c1ccc(Oc2ccc(C(=O)O)c(C(=O)O)c2)cc1', 'CC1(C)CC2(CC(C)(C)c3cc(Oc4ccc(-c5ccc(N)cc5)cc4C(F)(F)F)ccc32)c2ccc(Oc3ccc(-c4ccc(N)cc4)cc3C(F)(F)F)cc21')	CC1(C)CC2(CC(C)(C)c3cc(Oc4ccc(-c5ccc(N)cc5)cc4C(F)(F)F)ccc32)c2ccc(Oc3ccc(-c4ccc(N)cc4)cc3C(F)(F)F)cc21.CC(C)(c1ccc(Oc2ccc(C(=O)O)c(C(=O)O)c2)cc1)c1ccc(Oc2ccc(C(=O)O)c(C(=O)O)c2)cc1	Glass_Transition	232	C	CC1(C)CC2(CC(C)(C)c3cc(Oc4ccc(-c5ccc(NC(=O)c6ccc(Oc7ccc(C(C)(C)c8ccc(Oc9ccc(C(=O)O)c(C(=O)Nc%10ccc(-c%11ccc(Oc%12ccc%13c(c%12)C(C)(C)CC%13%12CC(C)(C)c%13cc(Oc%14ccc(-c%15ccc(NC(=O)c%16ccc(Oc%17ccc(C(C)(C)c%18ccc(Oc%19ccc(C(=O)O)c(C(=O)O)c%19)cc%18)cc%17)cc%16C(=O)O)cc%15)cc%14C(F)(F)F)ccc%13%12)c(C(F)(F)F)c%11)cc%10)c9)cc8)cc7)cc6C(=O)Nc6ccc(-c7ccc(Oc8ccc9c(c8)C(C)(C)CC98CC(C)(C)c9cc(Oc%10ccc(-c%…	amide	Sen, Journal of Membrane Science365 (2010) 329Ã¢â‚¬â€œ340
613	('O=C(Cl)Cl', 'CCCCC(CCCC)(c1ccc(O)cc1)c1ccc(O)cc1')	O=C(Cl)Cl.CCCCC(CCCC)(c1ccc(O)cc1)c1ccc(O)cc1	Glass_Transition	113	C	CCCCC(CCCC)(c1ccc(O)cc1)c1ccc(OC(=O)Oc2ccc(C(CCCC)(CCCC)c3ccc(OC(=O)Oc4ccc(C(CCCC)(CCCC)c5ccc(OC(=O)Cl)cc5)cc4)cc3)cc2)cc1	carbonate	SCHMIDHAUSER, Journal of Applied Polymer Science, Vol. 39, 2083-2096 (1990
615	('O=C1OC(=O)c2cc(Oc3ccc4c(c3)C(=O)OC4=O)ccc21', 'CCCCCCCCCCCCCCCc1ccc(N)cc1N')	CCCCCCCCCCCCCCCc1ccc(N)cc1N.O=C1OC(=O)c2cc(Oc3ccc4c(c3)C(=O)OC4=O)ccc21	Glass_Transition	159	C	CCCCCCCCCCCCCCCc1ccc(N)cc1N1C(=O)c2ccc(Oc3ccc4c(c3)C(=O)N(c3ccc(CCCCCCCCCCCCCCC)c(N5C(=O)c6ccc(Oc7ccc8c(c7)C(=O)N(c7ccc(CCCCCCCCCCCCCCC)c(N9C(=O)c%10ccc(Oc%11ccc%12c(c%11)C(=O)OC%12=O)cc%10C9=O)c7)C8=O)cc6C5=O)c3)C4=O)cc2C1=O	imide	Sadavarte, European Polymer Journal 45 (2009) 582Ã¢â‚¬â€œ589
616	('O=C1OC(=O)c2cc(-c3ccc4c(c3)C(=O)OC4=O)ccc21', 'CCCCCCCCCCCCCCCc1ccc(N)cc1N')	CCCCCCCCCCCCCCCc1ccc(N)cc1N.O=C1OC(=O)c2cc(-c3ccc4c(c3)C(=O)OC4=O)ccc21	Glass_Transition	206	C	CCCCCCCCCCCCCCCc1ccc(N)cc1N1C(=O)c2ccc(-c3ccc4c(c3)C(=O)N(c3ccc(CCCCCCCCCCCCCCC)c(N5C(=O)c6ccc(-c7ccc8c(c7)C(=O)N(c7cc(N9C(=O)c%10ccc(-c%11ccc%12c(c%11)C(=O)OC%12=O)cc%10C9=O)ccc7CCCCCCCCCCCCCCC)C8=O)cc6C5=O)c3)C4=O)cc2C1=O	imide	Sadavarte, European Polymer Journal 45 (2009) 582Ã¢â‚¬â€œ589
617	('Nc1ccc(S(=O)(=O)c2ccc(N)cc2)cc1', 'O=C1OC(=O)c2cc(Oc3ccccc3-c3ccccc3Oc3ccc4c(c3)C(=O)OC4=O)ccc21')	O=C1OC(=O)c2cc(Oc3ccccc3-c3ccccc3Oc3ccc4c(c3)C(=O)OC4=O)ccc21.Nc1ccc(S(=O)(=O)c2ccc(N)cc2)cc1	Glass_Transition	242	C	Nc1ccc(S(=O)(=O)c2ccc(N3C(=O)c4ccc(Oc5ccccc5-c5ccccc5Oc5ccc6c(c5)C(=O)N(c5ccc(S(=O)(=O)c7ccc(N8C(=O)c9ccc(Oc%10ccccc%10-c%10ccccc%10Oc%10ccc%11c(c%10)C(=O)N(c%10ccc(S(=O)(=O)c%12ccc(N%13C(=O)c%14ccc(Oc%15ccccc%15-c%15ccccc%15Oc%15ccc%16c(c%15)C(=O)OC%16=O)cc%14C%13=O)cc%12)cc%10)C%11=O)cc9C8=O)cc7)cc5)C6=O)cc4C3=O)cc2)cc1	imide	Liou, Journal of Polymer Science: Part A: Polymer Chemistry, Vol. 36, 2021Ã¢â‚¬â€œ2027 (1998)
618	('O=C1OC(=O)c2cc(Oc3ccc4c(c3)C(=O)OC4=O)ccc21', 'Nc1ccc(Oc2ccccc2-c2ccccc2Oc2ccc(N)cc2)cc1')	Nc1ccc(Oc2ccccc2-c2ccccc2Oc2ccc(N)cc2)cc1.O=C1OC(=O)c2cc(Oc3ccc4c(c3)C(=O)OC4=O)ccc21	Glass_Transition	200	C	Nc1ccc(Oc2ccccc2-c2ccccc2Oc2ccc(N3C(=O)c4ccc(Oc5ccc6c(c5)C(=O)N(c5ccc(Oc7ccccc7-c7ccccc7Oc7ccc(N8C(=O)c9ccc(Oc%10ccc%11c(c%10)C(=O)N(c%10ccc(Oc%12ccccc%12-c%12ccccc%12Oc%12ccc(N%13C(=O)c%14ccc(Oc%15ccc%16c(c%15)C(=O)OC%16=O)cc%14C%13=O)cc%12)cc%10)C%11=O)cc9C8=O)cc7)cc5)C6=O)cc4C3=O)cc2)cc1	imide	Liou, Journal of Polymer Science: Part A: Polymer Chemistry, Vol. 36, 2021Ã¢â‚¬â€œ2027 (1998)
619	('O=C1OC(=O)c2cc(S(=O)(=O)c3ccc4c(c3)C(=O)OC4=O)ccc21', 'Nc1ccc(Oc2ccccc2-c2ccccc2Oc2ccc(N)cc2)cc1')	Nc1ccc(Oc2ccccc2-c2ccccc2Oc2ccc(N)cc2)cc1.O=C1OC(=O)c2cc(S(=O)(=O)c3ccc4c(c3)C(=O)OC4=O)ccc21	Glass_Transition	235	C	Nc1ccc(Oc2ccccc2-c2ccccc2Oc2ccc(N3C(=O)c4ccc(S(=O)(=O)c5ccc6c(c5)C(=O)N(c5ccc(Oc7ccccc7-c7ccccc7Oc7ccc(N8C(=O)c9ccc(S(=O)(=O)c%10ccc%11c(c%10)C(=O)N(c%10ccc(Oc%12ccccc%12-c%12ccccc%12Oc%12ccc(N%13C(=O)c%14ccc(S(=O)(=O)c%15ccc%16c(c%15)C(=O)OC%16=O)cc%14C%13=O)cc%12)cc%10)C%11=O)cc9C8=O)cc7)cc5)C6=O)cc4C3=O)cc2)cc1	imide	Liou, Journal of Polymer Science: Part A: Polymer Chemistry, Vol. 36, 2021Ã¢â‚¬â€œ2027 (1998)
620	('Nc1ccc(Oc2ccc(N)cc2)cc1', 'O=C(O)c1ccc(C2(c3ccc(C(=O)O)cc3)c3ccccc3-c3ccccc32)cc1')	O=C(O)c1ccc(C2(c3ccc(C(=O)O)cc3)c3ccccc3-c3ccccc32)cc1.Nc1ccc(Oc2ccc(N)cc2)cc1	Glass_Transition	318	C	Nc1ccc(Oc2ccc(NC(=O)c3ccc(C4(c5ccc(C(=O)Nc6ccc(Oc7ccc(NC(=O)c8ccc(C9(c%10ccc(C(=O)Nc%11ccc(Oc%12ccc(NC(=O)c%13ccc(C%14(c%15ccc(C(=O)O)cc%15)c%15ccccc%15-c%15ccccc%15%14)cc%13)cc%12)cc%11)cc%10)c%10ccccc%10-c%10ccccc%109)cc8)cc7)cc6)cc5)c5ccccc5-c5ccccc54)cc3)cc2)cc1	amide	Liou, Journal of Polymer Science: Part A: Polymer Chemistry, Vol. 45, 4352Ã¢â‚¬â€œ4363 (2007)
622	('O=C(O)c1ccc(C2(c3ccc(C(=O)O)cc3)c3ccccc3-c3ccccc32)cc1', 'Nc1ccc(N(c2ccc(N)cc2)c2ccc(N(c3ccccc3)c3ccccc3)cc2)cc1')	O=C(O)c1ccc(C2(c3ccc(C(=O)O)cc3)c3ccccc3-c3ccccc32)cc1.Nc1ccc(N(c2ccc(N)cc2)c2ccc(N(c3ccccc3)c3ccccc3)cc2)cc1	Glass_Transition	322	C	Nc1ccc(N(c2ccc(NC(=O)c3ccc(C4(c5ccc(C(=O)Nc6ccc(N(c7ccc(NC(=O)c8ccc(C9(c%10ccc(C(=O)Nc%11ccc(N(c%12ccc(NC(=O)c%13ccc(C%14(c%15ccc(C(=O)O)cc%15)c%15ccccc%15-c%15ccccc%15%14)cc%13)cc%12)c%12ccc(N(c%13ccccc%13)c%13ccccc%13)cc%12)cc%11)cc%10)c%10ccccc%10-c%10ccccc%109)cc8)cc7)c7ccc(N(c8ccccc8)c8ccccc8)cc7)cc6)cc5)c5ccccc5-c5ccccc54)cc3)cc2)c2ccc(N(c3ccccc3)c3ccccc3)cc2)cc1	amide	Liou, Journal of Polymer Science: Part A: Polymer Chemistry, Vol. 45, 4352Ã¢â‚¬â€œ4363 (2007)
623	('O=C(O)c1cccc(C(=O)O)c1', 'CC(C)(c1ccc(Oc2ccc(-c3ccc(N)cc3)cc2C(F)(F)F)cc1)c1ccc(Oc2ccc(-c3ccc(N)cc3)cc2C(F)(F)F)cc1')	CC(C)(c1ccc(Oc2ccc(-c3ccc(N)cc3)cc2C(F)(F)F)cc1)c1ccc(Oc2ccc(-c3ccc(N)cc3)cc2C(F)(F)F)cc1.O=C(O)c1cccc(C(=O)O)c1	Glass_Transition	230	C	CC(C)(c1ccc(Oc2ccc(-c3ccc(N)cc3)cc2C(F)(F)F)cc1)c1ccc(Oc2ccc(-c3ccc(NC(=O)c4cccc(C(=O)Nc5ccc(-c6ccc(Oc7ccc(C(C)(C)c8ccc(Oc9ccc(-c%10ccc(NC(=O)c%11cccc(C(=O)Nc%12ccc(-c%13ccc(Oc%14ccc(C(C)(C)c%15ccc(Oc%16ccc(-c%17ccc(NC(=O)c%18cccc(C(=O)O)c%18)cc%17)cc%16C(F)(F)F)cc%15)cc%14)c(C(F)(F)F)c%13)cc%12)c%11)cc%10)cc9C(F)(F)F)cc8)cc7)c(C(F)(F)F)c6)cc5)c4)cc3)cc2C(F)(F)F)cc1	amide	Maji, Journal of Membrane Science360 (2010) 380Ã¢â‚¬â€œ388
624	('O=C(O)c1cccc(C(=O)O)c1', 'Nc1ccc(-c2ccc(Oc3ccc(C(c4ccc(Oc5ccc(-c6ccc(N)cc6)cc5C(F)(F)F)cc4)(C(F)(F)F)C(F)(F)F)cc3)c(C(F)(F)F)c2)cc1')	Nc1ccc(-c2ccc(Oc3ccc(C(c4ccc(Oc5ccc(-c6ccc(N)cc6)cc5C(F)(F)F)cc4)(C(F)(F)F)C(F)(F)F)cc3)c(C(F)(F)F)c2)cc1.O=C(O)c1cccc(C(=O)O)c1	Glass_Transition	233	C	Nc1ccc(-c2ccc(Oc3ccc(C(c4ccc(Oc5ccc(-c6ccc(NC(=O)c7cccc(C(=O)Nc8ccc(-c9ccc(Oc%10ccc(C(c%11ccc(Oc%12ccc(-c%13ccc(NC(=O)c%14cccc(C(=O)Nc%15ccc(-c%16ccc(Oc%17ccc(C(c%18ccc(Oc%19ccc(-c%20ccc(NC(=O)c%21cccc(C(=O)O)c%21)cc%20)cc%19C(F)(F)F)cc%18)(C(F)(F)F)C(F)(F)F)cc%17)c(C(F)(F)F)c%16)cc%15)c%14)cc%13)cc%12C(F)(F)F)cc%11)(C(F)(F)F)C(F)(F)F)cc%10)c(C(F)(F)F)c9)cc8)c7)cc6)cc5C(F)(F)F)cc4)(C(F)(F)F)C(F)(…	amide	Maji, Journal of Membrane Science360 (2010) 380Ã¢â‚¬â€œ388
625	('O=C(O)c1cccc(C(=O)O)c1', 'Nc1ccc(-c2ccc(Oc3ccc(C4(c5ccc(Oc6ccc(-c7ccc(N)cc7)cc6C(F)(F)F)cc5)c5ccccc5-c5ccccc54)cc3)c(C(F)(F)F)c2)cc1')	Nc1ccc(-c2ccc(Oc3ccc(C4(c5ccc(Oc6ccc(-c7ccc(N)cc7)cc6C(F)(F)F)cc5)c5ccccc5-c5ccccc54)cc3)c(C(F)(F)F)c2)cc1.O=C(O)c1cccc(C(=O)O)c1	Glass_Transition	285	C	Nc1ccc(-c2ccc(Oc3ccc(C4(c5ccc(Oc6ccc(-c7ccc(NC(=O)c8cccc(C(=O)Nc9ccc(-c%10ccc(Oc%11ccc(C%12(c%13ccc(Oc%14ccc(-c%15ccc(NC(=O)c%16cccc(C(=O)Nc%17ccc(-c%18ccc(Oc%19ccc(C%20(c%21ccc(Oc%22ccc(-c%23ccc(NC(=O)c%24cccc(C(=O)O)c%24)cc%23)cc%22C(F)(F)F)cc%21)c%21ccccc%21-c%21ccccc%21%20)cc%19)c(C(F)(F)F)c%18)cc%17)c%16)cc%15)cc%14C(F)(F)F)cc%13)c%13ccccc%13-c%13ccccc%13%12)cc%11)c(C(F)(F)F)c%10)cc9)c8)cc7)…	amide	Maji, Journal of Membrane Science360 (2010) 380Ã¢â‚¬â€œ388
626	('O=C(O)c1cccc(C(=O)O)c1', 'Nc1ccc(-c2ccc(Oc3ccc(C4(c5ccc(Oc6ccc(-c7ccc(N)cc7)cc6C(F)(F)F)cc5)c5ccccc5C(=O)N4c4ccccc4)cc3)c(C(F)(F)F)c2)cc1')	Nc1ccc(-c2ccc(Oc3ccc(C4(c5ccc(Oc6ccc(-c7ccc(N)cc7)cc6C(F)(F)F)cc5)c5ccccc5C(=O)N4c4ccccc4)cc3)c(C(F)(F)F)c2)cc1.O=C(O)c1cccc(C(=O)O)c1	Glass_Transition	290	C	Nc1ccc(-c2ccc(Oc3ccc(C4(c5ccc(Oc6ccc(-c7ccc(NC(=O)c8cccc(C(=O)Nc9ccc(-c%10ccc(Oc%11ccc(C%12(c%13ccc(Oc%14ccc(-c%15ccc(NC(=O)c%16cccc(C(=O)Nc%17ccc(-c%18ccc(Oc%19ccc(C%20(c%21ccc(Oc%22ccc(-c%23ccc(NC(=O)c%24cccc(C(=O)O)c%24)cc%23)cc%22C(F)(F)F)cc%21)c%21ccccc%21C(=O)N%20c%20ccccc%20)cc%19)c(C(F)(F)F)c%18)cc%17)c%16)cc%15)cc%14C(F)(F)F)cc%13)c%13ccccc%13C(=O)N%12c%12ccccc%12)cc%11)c(C(F)(F)F)c%10)c…	amide	Maji, Journal of Membrane Science360 (2010) 380Ã¢â‚¬â€œ388
629	('C=C(C)C(=O)OCC(C)C',)	C=C(C)C(=O)OCC(C)C	Glass_Transition	328	C	CC(C)COC(=O)C(C)CCC(C)(C(=O)OCC(C)C)C(C)(CC(C)(CCC(C)(CC(C)C(=O)OCC(C)C)C(=O)OCC(C)C)C(=O)OCC(C)C)C(=O)OCC(C)C	vinyl	Malhotra, J. Macromol. Sci. - Chem., A19(4), 579-600 (1983)
630	('Nc1ccc(N)cc1', 'O=C(O)c1ccc2c(c1)C(=O)N(c1cccc3c(Oc4cccc(Oc5cccc6c(N7C(=O)c8ccc(C(=O)O)cc8C7=O)cccc56)c4)cccc13)C2=O')	O=C(O)c1ccc2c(c1)C(=O)N(c1cccc3c(Oc4cccc(Oc5cccc6c(N7C(=O)c8ccc(C(=O)O)cc8C7=O)cccc56)c4)cccc13)C2=O.Nc1ccc(N)cc1	Glass_Transition	225	C	Nc1ccc(NC(=O)c2ccc3c(c2)C(=O)N(c2cccc4c(Oc5cccc(Oc6cccc7c(N8C(=O)c9ccc(C(=O)Nc%10ccc(NC(=O)c%11ccc%12c(c%11)C(=O)N(c%11cccc%13c(Oc%14cccc(Oc%15cccc%16c(N%17C(=O)c%18ccc(C(=O)Nc%19ccc(NC(=O)c%20ccc%21c(c%20)C(=O)N(c%20cccc%22c(Oc%23cccc(Oc%24cccc%25c(N%26C(=O)c%27ccc(C(=O)O)cc%27C%26=O)cccc%24%25)c%23)cccc%20%22)C%21=O)cc%19)cc%18C%17=O)cccc%15%16)c%14)cccc%11%13)C%12=O)cc%10)cc9C8=O)cccc67)c5)ccc…	amide	Mehdipour-Ataei, European Polymer Journal 40 (2004) 503Ã¢â‚¬â€œ507
631	('Nc1cccc2c(N)cccc12', 'O=C(O)c1ccc2c(c1)C(=O)N(c1cccc3c(Oc4cccc(Oc5cccc6c(N7C(=O)c8ccc(C(=O)O)cc8C7=O)cccc56)c4)cccc13)C2=O')	O=C(O)c1ccc2c(c1)C(=O)N(c1cccc3c(Oc4cccc(Oc5cccc6c(N7C(=O)c8ccc(C(=O)O)cc8C7=O)cccc56)c4)cccc13)C2=O.Nc1cccc2c(N)cccc12	Glass_Transition	218	C	Nc1cccc2c(NC(=O)c3ccc4c(c3)C(=O)N(c3cccc5c(Oc6cccc(Oc7cccc8c(N9C(=O)c%10ccc(C(=O)Nc%11cccc%12c(NC(=O)c%13ccc%14c(c%13)C(=O)N(c%13cccc%15c(Oc%16cccc(Oc%17cccc%18c(N%19C(=O)c%20ccc(C(=O)Nc%21cccc%22c(NC(=O)c%23ccc%24c(c%23)C(=O)N(c%23cccc%25c(Oc%26cccc(Oc%27cccc%28c(N%29C(=O)c%30ccc(C(=O)O)cc%30C%29=O)cccc%27%28)c%26)cccc%23%25)C%24=O)cccc%21%22)cc%20C%19=O)cccc%17%18)c%16)cccc%13%15)C%14=O)cccc%11…	amide	Mehdipour-Ataei, European Polymer Journal 40 (2004) 503Ã¢â‚¬â€œ507
632	('Nc1ccc(Oc2ccc(N)cc2)cc1', 'O=C1OC(=O)c2cc(Oc3ccccc3-c3ccccc3Oc3ccc4c(c3)C(=O)OC4=O)ccc21')	O=C1OC(=O)c2cc(Oc3ccccc3-c3ccccc3Oc3ccc4c(c3)C(=O)OC4=O)ccc21.Nc1ccc(Oc2ccc(N)cc2)cc1	Glass_Transition	206	C	Nc1ccc(Oc2ccc(N3C(=O)c4ccc(Oc5ccccc5-c5ccccc5Oc5ccc6c(c5)C(=O)N(c5ccc(Oc7ccc(N8C(=O)c9ccc(Oc%10ccccc%10-c%10ccccc%10Oc%10ccc%11c(c%10)C(=O)N(c%10ccc(Oc%12ccc(N%13C(=O)c%14ccc(Oc%15ccccc%15-c%15ccccc%15Oc%15ccc%16c(c%15)C(=O)OC%16=O)cc%14C%13=O)cc%12)cc%10)C%11=O)cc9C8=O)cc7)cc5)C6=O)cc4C3=O)cc2)cc1	imide	Liou, Journal of Polymer Science: Part A: Polymer Chemistry, Vol. 36, 2021Ã¢â‚¬â€œ2027 (1998)
633	('Nc1ccc(Cc2ccc(N)cc2)cc1', 'O=C1OC(=O)c2cc(Oc3ccccc3-c3ccccc3Oc3ccc4c(c3)C(=O)OC4=O)ccc21')	O=C1OC(=O)c2cc(Oc3ccccc3-c3ccccc3Oc3ccc4c(c3)C(=O)OC4=O)ccc21.Nc1ccc(Cc2ccc(N)cc2)cc1	Glass_Transition	213	C	Nc1ccc(Cc2ccc(N3C(=O)c4ccc(Oc5ccccc5-c5ccccc5Oc5ccc6c(c5)C(=O)N(c5ccc(Cc7ccc(N8C(=O)c9ccc(Oc%10ccccc%10-c%10ccccc%10Oc%10ccc%11c(c%10)C(=O)N(c%10ccc(Cc%12ccc(N%13C(=O)c%14ccc(Oc%15ccccc%15-c%15ccccc%15Oc%15ccc%16c(c%15)C(=O)OC%16=O)cc%14C%13=O)cc%12)cc%10)C%11=O)cc9C8=O)cc7)cc5)C6=O)cc4C3=O)cc2)cc1	imide	Liou, Journal of Polymer Science: Part A: Polymer Chemistry, Vol. 36, 2021Ã¢â‚¬â€œ2027 (1998)
634	('Nc1cccc(N)c1', 'O=C1OC(=O)c2cc(Oc3ccccc3-c3ccccc3Oc3ccc4c(c3)C(=O)OC4=O)ccc21')	O=C1OC(=O)c2cc(Oc3ccccc3-c3ccccc3Oc3ccc4c(c3)C(=O)OC4=O)ccc21.Nc1cccc(N)c1	Glass_Transition	205	C	Nc1cccc(N2C(=O)c3ccc(Oc4ccccc4-c4ccccc4Oc4ccc5c(c4)C(=O)N(c4cccc(N6C(=O)c7ccc(Oc8ccccc8-c8ccccc8Oc8ccc9c(c8)C(=O)N(c8cccc(N%10C(=O)c%11ccc(Oc%12ccccc%12-c%12ccccc%12Oc%12ccc%13c(c%12)C(=O)OC%13=O)cc%11C%10=O)c8)C9=O)cc7C6=O)c4)C5=O)cc3C2=O)c1	imide	Liou, Journal of Polymer Science: Part A: Polymer Chemistry, Vol. 36, 2021Ã¢â‚¬â€œ2027 (1998)
635	('Nc1ccc(Oc2cccc(N)c2)cc1', 'C[Si](C)(c1ccc2c(c1)C(=O)OC2=O)c1ccc2c(c1)C(=O)OC2=O')	C[Si](C)(c1ccc2c(c1)C(=O)OC2=O)c1ccc2c(c1)C(=O)OC2=O.Nc1ccc(Oc2cccc(N)c2)cc1	Glass_Transition	228	C	C[Si](C)(c1ccc2c(c1)C(=O)OC2=O)c1ccc2c(c1)C(=O)N(c1cccc(Oc3ccc(N4C(=O)c5ccc([Si](C)(C)c6ccc7c(c6)C(=O)N(c6ccc(Oc8cccc(N9C(=O)c%10ccc([Si](C)(C)c%11ccc%12c(c%11)C(=O)N(c%11cccc(Oc%13ccc(N)cc%13)c%11)C%12=O)cc%10C9=O)c8)cc6)C7=O)cc5C4=O)cc3)c1)C2=O	imide	Lin, Journal of Applied Polymer Science, Vol. 94, 2363Ã¢â‚¬â€œ2367 (2004)
636	('Nc1ccc(Oc2ccc(N)cc2)cc1', 'O=c1oc(=O)c2cc3c(=O)oc(=O)c3cc12')	Nc1ccc(Oc2ccc(N)cc2)cc1.O=c1oc(=O)c2cc3c(=O)oc(=O)c3cc12	Glass_Transition	299	C	Nc1ccc(Oc2ccc(-n3c(=O)c4cc5c(=O)n(-c6ccc(Oc7ccc(-n8c(=O)c9cc%10c(=O)n(-c%11ccc(Oc%12ccc(N%13c(=O)c%14cc%15c(=O)oc(=O)c%15cc%14c%13=O)cc%12)cc%11)c(=O)c%10cc9c8=O)cc7)cc6)c(=O)c5cc4c3=O)cc2)cc1	imide	Li, Journal of Applied Polymer Science, Vol. 61, 741-748 (1996)
637	('Nc1ccc(Oc2ccc(N)cc2)cc1', 'O=C1OC(=O)c2cc(-c3ccc4c(c3)C(=O)OC4=O)ccc21')	Nc1ccc(Oc2ccc(N)cc2)cc1.O=C1OC(=O)c2cc(-c3ccc4c(c3)C(=O)OC4=O)ccc21	Glass_Transition	290	C	Nc1ccc(Oc2ccc(N3C(=O)c4ccc(-c5ccc6c(c5)C(=O)N(c5ccc(Oc7ccc(N8C(=O)c9ccc(-c%10ccc%11c(c%10)C(=O)N(c%10ccc(Oc%12ccc(N%13C(=O)c%14ccc(-c%15ccc%16c(c%15)C(=O)OC%16=O)cc%14C%13=O)cc%12)cc%10)C%11=O)cc9C8=O)cc7)cc5)C6=O)cc4C3=O)cc2)cc1	imide	Li, Journal of Applied Polymer Science, Vol. 61, 741-748 (1996)
638	('Nc1ccc(Oc2ccc(N)cc2)cc1', 'O=C(c1ccc2c(c1)C(=O)OC2=O)c1ccc2c(c1)C(=O)OC2=O')	Nc1ccc(Oc2ccc(N)cc2)cc1.O=C(c1ccc2c(c1)C(=O)OC2=O)c1ccc2c(c1)C(=O)OC2=O	Glass_Transition	271	C	Nc1ccc(Oc2ccc(N3C(=O)c4ccc(C(=O)c5ccc6c(c5)C(=O)N(c5ccc(Oc7ccc(N8C(=O)c9ccc(C(=O)c%10ccc%11c(c%10)C(=O)N(c%10ccc(Oc%12ccc(N%13C(=O)c%14ccc(C(=O)c%15ccc%16c(c%15)C(=O)OC%16=O)cc%14C%13=O)cc%12)cc%10)C%11=O)cc9C8=O)cc7)cc5)C6=O)cc4C3=O)cc2)cc1	imide	Li, Journal of Applied Polymer Science, Vol. 61, 741-748 (1996)
639	('Nc1ccc(Oc2ccc(N)cc2)cc1', 'O=C1OC(=O)c2cc(Oc3ccc4c(c3)C(=O)OC4=O)ccc21')	Nc1ccc(Oc2ccc(N)cc2)cc1.O=C1OC(=O)c2cc(Oc3ccc4c(c3)C(=O)OC4=O)ccc21	Glass_Transition	260	C	Nc1ccc(Oc2ccc(N3C(=O)c4ccc(Oc5ccc6c(c5)C(=O)N(c5ccc(Oc7ccc(N8C(=O)c9ccc(Oc%10ccc%11c(c%10)C(=O)N(c%10ccc(Oc%12ccc(N%13C(=O)c%14ccc(Oc%15ccc%16c(c%15)C(=O)OC%16=O)cc%14C%13=O)cc%12)cc%10)C%11=O)cc9C8=O)cc7)cc5)C6=O)cc4C3=O)cc2)cc1	imide	Li, Journal of Applied Polymer Science, Vol. 61, 741-748 (1996)
640	('Nc1ccc(Oc2ccc(N)cc2)cc1', 'O=C1OC(=O)c2cc(Sc3ccc4c(c3)C(=O)OC4=O)ccc21')	Nc1ccc(Oc2ccc(N)cc2)cc1.O=C1OC(=O)c2cc(Sc3ccc4c(c3)C(=O)OC4=O)ccc21	Glass_Transition	258	C	Nc1ccc(Oc2ccc(N3C(=O)c4ccc(Sc5ccc6c(c5)C(=O)N(c5ccc(Oc7ccc(N8C(=O)c9ccc(Sc%10ccc%11c(c%10)C(=O)N(c%10ccc(Oc%12ccc(N%13C(=O)c%14ccc(Sc%15ccc%16c(c%15)C(=O)OC%16=O)cc%14C%13=O)cc%12)cc%10)C%11=O)cc9C8=O)cc7)cc5)C6=O)cc4C3=O)cc2)cc1	imide	Li, Journal of Applied Polymer Science, Vol. 61, 741-748 (1996)
641	('Nc1ccc(Oc2ccc(N)cc2)cc1', 'O=C1OC(=O)c2cc(S(=O)(=O)c3ccc4c(c3)C(=O)OC4=O)ccc21')	Nc1ccc(Oc2ccc(N)cc2)cc1.O=C1OC(=O)c2cc(S(=O)(=O)c3ccc4c(c3)C(=O)OC4=O)ccc21	Glass_Transition	295	C	Nc1ccc(Oc2ccc(N3C(=O)c4ccc(S(=O)(=O)c5ccc6c(c5)C(=O)N(c5ccc(Oc7ccc(N8C(=O)c9ccc(S(=O)(=O)c%10ccc%11c(c%10)C(=O)N(c%10ccc(Oc%12ccc(N%13C(=O)c%14ccc(S(=O)(=O)c%15ccc%16c(c%15)C(=O)OC%16=O)cc%14C%13=O)cc%12)cc%10)C%11=O)cc9C8=O)cc7)cc5)C6=O)cc4C3=O)cc2)cc1	imide	Li, Journal of Applied Polymer Science, Vol. 61, 741-748 (1996)
642	('Nc1ccc(Oc2ccc(N)cc2)cc1', 'C[Si](C)(c1ccc2c(c1)C(=O)OC2=O)c1ccc2c(c1)C(=O)OC2=O')	Nc1ccc(Oc2ccc(N)cc2)cc1.C[Si](C)(c1ccc2c(c1)C(=O)OC2=O)c1ccc2c(c1)C(=O)OC2=O	Glass_Transition	274	C	C[Si](C)(c1ccc2c(c1)C(=O)OC2=O)c1ccc2c(c1)C(=O)N(c1ccc(Oc3ccc(N4C(=O)c5ccc([Si](C)(C)c6ccc7c(c6)C(=O)N(c6ccc(Oc8ccc(N9C(=O)c%10ccc([Si](C)(C)c%11ccc%12c(c%11)C(=O)N(c%11ccc(Oc%13ccc(N)cc%13)cc%11)C%12=O)cc%10C9=O)cc8)cc6)C7=O)cc5C4=O)cc3)cc1)C2=O	imide	Li, Journal of Applied Polymer Science, Vol. 61, 741-748 (1996)
643	('Nc1ccc(Oc2ccc(N)cc2)cc1', 'O=C1OC(=O)c2cc(C(c3ccc4c(c3)C(=O)OC4=O)(C(F)(F)F)C(F)(F)F)ccc21')	Nc1ccc(Oc2ccc(N)cc2)cc1.O=C1OC(=O)c2cc(C(c3ccc4c(c3)C(=O)OC4=O)(C(F)(F)F)C(F)(F)F)ccc21	Glass_Transition	296	C	Nc1ccc(Oc2ccc(N3C(=O)c4ccc(C(c5ccc6c(c5)C(=O)N(c5ccc(Oc7ccc(N8C(=O)c9ccc(C(c%10ccc%11c(c%10)C(=O)N(c%10ccc(Oc%12ccc(N%13C(=O)c%14ccc(C(c%15ccc%16c(c%15)C(=O)OC%16=O)(C(F)(F)F)C(F)(F)F)cc%14C%13=O)cc%12)cc%10)C%11=O)(C(F)(F)F)C(F)(F)F)cc9C8=O)cc7)cc5)C6=O)(C(F)(F)F)C(F)(F)F)cc4C3=O)cc2)cc1	imide	Li, Journal of Applied Polymer Science, Vol. 61, 741-748 (1996)
644	('Nc1ccc(Oc2ccc(N)cc2)cc1', 'O=C1OC(=O)c2cc(Oc3ccc(Oc4ccc5c(c4)C(=O)OC5=O)cc3)ccc21')	Nc1ccc(Oc2ccc(N)cc2)cc1.O=C1OC(=O)c2cc(Oc3ccc(Oc4ccc5c(c4)C(=O)OC5=O)cc3)ccc21	Glass_Transition	256	C	Nc1ccc(Oc2ccc(N3C(=O)c4ccc(Oc5ccc(Oc6ccc7c(c6)C(=O)N(c6ccc(Oc8ccc(N9C(=O)c%10ccc(Oc%11ccc(Oc%12ccc%13c(c%12)C(=O)N(c%12ccc(Oc%14ccc(N%15C(=O)c%16ccc(Oc%17ccc(Oc%18ccc%19c(c%18)C(=O)OC%19=O)cc%17)cc%16C%15=O)cc%14)cc%12)C%13=O)cc%11)cc%10C9=O)cc8)cc6)C7=O)cc5)cc4C3=O)cc2)cc1	imide	Li, Journal of Applied Polymer Science, Vol. 61, 741-748 (1996)
645	('Nc1ccc(Oc2ccc(N)cc2)cc1', 'CC(C)(c1ccc(Oc2ccc3c(c2)C(=O)OC3=O)cc1)c1ccc(Oc2ccc3c(c2)C(=O)OC3=O)cc1')	Nc1ccc(Oc2ccc(N)cc2)cc1.CC(C)(c1ccc(Oc2ccc3c(c2)C(=O)OC3=O)cc1)c1ccc(Oc2ccc3c(c2)C(=O)OC3=O)cc1	Glass_Transition	215	C	CC(C)(c1ccc(Oc2ccc3c(c2)C(=O)OC3=O)cc1)c1ccc(Oc2ccc3c(c2)C(=O)N(c2ccc(Oc4ccc(N5C(=O)c6ccc(Oc7ccc(C(C)(C)c8ccc(Oc9ccc%10c(c9)C(=O)N(c9ccc(Oc%11ccc(N%12C(=O)c%13ccc(Oc%14ccc(C(C)(C)c%15ccc(Oc%16ccc%17c(c%16)C(=O)N(c%16ccc(Oc%18ccc(N)cc%18)cc%16)C%17=O)cc%15)cc%14)cc%13C%12=O)cc%11)cc9)C%10=O)cc8)cc7)cc6C5=O)cc4)cc2)C3=O)cc1	imide	Li, Journal of Applied Polymer Science, Vol. 61, 741-748 (1996)
646	('Nc1ccc(Cc2ccc(N)cc2)cc1', 'O=c1oc(=O)c2cc3c(=O)oc(=O)c3cc12')	Nc1ccc(Cc2ccc(N)cc2)cc1.O=c1oc(=O)c2cc3c(=O)oc(=O)c3cc12	Glass_Transition	308	C	Nc1ccc(Cc2ccc(-n3c(=O)c4cc5c(=O)n(-c6ccc(Cc7ccc(-n8c(=O)c9cc%10c(=O)n(-c%11ccc(Cc%12ccc(N%13c(=O)c%14cc%15c(=O)oc(=O)c%15cc%14c%13=O)cc%12)cc%11)c(=O)c%10cc9c8=O)cc7)cc6)c(=O)c5cc4c3=O)cc2)cc1	imide	Li, Journal of Applied Polymer Science, Vol. 61, 741-748 (1996)
647	('Nc1ccc(Cc2ccc(N)cc2)cc1', 'O=C1OC(=O)c2cc(-c3ccc4c(c3)C(=O)OC4=O)ccc21')	Nc1ccc(Cc2ccc(N)cc2)cc1.O=C1OC(=O)c2cc(-c3ccc4c(c3)C(=O)OC4=O)ccc21	Glass_Transition	296	C	Nc1ccc(Cc2ccc(N3C(=O)c4ccc(-c5ccc6c(c5)C(=O)N(c5ccc(Cc7ccc(N8C(=O)c9ccc(-c%10ccc%11c(c%10)C(=O)N(c%10ccc(Cc%12ccc(N%13C(=O)c%14ccc(-c%15ccc%16c(c%15)C(=O)OC%16=O)cc%14C%13=O)cc%12)cc%10)C%11=O)cc9C8=O)cc7)cc5)C6=O)cc4C3=O)cc2)cc1	imide	Li, Journal of Applied Polymer Science, Vol. 61, 741-748 (1996)
648	('Nc1ccc(Cc2ccc(N)cc2)cc1', 'O=C(c1ccc2c(c1)C(=O)OC2=O)c1ccc2c(c1)C(=O)OC2=O')	Nc1ccc(Cc2ccc(N)cc2)cc1.O=C(c1ccc2c(c1)C(=O)OC2=O)c1ccc2c(c1)C(=O)OC2=O	Glass_Transition	280	C	Nc1ccc(Cc2ccc(N3C(=O)c4ccc(C(=O)c5ccc6c(c5)C(=O)N(c5ccc(Cc7ccc(N8C(=O)c9ccc(C(=O)c%10ccc%11c(c%10)C(=O)N(c%10ccc(Cc%12ccc(N%13C(=O)c%14ccc(C(=O)c%15ccc%16c(c%15)C(=O)OC%16=O)cc%14C%13=O)cc%12)cc%10)C%11=O)cc9C8=O)cc7)cc5)C6=O)cc4C3=O)cc2)cc1	imide	Li, Journal of Applied Polymer Science, Vol. 61, 741-748 (1996)
649	('Nc1ccc(Cc2ccc(N)cc2)cc1', 'O=C1OC(=O)c2cc(Oc3ccc4c(c3)C(=O)OC4=O)ccc21')	Nc1ccc(Cc2ccc(N)cc2)cc1.O=C1OC(=O)c2cc(Oc3ccc4c(c3)C(=O)OC4=O)ccc21	Glass_Transition	264	C	Nc1ccc(Cc2ccc(N3C(=O)c4ccc(Oc5ccc6c(c5)C(=O)N(c5ccc(Cc7ccc(N8C(=O)c9ccc(Oc%10ccc%11c(c%10)C(=O)N(c%10ccc(Cc%12ccc(N%13C(=O)c%14ccc(Oc%15ccc%16c(c%15)C(=O)OC%16=O)cc%14C%13=O)cc%12)cc%10)C%11=O)cc9C8=O)cc7)cc5)C6=O)cc4C3=O)cc2)cc1	imide	Li, Journal of Applied Polymer Science, Vol. 61, 741-748 (1996)
650	('Nc1cccc(N)n1', 'O=C(O)c1ccc2c(c1)C(=O)N(c1cccc3c(Oc4cccc(Oc5cccc6c(N7C(=O)c8ccc(C(=O)O)cc8C7=O)cccc56)c4)cccc13)C2=O')	O=C(O)c1ccc2c(c1)C(=O)N(c1cccc3c(Oc4cccc(Oc5cccc6c(N7C(=O)c8ccc(C(=O)O)cc8C7=O)cccc56)c4)cccc13)C2=O.Nc1cccc(N)n1	Glass_Transition	215	C	Nc1cccc(NC(=O)c2ccc3c(c2)C(=O)N(c2cccc4c(Oc5cccc(Oc6cccc7c(N8C(=O)c9ccc(C(=O)Nc%10cccc(NC(=O)c%11ccc%12c(c%11)C(=O)N(c%11cccc%13c(Oc%14cccc(Oc%15cccc%16c(N%17C(=O)c%18ccc(C(=O)Nc%19cccc(NC(=O)c%20ccc%21c(c%20)C(=O)N(c%20cccc%22c(Oc%23cccc(Oc%24cccc%25c(N%26C(=O)c%27ccc(C(=O)O)cc%27C%26=O)cccc%24%25)c%23)cccc%20%22)C%21=O)n%19)cc%18C%17=O)cccc%15%16)c%14)cccc%11%13)C%12=O)n%10)cc9C8=O)cccc67)c5)cc…	amide	Mehdipour-Ataei, European Polymer Journal 40 (2004) 503Ã¢â‚¬â€œ507
651	('Nc1ccc(Cc2ccc(N)cc2)cc1', 'O=C1OC(=O)c2cc(Sc3ccc4c(c3)C(=O)OC4=O)ccc21')	Nc1ccc(Cc2ccc(N)cc2)cc1.O=C1OC(=O)c2cc(Sc3ccc4c(c3)C(=O)OC4=O)ccc21	Glass_Transition	265	C	Nc1ccc(Cc2ccc(N3C(=O)c4ccc(Sc5ccc6c(c5)C(=O)N(c5ccc(Cc7ccc(N8C(=O)c9ccc(Sc%10ccc%11c(c%10)C(=O)N(c%10ccc(Cc%12ccc(N%13C(=O)c%14ccc(Sc%15ccc%16c(c%15)C(=O)OC%16=O)cc%14C%13=O)cc%12)cc%10)C%11=O)cc9C8=O)cc7)cc5)C6=O)cc4C3=O)cc2)cc1	imide	Li, Journal of Applied Polymer Science, Vol. 61, 741-748 (1996)
652	('Nc1ccc(Cc2ccc(N)cc2)cc1', 'O=C1OC(=O)c2cc(C(c3ccc4c(c3)C(=O)OC4=O)(C(F)(F)F)C(F)(F)F)ccc21')	Nc1ccc(Cc2ccc(N)cc2)cc1.O=C1OC(=O)c2cc(C(c3ccc4c(c3)C(=O)OC4=O)(C(F)(F)F)C(F)(F)F)ccc21	Glass_Transition	297	C	Nc1ccc(Cc2ccc(N3C(=O)c4ccc(C(c5ccc6c(c5)C(=O)N(c5ccc(Cc7ccc(N8C(=O)c9ccc(C(c%10ccc%11c(c%10)C(=O)N(c%10ccc(Cc%12ccc(N%13C(=O)c%14ccc(C(c%15ccc%16c(c%15)C(=O)OC%16=O)(C(F)(F)F)C(F)(F)F)cc%14C%13=O)cc%12)cc%10)C%11=O)(C(F)(F)F)C(F)(F)F)cc9C8=O)cc7)cc5)C6=O)(C(F)(F)F)C(F)(F)F)cc4C3=O)cc2)cc1	imide	Li, Journal of Applied Polymer Science, Vol. 61, 741-748 (1996)
653	('Nc1ccc(Cc2ccc(N)cc2)cc1', 'O=C1OC(=O)c2cc(Oc3ccc(Oc4ccc5c(c4)C(=O)OC5=O)cc3)ccc21')	Nc1ccc(Cc2ccc(N)cc2)cc1.O=C1OC(=O)c2cc(Oc3ccc(Oc4ccc5c(c4)C(=O)OC5=O)cc3)ccc21	Glass_Transition	259	C	Nc1ccc(Cc2ccc(N3C(=O)c4ccc(Oc5ccc(Oc6ccc7c(c6)C(=O)N(c6ccc(Cc8ccc(N9C(=O)c%10ccc(Oc%11ccc(Oc%12ccc%13c(c%12)C(=O)N(c%12ccc(Cc%14ccc(N%15C(=O)c%16ccc(Oc%17ccc(Oc%18ccc%19c(c%18)C(=O)OC%19=O)cc%17)cc%16C%15=O)cc%14)cc%12)C%13=O)cc%11)cc%10C9=O)cc8)cc6)C7=O)cc5)cc4C3=O)cc2)cc1	imide	Li, Journal of Applied Polymer Science, Vol. 61, 741-748 (1996)
654	('Nc1ccc(Cc2ccc(N)cc2)cc1', 'CC(C)(c1ccc(Oc2ccc3c(c2)C(=O)OC3=O)cc1)c1ccc(Oc2ccc3c(c2)C(=O)OC3=O)cc1')	Nc1ccc(Cc2ccc(N)cc2)cc1.CC(C)(c1ccc(Oc2ccc3c(c2)C(=O)OC3=O)cc1)c1ccc(Oc2ccc3c(c2)C(=O)OC3=O)cc1	Glass_Transition	217	C	CC(C)(c1ccc(Oc2ccc3c(c2)C(=O)OC3=O)cc1)c1ccc(Oc2ccc3c(c2)C(=O)N(c2ccc(Cc4ccc(N5C(=O)c6ccc(Oc7ccc(C(C)(C)c8ccc(Oc9ccc%10c(c9)C(=O)N(c9ccc(Cc%11ccc(N%12C(=O)c%13ccc(Oc%14ccc(C(C)(C)c%15ccc(Oc%16ccc%17c(c%16)C(=O)N(c%16ccc(Cc%18ccc(N)cc%18)cc%16)C%17=O)cc%15)cc%14)cc%13C%12=O)cc%11)cc9)C%10=O)cc8)cc7)cc6C5=O)cc4)cc2)C3=O)cc1	imide	Li, Journal of Applied Polymer Science, Vol. 61, 741-748 (1996)
655	('Nc1cccc(N)c1', 'O=C1OC(=O)c2cc(Oc3ccc4c(c3)C(=O)OC4=O)ccc21')	O=C1OC(=O)c2cc(Oc3ccc4c(c3)C(=O)OC4=O)ccc21.Nc1cccc(N)c1	Glass_Transition	260	C	Nc1cccc(N2C(=O)c3ccc(Oc4ccc5c(c4)C(=O)N(c4cccc(N6C(=O)c7ccc(Oc8ccc9c(c8)C(=O)N(c8cccc(N%10C(=O)c%11ccc(Oc%12ccc%13c(c%12)C(=O)OC%13=O)cc%11C%10=O)c8)C9=O)cc7C6=O)c4)C5=O)cc3C2=O)c1	imide	Li, Macromol. Chem. Phys. 198,2769-2778 (1997)
656	('Cc1ccc(N)cc1N', 'O=C1OC(=O)c2cc(Oc3ccc4c(c3)C(=O)OC4=O)ccc21')	O=C1OC(=O)c2cc(Oc3ccc4c(c3)C(=O)OC4=O)ccc21.Cc1ccc(N)cc1N	Glass_Transition	278	C	Cc1ccc(N)cc1N1C(=O)c2ccc(Oc3ccc4c(c3)C(=O)N(c3ccc(C)c(N5C(=O)c6ccc(Oc7ccc8c(c7)C(=O)N(c7ccc(C)c(N9C(=O)c%10ccc(Oc%11ccc%12c(c%11)C(=O)OC%12=O)cc%10C9=O)c7)C8=O)cc6C5=O)c3)C4=O)cc2C1=O	imide	Li, Macromol. Chem. Phys. 198,2769-2778 (1997)
657	('Cc1cc(C)c(N)cc1N', 'O=C1OC(=O)c2cc(Oc3ccc4c(c3)C(=O)OC4=O)ccc21')	O=C1OC(=O)c2cc(Oc3ccc4c(c3)C(=O)OC4=O)ccc21.Cc1cc(C)c(N)cc1N	Glass_Transition	313	C	Cc1cc(C)c(N2C(=O)c3ccc(Oc4ccc5c(c4)C(=O)N(c4cc(N6C(=O)c7ccc(Oc8ccc9c(c8)C(=O)N(c8cc(N%10C(=O)c%11ccc(Oc%12ccc%13c(c%12)C(=O)OC%13=O)cc%11C%10=O)c(C)cc8C)C9=O)cc7C6=O)c(C)cc4C)C5=O)cc3C2=O)cc1N	imide	Li, Macromol. Chem. Phys. 198,2769-2778 (1997)
659	('Nc1ccc(Cc2ccc(N)cc2)cc1', 'O=C1OC(=O)c2cc(Oc3ccc4c(c3)C(=O)OC4=O)ccc21')	O=C1OC(=O)c2cc(Oc3ccc4c(c3)C(=O)OC4=O)ccc21.Nc1ccc(Cc2ccc(N)cc2)cc1	Glass_Transition	262	C	Nc1ccc(Cc2ccc(N3C(=O)c4ccc(Oc5ccc6c(c5)C(=O)N(c5ccc(Cc7ccc(N8C(=O)c9ccc(Oc%10ccc%11c(c%10)C(=O)N(c%10ccc(Cc%12ccc(N%13C(=O)c%14ccc(Oc%15ccc%16c(c%15)C(=O)OC%16=O)cc%14C%13=O)cc%12)cc%10)C%11=O)cc9C8=O)cc7)cc5)C6=O)cc4C3=O)cc2)cc1	imide	Li, Macromol. Chem. Phys. 198,2769-2778 (1997)
660	('CC(C)(c1ccc(N)cc1)c1ccc(N)cc1', 'O=C1OC(=O)c2cc(Oc3ccc4c(c3)C(=O)OC4=O)ccc21')	O=C1OC(=O)c2cc(Oc3ccc4c(c3)C(=O)OC4=O)ccc21.CC(C)(c1ccc(N)cc1)c1ccc(N)cc1	Glass_Transition	271	C	CC(C)(c1ccc(N)cc1)c1ccc(N2C(=O)c3ccc(Oc4ccc5c(c4)C(=O)N(c4ccc(C(C)(C)c6ccc(N7C(=O)c8ccc(Oc9ccc%10c(c9)C(=O)N(c9ccc(C(C)(C)c%11ccc(N%12C(=O)c%13ccc(Oc%14ccc%15c(c%14)C(=O)OC%15=O)cc%13C%12=O)cc%11)cc9)C%10=O)cc8C7=O)cc6)cc4)C5=O)cc3C2=O)cc1	imide	Li, Macromol. Chem. Phys. 198,2769-2778 (1997)
661	('Cc1cc(Cc2ccc(N)c(C)c2)ccc1N', 'O=C1OC(=O)c2cc(Oc3ccc4c(c3)C(=O)OC4=O)ccc21')	O=C1OC(=O)c2cc(Oc3ccc4c(c3)C(=O)OC4=O)ccc21.Cc1cc(Cc2ccc(N)c(C)c2)ccc1N	Glass_Transition	272	C	Cc1cc(Cc2ccc(N3C(=O)c4ccc(Oc5ccc6c(c5)C(=O)N(c5ccc(Cc7ccc(N8C(=O)c9ccc(Oc%10ccc%11c(c%10)C(=O)N(c%10ccc(Cc%12ccc(N%13C(=O)c%14ccc(Oc%15ccc%16c(c%15)C(=O)OC%16=O)cc%14C%13=O)c(C)c%12)cc%10C)C%11=O)cc9C8=O)c(C)c7)cc5C)C6=O)cc4C3=O)c(C)c2)ccc1N	imide	Li, Macromol. Chem. Phys. 198,2769-2778 (1997)
662	('Cc1cc(N)ccc1Cc1ccc(N)cc1C', 'O=C1OC(=O)c2cc(Oc3ccc4c(c3)C(=O)OC4=O)ccc21')	O=C1OC(=O)c2cc(Oc3ccc4c(c3)C(=O)OC4=O)ccc21.Cc1cc(N)ccc1Cc1ccc(N)cc1C	Glass_Transition	269	C	Cc1cc(N)ccc1Cc1ccc(N2C(=O)c3ccc(Oc4ccc5c(c4)C(=O)N(c4ccc(Cc6ccc(N7C(=O)c8ccc(Oc9ccc%10c(c9)C(=O)N(c9ccc(Cc%11ccc(N%12C(=O)c%13ccc(Oc%14ccc%15c(c%14)C(=O)OC%15=O)cc%13C%12=O)cc%11C)c(C)c9)C%10=O)cc8C7=O)cc6C)c(C)c4)C5=O)cc3C2=O)cc1C	imide	Li, Macromol. Chem. Phys. 198,2769-2778 (1997)
663	('COc1cc(Cc2ccc(N)c(OC)c2)ccc1N', 'O=C1OC(=O)c2cc(Oc3ccc4c(c3)C(=O)OC4=O)ccc21')	O=C1OC(=O)c2cc(Oc3ccc4c(c3)C(=O)OC4=O)ccc21.COc1cc(Cc2ccc(N)c(OC)c2)ccc1N	Glass_Transition	273	C	COc1cc(Cc2ccc(N3C(=O)c4ccc(Oc5ccc6c(c5)C(=O)N(c5ccc(Cc7ccc(N8C(=O)c9ccc(Oc%10ccc%11c(c%10)C(=O)N(c%10ccc(Cc%12ccc(N%13C(=O)c%14ccc(Oc%15ccc%16c(c%15)C(=O)OC%16=O)cc%14C%13=O)c(OC)c%12)cc%10OC)C%11=O)cc9C8=O)c(OC)c7)cc5OC)C6=O)cc4C3=O)c(OC)c2)ccc1N	imide	Li, Macromol. Chem. Phys. 198,2769-2778 (1997)
664	('COc1cc(-c2ccc(N)c(OC)c2)ccc1N', 'O=C1OC(=O)c2cc(Oc3ccc4c(c3)C(=O)OC4=O)ccc21')	O=C1OC(=O)c2cc(Oc3ccc4c(c3)C(=O)OC4=O)ccc21.COc1cc(-c2ccc(N)c(OC)c2)ccc1N	Glass_Transition	279	C	COc1cc(-c2ccc(N3C(=O)c4ccc(Oc5ccc6c(c5)C(=O)N(c5ccc(-c7ccc(N8C(=O)c9ccc(Oc%10ccc%11c(c%10)C(=O)N(c%10ccc(-c%12ccc(N%13C(=O)c%14ccc(Oc%15ccc%16c(c%15)C(=O)OC%16=O)cc%14C%13=O)c(OC)c%12)cc%10OC)C%11=O)cc9C8=O)c(OC)c7)cc5OC)C6=O)cc4C3=O)c(OC)c2)ccc1N	imide	Li, Macromol. Chem. Phys. 198,2769-2778 (1997)
665	('Nc1ccc(Oc2ccc(N)cc2)cc1', 'C[Si](C)(c1ccc2c(c1)C(=O)OC2=O)c1ccc2c(c1)C(=O)OC2=O')	C[Si](C)(c1ccc2c(c1)C(=O)OC2=O)c1ccc2c(c1)C(=O)OC2=O.Nc1ccc(Oc2ccc(N)cc2)cc1	Glass_Transition	256	C	C[Si](C)(c1ccc2c(c1)C(=O)OC2=O)c1ccc2c(c1)C(=O)N(c1ccc(Oc3ccc(N4C(=O)c5ccc([Si](C)(C)c6ccc7c(c6)C(=O)N(c6ccc(Oc8ccc(N9C(=O)c%10ccc([Si](C)(C)c%11ccc%12c(c%11)C(=O)N(c%11ccc(Oc%13ccc(N)cc%13)cc%11)C%12=O)cc%10C9=O)cc8)cc6)C7=O)cc5C4=O)cc3)cc1)C2=O	imide	Lin, Journal of Applied Polymer Science, Vol. 94, 2363Ã¢â‚¬â€œ2367 (2004)
666	('Nc1ccc(Cc2ccc(N)cc2)cc1', 'O=C1OC(=O)c2cc(S(=O)(=O)c3ccc4c(c3)C(=O)OC4=O)ccc21')	Nc1ccc(Cc2ccc(N)cc2)cc1.O=C1OC(=O)c2cc(S(=O)(=O)c3ccc4c(c3)C(=O)OC4=O)ccc21	Glass_Transition	304	C	Nc1ccc(Cc2ccc(N3C(=O)c4ccc(S(=O)(=O)c5ccc6c(c5)C(=O)N(c5ccc(Cc7ccc(N8C(=O)c9ccc(S(=O)(=O)c%10ccc%11c(c%10)C(=O)N(c%10ccc(Cc%12ccc(N%13C(=O)c%14ccc(S(=O)(=O)c%15ccc%16c(c%15)C(=O)OC%16=O)cc%14C%13=O)cc%12)cc%10)C%11=O)cc9C8=O)cc7)cc5)C6=O)cc4C3=O)cc2)cc1	imide	Li, Journal of Applied Polymer Science, Vol. 61, 741-748 (1996)
667	('Nc1ccc(Oc2ccc(N)cc2)cc1', 'O=C(O)c1ccc2c(c1)C(=O)N(c1cccc3c(Oc4cccc(Oc5cccc6c(N7C(=O)c8ccc(C(=O)O)cc8C7=O)cccc56)c4)cccc13)C2=O')	O=C(O)c1ccc2c(c1)C(=O)N(c1cccc3c(Oc4cccc(Oc5cccc6c(N7C(=O)c8ccc(C(=O)O)cc8C7=O)cccc56)c4)cccc13)C2=O.Nc1ccc(Oc2ccc(N)cc2)cc1	Glass_Transition	207	C	Nc1ccc(Oc2ccc(NC(=O)c3ccc4c(c3)C(=O)N(c3cccc5c(Oc6cccc(Oc7cccc8c(N9C(=O)c%10ccc(C(=O)Nc%11ccc(Oc%12ccc(NC(=O)c%13ccc%14c(c%13)C(=O)N(c%13cccc%15c(Oc%16cccc(Oc%17cccc%18c(N%19C(=O)c%20ccc(C(=O)Nc%21ccc(Oc%22ccc(NC(=O)c%23ccc%24c(c%23)C(=O)N(c%23cccc%25c(Oc%26cccc(Oc%27cccc%28c(N%29C(=O)c%30ccc(C(=O)O)cc%30C%29=O)cccc%27%28)c%26)cccc%23%25)C%24=O)cc%22)cc%21)cc%20C%19=O)cccc%17%18)c%16)cccc%13%15)C…	amide	Mehdipour-Ataei, European Polymer Journal 40 (2004) 503Ã¢â‚¬â€œ507
668	('Nc1ccc(Cc2ccc(N)cc2)cc1', 'O=C(O)c1ccc2c(c1)C(=O)N(c1cccc3c(Oc4cccc(Oc5cccc6c(N7C(=O)c8ccc(C(=O)O)cc8C7=O)cccc56)c4)cccc13)C2=O')	O=C(O)c1ccc2c(c1)C(=O)N(c1cccc3c(Oc4cccc(Oc5cccc6c(N7C(=O)c8ccc(C(=O)O)cc8C7=O)cccc56)c4)cccc13)C2=O.Nc1ccc(Cc2ccc(N)cc2)cc1	Glass_Transition	202	C	Nc1ccc(Cc2ccc(NC(=O)c3ccc4c(c3)C(=O)N(c3cccc5c(Oc6cccc(Oc7cccc8c(N9C(=O)c%10ccc(C(=O)Nc%11ccc(Cc%12ccc(NC(=O)c%13ccc%14c(c%13)C(=O)N(c%13cccc%15c(Oc%16cccc(Oc%17cccc%18c(N%19C(=O)c%20ccc(C(=O)Nc%21ccc(Cc%22ccc(NC(=O)c%23ccc%24c(c%23)C(=O)N(c%23cccc%25c(Oc%26cccc(Oc%27cccc%28c(N%29C(=O)c%30ccc(C(=O)O)cc%30C%29=O)cccc%27%28)c%26)cccc%23%25)C%24=O)cc%22)cc%21)cc%20C%19=O)cccc%17%18)c%16)cccc%13%15)C…	amide	Mehdipour-Ataei, European Polymer Journal 40 (2004) 503Ã¢â‚¬â€œ507
669	('Nc1cccc2c(Oc3cccc(Oc4cccc5c(N)cccc45)n3)cccc12', 'O=C(O)c1ccc2c(c1)C(=O)N(c1cccc3c(Oc4cccc(Oc5cccc6c(N7C(=O)c8ccc(C(=O)O)cc8C7=O)cccc56)c4)cccc13)C2=O')	O=C(O)c1ccc2c(c1)C(=O)N(c1cccc3c(Oc4cccc(Oc5cccc6c(N7C(=O)c8ccc(C(=O)O)cc8C7=O)cccc56)c4)cccc13)C2=O.Nc1cccc2c(Oc3cccc(Oc4cccc5c(N)cccc45)n3)cccc12	Glass_Transition	180	C	Nc1cccc2c(Oc3cccc(Oc4cccc5c(NC(=O)c6ccc7c(c6)C(=O)N(c6cccc8c(Oc9cccc(Oc%10cccc%11c(N%12C(=O)c%13ccc(C(=O)Nc%14cccc%15c(Oc%16cccc(Oc%17cccc%18c(NC(=O)c%19ccc%20c(c%19)C(=O)N(c%19cccc%21c(Oc%22cccc(Oc%23cccc%24c(N%25C(=O)c%26ccc(C(=O)Nc%27cccc%28c(Oc%29cccc(Oc%30cccc%31c(NC(=O)c%32ccc%33c(c%32)C(=O)N(c%32cccc%34c(Oc%35cccc(Oc%36cccc%37c(N%38C(=O)c%39ccc(C(=O)O)cc%39C%38=O)cccc%36%37)c%35)cccc%32%34…	amide	Mehdipour-Ataei, European Polymer Journal 40 (2004) 503Ã¢â‚¬â€œ507
670	('Nc1ccc(Oc2ccc(N)cc2)cc1', 'O=C1OC(=O)c2cc(-c3cc4c(cc3Oc3ccccc3)C(=O)OC4=O)c(Oc3ccccc3)cc21')	O=C1OC(=O)c2cc(-c3cc4c(cc3Oc3ccccc3)C(=O)OC4=O)c(Oc3ccccc3)cc21.Nc1ccc(Oc2ccc(N)cc2)cc1	Glass_Transition	270	C	Nc1ccc(Oc2ccc(N3C(=O)c4cc(Oc5ccccc5)c(-c5cc6c(cc5Oc5ccccc5)C(=O)N(c5ccc(Oc7ccc(N8C(=O)c9cc(Oc%10ccccc%10)c(-c%10cc%11c(cc%10Oc%10ccccc%10)C(=O)N(c%10ccc(Oc%12ccc(N%13C(=O)c%14cc(Oc%15ccccc%15)c(-c%15cc%16c(cc%15Oc%15ccccc%15)C(=O)OC%16=O)cc%14C%13=O)cc%12)cc%10)C%11=O)cc9C8=O)cc7)cc5)C6=O)cc4C3=O)cc2)cc1	imide	Qiu, European Polymer Journal 43 (2007) 194Ã¢â‚¬â€œ204
671	('Nc1ccc(Oc2ccc(N)cc2)cc1', 'Cc1ccc(Oc2cc3c(cc2-c2cc4c(cc2Oc2ccc(C)cc2)C(=O)OC4=O)C(=O)OC3=O)cc1')	Cc1ccc(Oc2cc3c(cc2-c2cc4c(cc2Oc2ccc(C)cc2)C(=O)OC4=O)C(=O)OC3=O)cc1.Nc1ccc(Oc2ccc(N)cc2)cc1	Glass_Transition	268	C	Cc1ccc(Oc2cc3c(cc2-c2cc4c(cc2Oc2ccc(C)cc2)C(=O)N(c2ccc(Oc5ccc(N6C(=O)c7cc(Oc8ccc(C)cc8)c(-c8cc9c(cc8Oc8ccc(C)cc8)C(=O)N(c8ccc(Oc%10ccc(N%11C(=O)c%12cc(Oc%13ccc(C)cc%13)c(-c%13cc%14c(cc%13Oc%13ccc(C)cc%13)C(=O)N(c%13ccc(Oc%15ccc(N)cc%15)cc%13)C%14=O)cc%12C%11=O)cc%10)cc8)C9=O)cc7C6=O)cc5)cc2)C4=O)C(=O)OC3=O)cc1	imide	Qiu, European Polymer Journal 43 (2007) 194Ã¢â‚¬â€œ206
672	('Nc1ccc(Oc2ccc(N)cc2)cc1', 'CC(C)c1ccc(Oc2cc3c(cc2-c2cc4c(cc2Oc2ccc(C(C)(C)C)cc2)C(=O)OC4=O)C(=O)OC3=O)cc1')	CC(C)c1ccc(Oc2cc3c(cc2-c2cc4c(cc2Oc2ccc(C(C)(C)C)cc2)C(=O)OC4=O)C(=O)OC3=O)cc1.Nc1ccc(Oc2ccc(N)cc2)cc1	Glass_Transition	256	C	CC(C)c1ccc(Oc2cc3c(cc2-c2cc4c(cc2Oc2ccc(C(C)(C)C)cc2)C(=O)OC4=O)C(=O)N(c2ccc(Oc4ccc(N5C(=O)c6cc(Oc7ccc(C(C)(C)C)cc7)c(-c7cc8c(cc7Oc7ccc(C(C)C)cc7)C(=O)N(c7ccc(Oc9ccc(N%10C(=O)c%11cc(Oc%12ccc(C(C)(C)C)cc%12)c(-c%12cc%13c(cc%12Oc%12ccc(C(C)C)cc%12)C(=O)N(c%12ccc(Oc%14ccc(N)cc%14)cc%12)C%13=O)cc%11C%10=O)cc9)cc7)C8=O)cc6C5=O)cc4)cc2)C3=O)cc1	imide	Qiu, European Polymer Journal 43 (2007) 194Ã¢â‚¬â€œ207
673	('Nc1ccc(Cc2ccc(N)cc2)cc1', 'COc1cc2c(cc1-c1cc3c(cc1OC)C(=O)OC3=O)C(=O)OC2=O')	COc1cc2c(cc1-c1cc3c(cc1OC)C(=O)OC3=O)C(=O)OC2=O.Nc1ccc(Cc2ccc(N)cc2)cc1	Glass_Transition	225	C	COc1cc2c(cc1-c1cc3c(cc1OC)C(=O)N(c1ccc(Cc4ccc(N5C(=O)c6cc(OC)c(-c7cc8c(cc7OC)C(=O)N(c7ccc(Cc9ccc(N%10C(=O)c%11cc(OC)c(-c%12cc%13c(cc%12OC)C(=O)N(c%12ccc(Cc%14ccc(N)cc%14)cc%12)C%13=O)cc%11C%10=O)cc9)cc7)C8=O)cc6C5=O)cc4)cc1)C3=O)C(=O)OC2=O	imide	Qiu, European Polymer Journal 43 (2007) 194Ã¢â‚¬â€œ208
675	('Nc1cccc(N)c1', 'O=C1OC(=O)c2cc(C(c3ccc4c(c3)C(=O)OC4=O)(C(F)(F)F)C(F)(F)F)ccc21')	O=C1OC(=O)c2cc(C(c3ccc4c(c3)C(=O)OC4=O)(C(F)(F)F)C(F)(F)F)ccc21.Nc1cccc(N)c1	Glass_Transition	315	C	Nc1cccc(N2C(=O)c3ccc(C(c4ccc5c(c4)C(=O)N(c4cccc(N6C(=O)c7ccc(C(c8ccc9c(c8)C(=O)N(c8cccc(N%10C(=O)c%11ccc(C(c%12ccc%13c(c%12)C(=O)OC%13=O)(C(F)(F)F)C(F)(F)F)cc%11C%10=O)c8)C9=O)(C(F)(F)F)C(F)(F)F)cc7C6=O)c4)C5=O)(C(F)(F)F)C(F)(F)F)cc3C2=O)c1	imide	Qiu, Polymer 54 (2013) 6226-6235
676	('O=c1oc(=O)c2cc3c(=O)oc(=O)c3cc12', 'N#Cc1c(Oc2cccc(C(c3cccc(Oc4ccc(N)c(C(F)(F)F)c4)c3)(C(F)(F)F)C(F)(F)F)c2)cccc1Oc1cccc(C(c2cccc(Oc3ccc(N)c(C(F)(F)F)c3)c2)(C(F)(F)F)C(F)(F)F)c1')	O=c1oc(=O)c2cc3c(=O)oc(=O)c3cc12.N#Cc1c(Oc2cccc(C(c3cccc(Oc4ccc(N)c(C(F)(F)F)c4)c3)(C(F)(F)F)C(F)(F)F)c2)cccc1Oc1cccc(C(c2cccc(Oc3ccc(N)c(C(F)(F)F)c3)c2)(C(F)(F)F)C(F)(F)F)c1	Glass_Transition	290	C	N#Cc1c(Oc2cccc(C(c3cccc(Oc4ccc(N)c(C(F)(F)F)c4)c3)(C(F)(F)F)C(F)(F)F)c2)cccc1Oc1cccc(C(c2cccc(Oc3ccc(-n4c(=O)c5cc6c(=O)n(-c7ccc(Oc8cccc(C(c9cccc(Oc%10cccc(Oc%11cccc(C(c%12cccc(Oc%13ccc(-n%14c(=O)c%15cc%16c(=O)n(-c%17ccc(Oc%18cccc(C(c%19cccc(Oc%20cccc(Oc%21cccc(C(c%22cccc(Oc%23ccc(N%24c(=O)c%25cc%26c(=O)oc(=O)c%26cc%25c%24=O)c(C(F)(F)F)c%23)c%22)(C(F)(F)F)C(F)(F)F)c%21)c%20C#N)c%19)(C(F)(F)F)C(F)(…	imide	Raju, Journal of Applied Polymer Science, Vol. 101, 3455Ã¢â‚¬â€œ3461 (2006)
677	('O=C(c1ccc2c(c1)C(=O)OC2=O)c1ccc2c(c1)C(=O)OC2=O', 'N#Cc1c(Oc2cccc(C(c3cccc(Oc4ccc(N)c(C(F)(F)F)c4)c3)(C(F)(F)F)C(F)(F)F)c2)cccc1Oc1cccc(C(c2cccc(Oc3ccc(N)c(C(F)(F)F)c3)c2)(C(F)(F)F)C(F)(F)F)c1')	O=C(c1ccc2c(c1)C(=O)OC2=O)c1ccc2c(c1)C(=O)OC2=O.N#Cc1c(Oc2cccc(C(c3cccc(Oc4ccc(N)c(C(F)(F)F)c4)c3)(C(F)(F)F)C(F)(F)F)c2)cccc1Oc1cccc(C(c2cccc(Oc3ccc(N)c(C(F)(F)F)c3)c2)(C(F)(F)F)C(F)(F)F)c1	Glass_Transition	250	C	N#Cc1c(Oc2cccc(C(c3cccc(Oc4ccc(N)c(C(F)(F)F)c4)c3)(C(F)(F)F)C(F)(F)F)c2)cccc1Oc1cccc(C(c2cccc(Oc3ccc(N4C(=O)c5ccc(C(=O)c6ccc7c(c6)C(=O)N(c6ccc(Oc8cccc(C(c9cccc(Oc%10cccc(Oc%11cccc(C(c%12cccc(Oc%13ccc(N%14C(=O)c%15ccc(C(=O)c%16ccc%17c(c%16)C(=O)N(c%16ccc(Oc%18cccc(C(c%19cccc(Oc%20cccc(Oc%21cccc(C(c%22cccc(Oc%23ccc(N%24C(=O)c%25ccc(C(=O)c%26ccc%27c(c%26)C(=O)OC%27=O)cc%25C%24=O)c(C(F)(F)F)c%23)c%22…	imide	Raju, Journal of Applied Polymer Science, Vol. 101, 3455Ã¢â‚¬â€œ3461 (2006)
678	('O=C1OC(=O)c2cc(Oc3ccc4c(c3)C(=O)OC4=O)ccc21', 'N#Cc1c(Oc2cccc(C(c3cccc(Oc4ccc(N)c(C(F)(F)F)c4)c3)(C(F)(F)F)C(F)(F)F)c2)cccc1Oc1cccc(C(c2cccc(Oc3ccc(N)c(C(F)(F)F)c3)c2)(C(F)(F)F)C(F)(F)F)c1')	O=C1OC(=O)c2cc(Oc3ccc4c(c3)C(=O)OC4=O)ccc21.N#Cc1c(Oc2cccc(C(c3cccc(Oc4ccc(N)c(C(F)(F)F)c4)c3)(C(F)(F)F)C(F)(F)F)c2)cccc1Oc1cccc(C(c2cccc(Oc3ccc(N)c(C(F)(F)F)c3)c2)(C(F)(F)F)C(F)(F)F)c1	Glass_Transition	240	C	N#Cc1c(Oc2cccc(C(c3cccc(Oc4ccc(N)c(C(F)(F)F)c4)c3)(C(F)(F)F)C(F)(F)F)c2)cccc1Oc1cccc(C(c2cccc(Oc3ccc(N4C(=O)c5ccc(Oc6ccc7c(c6)C(=O)N(c6ccc(Oc8cccc(C(c9cccc(Oc%10cccc(Oc%11cccc(C(c%12cccc(Oc%13ccc(N%14C(=O)c%15ccc(Oc%16ccc%17c(c%16)C(=O)N(c%16ccc(Oc%18cccc(C(c%19cccc(Oc%20cccc(Oc%21cccc(C(c%22cccc(Oc%23ccc(N%24C(=O)c%25ccc(Oc%26ccc%27c(c%26)C(=O)OC%27=O)cc%25C%24=O)c(C(F)(F)F)c%23)c%22)(C(F)(F)F)C…	imide	Raju, Journal of Applied Polymer Science, Vol. 101, 3455Ã¢â‚¬â€œ3461 (2006)
679	('O=C1OC(=O)c2cc(-c3ccc4c(c3)C(=O)OC4=O)ccc21', 'N#Cc1c(Oc2cccc(C(c3cccc(Oc4ccc(N)c(C(F)(F)F)c4)c3)(C(F)(F)F)C(F)(F)F)c2)cccc1Oc1cccc(C(c2cccc(Oc3ccc(N)c(C(F)(F)F)c3)c2)(C(F)(F)F)C(F)(F)F)c1')	O=C1OC(=O)c2cc(-c3ccc4c(c3)C(=O)OC4=O)ccc21.N#Cc1c(Oc2cccc(C(c3cccc(Oc4ccc(N)c(C(F)(F)F)c4)c3)(C(F)(F)F)C(F)(F)F)c2)cccc1Oc1cccc(C(c2cccc(Oc3ccc(N)c(C(F)(F)F)c3)c2)(C(F)(F)F)C(F)(F)F)c1	Glass_Transition	285	C	N#Cc1c(Oc2cccc(C(c3cccc(Oc4ccc(N)c(C(F)(F)F)c4)c3)(C(F)(F)F)C(F)(F)F)c2)cccc1Oc1cccc(C(c2cccc(Oc3ccc(N4C(=O)c5ccc(-c6ccc7c(c6)C(=O)N(c6ccc(Oc8cccc(C(c9cccc(Oc%10cccc(Oc%11cccc(C(c%12cccc(Oc%13ccc(N%14C(=O)c%15ccc(-c%16ccc%17c(c%16)C(=O)N(c%16ccc(Oc%18cccc(C(c%19cccc(Oc%20cccc(Oc%21cccc(C(c%22cccc(Oc%23ccc(N%24C(=O)c%25ccc(-c%26ccc%27c(c%26)C(=O)OC%27=O)cc%25C%24=O)c(C(F)(F)F)c%23)c%22)(C(F)(F)F)C…	imide	Raju, Journal of Applied Polymer Science, Vol. 101, 3455Ã¢â‚¬â€œ3461 (2006)
680	('O=C1OC(=O)c2cc(S(=O)(=O)c3ccc4c(c3)C(=O)OC4=O)ccc21', 'N#Cc1c(Oc2cccc(C(c3cccc(Oc4ccc(N)c(C(F)(F)F)c4)c3)(C(F)(F)F)C(F)(F)F)c2)cccc1Oc1cccc(C(c2cccc(Oc3ccc(N)c(C(F)(F)F)c3)c2)(C(F)(F)F)C(F)(F)F)c1')	O=C1OC(=O)c2cc(S(=O)(=O)c3ccc4c(c3)C(=O)OC4=O)ccc21.N#Cc1c(Oc2cccc(C(c3cccc(Oc4ccc(N)c(C(F)(F)F)c4)c3)(C(F)(F)F)C(F)(F)F)c2)cccc1Oc1cccc(C(c2cccc(Oc3ccc(N)c(C(F)(F)F)c3)c2)(C(F)(F)F)C(F)(F)F)c1	Glass_Transition	240	C	N#Cc1c(Oc2cccc(C(c3cccc(Oc4ccc(N)c(C(F)(F)F)c4)c3)(C(F)(F)F)C(F)(F)F)c2)cccc1Oc1cccc(C(c2cccc(Oc3ccc(N4C(=O)c5ccc(S(=O)(=O)c6ccc7c(c6)C(=O)N(c6ccc(Oc8cccc(C(c9cccc(Oc%10cccc(Oc%11cccc(C(c%12cccc(Oc%13ccc(N%14C(=O)c%15ccc(S(=O)(=O)c%16ccc%17c(c%16)C(=O)N(c%16ccc(Oc%18cccc(C(c%19cccc(Oc%20cccc(Oc%21cccc(C(c%22cccc(Oc%23ccc(N%24C(=O)c%25ccc(S(=O)(=O)c%26ccc%27c(c%26)C(=O)OC%27=O)cc%25C%24=O)c(C(F)(F…	imide	Raju, Journal of Applied Polymer Science, Vol. 101, 3455Ã¢â‚¬â€œ3461 (2006)
681	('O=C1OC(=O)c2cc(C(c3ccc4c(c3)C(=O)OC4=O)(C(F)(F)F)C(F)(F)F)ccc21', 'N#Cc1c(Oc2cccc(C(c3cccc(Oc4ccc(N)c(C(F)(F)F)c4)c3)(C(F)(F)F)C(F)(F)F)c2)cccc1Oc1cccc(C(c2cccc(Oc3ccc(N)c(C(F)(F)F)c3)c2)(C(F)(F)F)C(F)(F)F)c1')	O=C1OC(=O)c2cc(C(c3ccc4c(c3)C(=O)OC4=O)(C(F)(F)F)C(F)(F)F)ccc21.N#Cc1c(Oc2cccc(C(c3cccc(Oc4ccc(N)c(C(F)(F)F)c4)c3)(C(F)(F)F)C(F)(F)F)c2)cccc1Oc1cccc(C(c2cccc(Oc3ccc(N)c(C(F)(F)F)c3)c2)(C(F)(F)F)C(F)(F)F)c1	Glass_Transition	230	C	N#Cc1c(Oc2cccc(C(c3cccc(Oc4ccc(N)c(C(F)(F)F)c4)c3)(C(F)(F)F)C(F)(F)F)c2)cccc1Oc1cccc(C(c2cccc(Oc3ccc(N4C(=O)c5ccc(C(c6ccc7c(c6)C(=O)N(c6ccc(Oc8cccc(C(c9cccc(Oc%10cccc(Oc%11cccc(C(c%12cccc(Oc%13ccc(N%14C(=O)c%15ccc(C(c%16ccc%17c(c%16)C(=O)N(c%16ccc(Oc%18cccc(C(c%19cccc(Oc%20cccc(Oc%21cccc(C(c%22cccc(Oc%23ccc(N%24C(=O)c%25ccc(C(c%26ccc%27c(c%26)C(=O)OC%27=O)(C(F)(F)F)C(F)(F)F)cc%25C%24=O)c(C(F)(F)F…	imide	Raju, Journal of Applied Polymer Science, Vol. 101, 3455Ã¢â‚¬â€œ3461 (2006)
682	('O=C(O)CC(O)CCc1ccccc1',)	O=C(O)CC(O)CCc1ccccc1	Glass_Transition	5.9	C	O=C(O)CC(CCc1ccccc1)OC(=O)CC(CCc1ccccc1)OC(=O)CC(CCc1ccccc1)OC(=O)CC(CCc1ccccc1)OC(=O)CC(CCc1ccccc1)OC(=O)CC(O)CCc1ccccc1	ester	Rui, Sci China Life Sci January (2014) Vol.57 No.1
684	('Nc1ccc(Cc2ccc(N)cc2)cc1', 'O=C1OC(=O)c2cc(-c3cc4c(cc3Oc3ccccc3)C(=O)OC4=O)c(Oc3ccccc3)cc21')	O=C1OC(=O)c2cc(-c3cc4c(cc3Oc3ccccc3)C(=O)OC4=O)c(Oc3ccccc3)cc21.Nc1ccc(Cc2ccc(N)cc2)cc1	Glass_Transition	255	C	Nc1ccc(Cc2ccc(N3C(=O)c4cc(Oc5ccccc5)c(-c5cc6c(cc5Oc5ccccc5)C(=O)N(c5ccc(Cc7ccc(N8C(=O)c9cc(Oc%10ccccc%10)c(-c%10cc%11c(cc%10Oc%10ccccc%10)C(=O)N(c%10ccc(Cc%12ccc(N%13C(=O)c%14cc(Oc%15ccccc%15)c(-c%15cc%16c(cc%15Oc%15ccccc%15)C(=O)OC%16=O)cc%14C%13=O)cc%12)cc%10)C%11=O)cc9C8=O)cc7)cc5)C6=O)cc4C3=O)cc2)cc1	imide	Qiu, European Polymer Journal 43 (2007) 194Ã¢â‚¬â€œ205
685	('CCCCCCCCCCCCCCCc1ccc(N)cc1N', 'O=C(c1ccc2c(c1)C(=O)OC2=O)c1ccc2c(c1)C(=O)OC2=O')	CCCCCCCCCCCCCCCc1ccc(N)cc1N.O=C(c1ccc2c(c1)C(=O)OC2=O)c1ccc2c(c1)C(=O)OC2=O	Glass_Transition	176	C	CCCCCCCCCCCCCCCc1ccc(N2C(=O)c3ccc(C(=O)c4ccc5c(c4)C(=O)N(c4ccc(CCCCCCCCCCCCCCC)c(N6C(=O)c7ccc(C(=O)c8ccc9c(c8)C(=O)N(c8cc(N%10C(=O)c%11ccc(C(=O)c%12ccc%13c(c%12)C(=O)OC%13=O)cc%11C%10=O)ccc8CCCCCCCCCCCCCCC)C9=O)cc7C6=O)c4)C5=O)cc3C2=O)cc1N	imide	Sadavarte, European Polymer Journal 45 (2009) 582Ã¢â‚¬â€œ589
686	('Nc1ccc(-c2ccc(N)cc2)cc1', 'O=C(O)c1cccc(Oc2nc(Oc3cccc(C(=O)O)c3)nc(Sc3ccccc3)n2)c1')	O=C(O)c1cccc(Oc2nc(Oc3cccc(C(=O)O)c3)nc(Sc3ccccc3)n2)c1.Nc1ccc(-c2ccc(N)cc2)cc1	Glass_Transition	279	C	Nc1ccc(-c2ccc(NC(=O)c3cccc(Oc4nc(Oc5cccc(C(=O)Nc6ccc(-c7ccc(NC(=O)c8cccc(Oc9nc(Oc%10cccc(C(=O)Nc%11ccc(-c%12ccc(NC(=O)c%13cccc(Oc%14nc(Oc%15cccc(C(=O)O)c%15)nc(Sc%15ccccc%15)n%14)c%13)cc%12)cc%11)c%10)nc(Sc%10ccccc%10)n9)c8)cc7)cc6)c5)nc(Sc5ccccc5)n4)c3)cc2)cc1	amide	Pal, Polym Int54:569 Ã¢â‚¬â€œ 575 (2005)
687	('NCCOCCOCCN', 'O=C(O)c1ccc2c(c1)C(=O)N(c1cccc3c(Oc4cccc(Oc5cccc6c(N7C(=O)c8ccc(C(=O)O)cc8C7=O)cccc56)c4)cccc13)C2=O')	O=C(O)c1ccc2c(c1)C(=O)N(c1cccc3c(Oc4cccc(Oc5cccc6c(N7C(=O)c8ccc(C(=O)O)cc8C7=O)cccc56)c4)cccc13)C2=O.NCCOCCOCCN	Glass_Transition	138	C	NCCOCCOCCNC(=O)c1ccc2c(c1)C(=O)N(c1cccc3c(Oc4cccc(Oc5cccc6c(N7C(=O)c8ccc(C(=O)NCCOCCOCCNC(=O)c9ccc%10c(c9)C(=O)N(c9cccc%11c(Oc%12cccc(Oc%13cccc%14c(N%15C(=O)c%16ccc(C(=O)NCCOCCOCCNC(=O)c%17ccc%18c(c%17)C(=O)N(c%17cccc%19c(Oc%20cccc(Oc%21cccc%22c(N%23C(=O)c%24ccc(C(=O)O)cc%24C%23=O)cccc%21%22)c%20)cccc%17%19)C%18=O)cc%16C%15=O)cccc%13%14)c%12)cccc9%11)C%10=O)cc8C7=O)cccc56)c4)cccc13)C2=O	amide	Mehdipour-Ataei, European Polymer Journal 40 (2004) 503Ã¢â‚¬â€œ507
688	('O=C(O)c1ccc(C(=O)O)cc1', 'Nc1ccc(C(=O)Nc2ccc(Oc3ccc(S(=O)(=O)c4ccc(Oc5ccc(NC(=O)c6ccc(N)cc6)cc5)cc4)cc3)cc2)cc1')	Nc1ccc(C(=O)Nc2ccc(Oc3ccc(S(=O)(=O)c4ccc(Oc5ccc(NC(=O)c6ccc(N)cc6)cc5)cc4)cc3)cc2)cc1.O=C(O)c1ccc(C(=O)O)cc1	Glass_Transition	229	C	Nc1ccc(C(=O)Nc2ccc(Oc3ccc(S(=O)(=O)c4ccc(Oc5ccc(NC(=O)c6ccc(NC(=O)c7ccc(C(=O)Nc8ccc(C(=O)Nc9ccc(Oc%10ccc(S(=O)(=O)c%11ccc(Oc%12ccc(NC(=O)c%13ccc(NC(=O)c%14ccc(C(=O)Nc%15ccc(C(=O)Nc%16ccc(Oc%17ccc(S(=O)(=O)c%18ccc(Oc%19ccc(NC(=O)c%20ccc(NC(=O)c%21ccc(C(=O)O)cc%21)cc%20)cc%19)cc%18)cc%17)cc%16)cc%15)cc%14)cc%13)cc%12)cc%11)cc%10)cc9)cc8)cc7)cc6)cc5)cc4)cc3)cc2)cc1	amide	Mehdipour-Ataei, European Polymer Journal 41 (2005) 491Ã¢â‚¬â€œ499499
689	('O=C(O)c1cccc(C(=O)O)c1', 'Nc1ccc(C(=O)Nc2ccc(Oc3ccc(S(=O)(=O)c4ccc(Oc5ccc(NC(=O)c6ccc(N)cc6)cc5)cc4)cc3)cc2)cc1')	Nc1ccc(C(=O)Nc2ccc(Oc3ccc(S(=O)(=O)c4ccc(Oc5ccc(NC(=O)c6ccc(N)cc6)cc5)cc4)cc3)cc2)cc1.O=C(O)c1cccc(C(=O)O)c1	Glass_Transition	212	C	Nc1ccc(C(=O)Nc2ccc(Oc3ccc(S(=O)(=O)c4ccc(Oc5ccc(NC(=O)c6ccc(NC(=O)c7cccc(C(=O)Nc8ccc(C(=O)Nc9ccc(Oc%10ccc(S(=O)(=O)c%11ccc(Oc%12ccc(NC(=O)c%13ccc(NC(=O)c%14cccc(C(=O)Nc%15ccc(C(=O)Nc%16ccc(Oc%17ccc(S(=O)(=O)c%18ccc(Oc%19ccc(NC(=O)c%20ccc(NC(=O)c%21cccc(C(=O)O)c%21)cc%20)cc%19)cc%18)cc%17)cc%16)cc%15)c%14)cc%13)cc%12)cc%11)cc%10)cc9)cc8)c7)cc6)cc5)cc4)cc3)cc2)cc1	amide	Mehdipour-Ataei, European Polymer Journal 41 (2005) 491Ã¢â‚¬â€œ499499
690	('O=C(O)CCCCC(=O)O', 'Nc1ccc(C(=O)Nc2ccc(Oc3ccc(S(=O)(=O)c4ccc(Oc5ccc(NC(=O)c6ccc(N)cc6)cc5)cc4)cc3)cc2)cc1')	Nc1ccc(C(=O)Nc2ccc(Oc3ccc(S(=O)(=O)c4ccc(Oc5ccc(NC(=O)c6ccc(N)cc6)cc5)cc4)cc3)cc2)cc1.O=C(O)CCCCC(=O)O	Glass_Transition	172	C	Nc1ccc(C(=O)Nc2ccc(Oc3ccc(S(=O)(=O)c4ccc(Oc5ccc(NC(=O)c6ccc(NC(=O)CCCCC(=O)Nc7ccc(C(=O)Nc8ccc(Oc9ccc(S(=O)(=O)c%10ccc(Oc%11ccc(NC(=O)c%12ccc(NC(=O)CCCCC(=O)Nc%13ccc(C(=O)Nc%14ccc(Oc%15ccc(S(=O)(=O)c%16ccc(Oc%17ccc(NC(=O)c%18ccc(NC(=O)CCCCC(=O)O)cc%18)cc%17)cc%16)cc%15)cc%14)cc%13)cc%12)cc%11)cc%10)cc9)cc8)cc7)cc6)cc5)cc4)cc3)cc2)cc1	amide	Mehdipour-Ataei, European Polymer Journal 41 (2005) 491Ã¢â‚¬â€œ499499
691	('O=C(O)CCCCCCCCC(=O)O', 'Nc1ccc(C(=O)Nc2ccc(Oc3ccc(S(=O)(=O)c4ccc(Oc5ccc(NC(=O)c6ccc(N)cc6)cc5)cc4)cc3)cc2)cc1')	Nc1ccc(C(=O)Nc2ccc(Oc3ccc(S(=O)(=O)c4ccc(Oc5ccc(NC(=O)c6ccc(N)cc6)cc5)cc4)cc3)cc2)cc1.O=C(O)CCCCCCCCC(=O)O	Glass_Transition	165	C	Nc1ccc(C(=O)Nc2ccc(Oc3ccc(S(=O)(=O)c4ccc(Oc5ccc(NC(=O)c6ccc(NC(=O)CCCCCCCCC(=O)Nc7ccc(C(=O)Nc8ccc(Oc9ccc(S(=O)(=O)c%10ccc(Oc%11ccc(NC(=O)c%12ccc(NC(=O)CCCCCCCCC(=O)Nc%13ccc(C(=O)Nc%14ccc(Oc%15ccc(S(=O)(=O)c%16ccc(Oc%17ccc(NC(=O)c%18ccc(NC(=O)CCCCCCCCC(=O)O)cc%18)cc%17)cc%16)cc%15)cc%14)cc%13)cc%12)cc%11)cc%10)cc9)cc8)cc7)cc6)cc5)cc4)cc3)cc2)cc1	amide	Mehdipour-Ataei, European Polymer Journal 41 (2005) 491Ã¢â‚¬â€œ499499
692	('C1=CC2CCC1C2',)	C1=CC2CCC1C2	Glass_Transition	41	C	C1CC2CC1CC2C1C2CCC(C2)C1C1C2CCC(C2)C1C1C2CCC(C2)C1C1C2CCC(C2)C1C1CC2CCC1C2	vinyl	Morontsev, European Polymer Journal 99 (2018) 340Ã¢â‚¬â€œ349341
693	('C1=CC2CCC1C2',)	C1=CC2CCC1C2	Glass_Transition	94	C	C1CC2CC1CC2C1C2CCC(C2)C1C1C2CCC(C2)C1C1C2CCC(C2)C1C1C2CCC(C2)C1C1CC2CCC1C2	vinyl	Morontsev, European Polymer Journal 99 (2018) 340Ã¢â‚¬â€œ349341
694	('C1=CC2CCC1C2',)	C1=CC2CCC1C2	Glass_Transition	65	C	C1CC2CC1CC2C1C2CCC(C2)C1C1C2CCC(C2)C1C1C2CCC(C2)C1C1C2CCC(C2)C1C1CC2CCC1C2	vinyl	Morontsev, European Polymer Journal 99 (2018) 340Ã¢â‚¬â€œ349341
695	('C[Si](C)(C)C1CC2C=CC1C2',)	C[Si](C)(C)C1CC2C=CC1C2	Glass_Transition	103	C	C[Si](C)(C)C1CC2CC1CC2C1C2CC(C1C1C3CC(C1C1C4CC(CC4[Si](C)(C)C)C1C1C4CC(C1C1CC5CC1CC5[Si](C)(C)C)C([Si](C)(C)C)C4)C([Si](C)(C)C)C3)C([Si](C)(C)C)C2	vinyl	Morontsev, European Polymer Journal 99 (2018) 340Ã¢â‚¬â€œ349341
696	('C[Si](C)(C)C1CC2C=CC1C2',)	C[Si](C)(C)C1CC2C=CC1C2	Glass_Transition	117	C	C[Si](C)(C)C1CC2CC1CC2C1C2CC(C1C1C3CC(C1C1C4CC(C1C1C5CC(CC5[Si](C)(C)C)C1C1CC5CC1CC5[Si](C)(C)C)C([Si](C)(C)C)C4)C([Si](C)(C)C)C3)C([Si](C)(C)C)C2	vinyl	Morontsev, European Polymer Journal 99 (2018) 340Ã¢â‚¬â€œ349341
697	('O=C(Cl)Cl', 'CC(C)(c1ccc(O)cc1)c1ccc(O)cc1')	CC(C)(c1ccc(O)cc1)c1ccc(O)cc1.O=C(Cl)Cl	Glass_Transition	150	C	CC(C)(c1ccc(O)cc1)c1ccc(OC(=O)Oc2ccc(C(C)(C)c3ccc(OC(=O)Oc4ccc(C(C)(C)c5ccc(OC(=O)Cl)cc5)cc4)cc3)cc2)cc1	carbonate	Muruganandam, Journal of Polymer Science: Part B: Polymer Physics, Vol. 25, 1999-2026 (1987)
698	('Nc1ccc(S(=O)(=O)c2ccc(N)cc2)cc1', 'O=C(O)c1cccc(Oc2nc(Oc3cccc(C(=O)O)c3)nc(Sc3ccccc3)n2)c1')	O=C(O)c1cccc(Oc2nc(Oc3cccc(C(=O)O)c3)nc(Sc3ccccc3)n2)c1.Nc1ccc(S(=O)(=O)c2ccc(N)cc2)cc1	Glass_Transition	304	C	Nc1ccc(S(=O)(=O)c2ccc(NC(=O)c3cccc(Oc4nc(Oc5cccc(C(=O)Nc6ccc(S(=O)(=O)c7ccc(NC(=O)c8cccc(Oc9nc(Oc%10cccc(C(=O)Nc%11ccc(S(=O)(=O)c%12ccc(NC(=O)c%13cccc(Oc%14nc(Oc%15cccc(C(=O)O)c%15)nc(Sc%15ccccc%15)n%14)c%13)cc%12)cc%11)c%10)nc(Sc%10ccccc%10)n9)c8)cc7)cc6)c5)nc(Sc5ccccc5)n4)c3)cc2)cc1	amide	Pal, Polym Int54:569 Ã¢â‚¬â€œ 575 (2005)
699	('O=C(Cl)Cl', 'Cc1cc(C(C)(C)c2cc(C)c(O)c(C)c2)cc(C)c1O')	Cc1cc(C(C)(C)c2cc(C)c(O)c(C)c2)cc(C)c1O.O=C(Cl)Cl	Glass_Transition	193	C	Cc1cc(C(C)(C)c2cc(C)c(OC(=O)Oc3c(C)cc(C(C)(C)c4cc(C)c(OC(=O)Oc5c(C)cc(C(C)(C)c6cc(C)c(OC(=O)Cl)c(C)c6)cc5C)c(C)c4)cc3C)c(C)c2)cc(C)c1O	carbonate	Muruganandam, Journal of Polymer Science: Part B: Polymer Physics, Vol. 25, 1999-2026 (1987)
700	('O=C(Cl)Cl', 'CC(C)(c1cc(Br)c(O)c(Br)c1)c1cc(Br)c(O)c(Br)c1')	CC(C)(c1cc(Br)c(O)c(Br)c1)c1cc(Br)c(O)c(Br)c1.O=C(Cl)Cl	Glass_Transition	263	C	CC(C)(c1cc(Br)c(O)c(Br)c1)c1cc(Br)c(OC(=O)Oc2c(Br)cc(C(C)(C)c3cc(Br)c(OC(=O)Oc4c(Br)cc(C(C)(C)c5cc(Br)c(OC(=O)Cl)c(Br)c5)cc4Br)c(Br)c3)cc2Br)c(Br)c1	carbonate	Muruganandam, Journal of Polymer Science: Part B: Polymer Physics, Vol. 25, 1999-2026 (1987)
701	('NCCCCCCCN', 'O=C(O)CCCCCCCCCCSCCSCCCCCCCCCCC(=O)O')	NCCCCCCCN.O=C(O)CCCCCCCCCCSCCSCCCCCCCCCCC(=O)O	Glass_Transition	34	C	NCCCCCCCNC(=O)CCCCCCCCCCSCCSCCCCCCCCCCC(=O)NCCCCCCCNC(=O)CCCCCCCCCCSCCSCCCCCCCCCCC(=O)NCCCCCCCNC(=O)CCCCCCCCCCSCCSCCCCCCCCCCC(=O)O	amide	Nguyen, Polymer 153 (2018) 183Ã¢â‚¬â€œ192
702	('NCCCCCCCN', 'O=C(O)CCCCCCCCCCSCCCCSCCCCCCCCCCC(=O)O')	NCCCCCCCN.O=C(O)CCCCCCCCCCSCCCCSCCCCCCCCCCC(=O)O	Glass_Transition	31	C	NCCCCCCCNC(=O)CCCCCCCCCCSCCCCSCCCCCCCCCCC(=O)NCCCCCCCNC(=O)CCCCCCCCCCSCCCCSCCCCCCCCCCC(=O)NCCCCCCCNC(=O)CCCCCCCCCCSCCCCSCCCCCCCCCCC(=O)O	amide	Nguyen, Polymer 153 (2018) 183Ã¢â‚¬â€œ192
703	('NCCCCCCCN', 'O=C(O)CCCCCCCCCCSCCCCCCCCCCSCCCCCCCCCCC(=O)O')	NCCCCCCCN.O=C(O)CCCCCCCCCCSCCCCCCCCCCSCCCCCCCCCCC(=O)O	Glass_Transition	32	C	NCCCCCCCNC(=O)CCCCCCCCCCSCCCCCCCCCCSCCCCCCCCCCC(=O)NCCCCCCCNC(=O)CCCCCCCCCCSCCCCCCCCCCSCCCCCCCCCCC(=O)NCCCCCCCNC(=O)CCCCCCCCCCSCCCCCCCCCCSCCCCCCCCCCC(=O)O	amide	Nguyen, Polymer 153 (2018) 183Ã¢â‚¬â€œ192
704	('NCCCCCCCCCCCCCN', 'O=C(O)CCCCCCCCCCSCCCCSCCCCCCCCCCC(=O)O')	NCCCCCCCCCCCCCN.O=C(O)CCCCCCCCCCSCCCCSCCCCCCCCCCC(=O)O	Glass_Transition	35	C	NCCCCCCCCCCCCCNC(=O)CCCCCCCCCCSCCCCSCCCCCCCCCCC(=O)NCCCCCCCCCCCCCNC(=O)CCCCCCCCCCSCCCCSCCCCCCCCCCC(=O)NCCCCCCCCCCCCCNC(=O)CCCCCCCCCCSCCCCSCCCCCCCCCCC(=O)O	amide	Nguyen, Polymer 153 (2018) 183Ã¢â‚¬â€œ192
705	('NCCCCCCCCCCCCCN', 'O=C(O)CCCCCCCCCCSCCCCCCCCCCSCCCCCCCCCCC(=O)O')	NCCCCCCCCCCCCCN.O=C(O)CCCCCCCCCCSCCCCCCCCCCSCCCCCCCCCCC(=O)O	Glass_Transition	31	C	NCCCCCCCCCCCCCNC(=O)CCCCCCCCCCSCCCCCCCCCCSCCCCCCCCCCC(=O)NCCCCCCCCCCCCCNC(=O)CCCCCCCCCCSCCCCCCCCCCSCCCCCCCCCCC(=O)NCCCCCCCCCCCCCNC(=O)CCCCCCCCCCSCCCCCCCCCCSCCCCCCCCCCC(=O)O	amide	Nguyen, Polymer 153 (2018) 183Ã¢â‚¬â€œ192
707	('O=C1OC(=O)c2cc(-c3ccc4c(c3)C(=O)OC4=O)ccc21', 'CC(C)(c1ccccc1)c1ccc(Oc2ccc(N)cc2N)cc1')	CC(C)(c1ccccc1)c1ccc(Oc2ccc(N)cc2N)cc1.O=C1OC(=O)c2cc(-c3ccc4c(c3)C(=O)OC4=O)ccc21	Glass_Transition	275	C	CC(C)(c1ccccc1)c1ccc(Oc2ccc(N3C(=O)c4ccc(-c5ccc6c(c5)C(=O)N(c5cc(N7C(=O)c8ccc(-c9ccc%10c(c9)C(=O)N(c9ccc(Oc%11ccc(C(C)(C)c%12ccccc%12)cc%11)c(N%11C(=O)c%12ccc(-c%13ccc%14c(c%13)C(=O)OC%14=O)cc%12C%11=O)c9)C%10=O)cc8C7=O)ccc5Oc5ccc(C(C)(C)c7ccccc7)cc5)C6=O)cc4C3=O)cc2N)cc1	imide	Pal, J Appl Polym Sci 97: 1377Ã¢â‚¬â€œ1384, 2005
708	('CC(C)(c1ccccc1)c1ccc(Oc2ccc(N)cc2N)cc1', 'O=C(c1ccc2c(c1)C(=O)OC2=O)c1ccc2c(c1)C(=O)OC2=O')	CC(C)(c1ccccc1)c1ccc(Oc2ccc(N)cc2N)cc1.O=C(c1ccc2c(c1)C(=O)OC2=O)c1ccc2c(c1)C(=O)OC2=O	Glass_Transition	267	C	CC(C)(c1ccccc1)c1ccc(Oc2ccc(N3C(=O)c4ccc(C(=O)c5ccc6c(c5)C(=O)N(c5cc(N7C(=O)c8ccc(C(=O)c9ccc%10c(c9)C(=O)N(c9ccc(Oc%11ccc(C(C)(C)c%12ccccc%12)cc%11)c(N%11C(=O)c%12ccc(C(=O)c%13ccc%14c(c%13)C(=O)OC%14=O)cc%12C%11=O)c9)C%10=O)cc8C7=O)ccc5Oc5ccc(C(C)(C)c7ccccc7)cc5)C6=O)cc4C3=O)cc2N)cc1	imide	Pal, J Appl Polym Sci 97: 1377Ã¢â‚¬â€œ1384, 2005
709	('O=c1oc(=O)c2cc3c(=O)oc(=O)c3cc12', 'Cc1ccc(S(=O)(=O)c2ccc(Oc3ccc(N)cc3N)cc2)cc1')	Cc1ccc(S(=O)(=O)c2ccc(Oc3ccc(N)cc3N)cc2)cc1.O=c1oc(=O)c2cc3c(=O)oc(=O)c3cc12	Glass_Transition	320	C	Cc1ccc(S(=O)(=O)c2ccc(Oc3ccc(-n4c(=O)c5cc6c(=O)n(-c7cc(-n8c(=O)c9cc%10c(=O)n(-c%11cc(N%12c(=O)c%13cc%14c(=O)oc(=O)c%14cc%13c%12=O)ccc%11Oc%11ccc(S(=O)(=O)c%12ccc(C)cc%12)cc%11)c(=O)c%10cc9c8=O)ccc7Oc7ccc(S(=O)(=O)c8ccc(C)cc8)cc7)c(=O)c6cc5c4=O)cc3N)cc2)cc1	imide	Pal, J Appl Polym Sci 97: 1377Ã¢â‚¬â€œ1384, 2005
710	('O=C1OC(=O)c2cc(-c3ccc4c(c3)C(=O)OC4=O)ccc21', 'Cc1ccc(S(=O)(=O)c2ccc(Oc3ccc(N)cc3N)cc2)cc1')	Cc1ccc(S(=O)(=O)c2ccc(Oc3ccc(N)cc3N)cc2)cc1.O=C1OC(=O)c2cc(-c3ccc4c(c3)C(=O)OC4=O)ccc21	Glass_Transition	281	C	Cc1ccc(S(=O)(=O)c2ccc(Oc3ccc(N4C(=O)c5ccc(-c6ccc7c(c6)C(=O)N(c6ccc(Oc8ccc(S(=O)(=O)c9ccc(C)cc9)cc8)c(N8C(=O)c9ccc(-c%10ccc%11c(c%10)C(=O)N(c%10ccc(Oc%12ccc(S(=O)(=O)c%13ccc(C)cc%13)cc%12)c(N%12C(=O)c%13ccc(-c%14ccc%15c(c%14)C(=O)OC%15=O)cc%13C%12=O)c%10)C%11=O)cc9C8=O)c6)C7=O)cc5C4=O)cc3N)cc2)cc1	imide	Pal, J Appl Polym Sci 97: 1377Ã¢â‚¬â€œ1384, 2005
711	('O=C(c1ccc2c(c1)C(=O)OC2=O)c1ccc2c(c1)C(=O)OC2=O', 'Cc1ccc(S(=O)(=O)c2ccc(Oc3ccc(N)cc3N)cc2)cc1')	Cc1ccc(S(=O)(=O)c2ccc(Oc3ccc(N)cc3N)cc2)cc1.O=C(c1ccc2c(c1)C(=O)OC2=O)c1ccc2c(c1)C(=O)OC2=O	Glass_Transition	293	C	Cc1ccc(S(=O)(=O)c2ccc(Oc3ccc(N4C(=O)c5ccc(C(=O)c6ccc7c(c6)C(=O)N(c6ccc(Oc8ccc(S(=O)(=O)c9ccc(C)cc9)cc8)c(N8C(=O)c9ccc(C(=O)c%10ccc%11c(c%10)C(=O)N(c%10cc(N%12C(=O)c%13ccc(C(=O)c%14ccc%15c(c%14)C(=O)OC%15=O)cc%13C%12=O)ccc%10Oc%10ccc(S(=O)(=O)c%12ccc(C)cc%12)cc%10)C%11=O)cc9C8=O)c6)C7=O)cc5C4=O)cc3N)cc2)cc1	imide	Pal, J Appl Polym Sci 97: 1377Ã¢â‚¬â€œ1384, 2005
712	('Nc1ccc(S(=O)(=O)c2ccc(N)cc2)cc1', 'O=C(O)c1ccc(Oc2nc(Oc3ccc(C(=O)O)cc3)nc(Sc3ccccc3)n2)cc1')	O=C(O)c1ccc(Oc2nc(Oc3ccc(C(=O)O)cc3)nc(Sc3ccccc3)n2)cc1.Nc1ccc(S(=O)(=O)c2ccc(N)cc2)cc1	Glass_Transition	310	C	Nc1ccc(S(=O)(=O)c2ccc(NC(=O)c3ccc(Oc4nc(Oc5ccc(C(=O)Nc6ccc(S(=O)(=O)c7ccc(NC(=O)c8ccc(Oc9nc(Oc%10ccc(C(=O)Nc%11ccc(S(=O)(=O)c%12ccc(NC(=O)c%13ccc(Oc%14nc(Oc%15ccc(C(=O)O)cc%15)nc(Sc%15ccccc%15)n%14)cc%13)cc%12)cc%11)cc%10)nc(Sc%10ccccc%10)n9)cc8)cc7)cc6)cc5)nc(Sc5ccccc5)n4)cc3)cc2)cc1	amide	Pal, Polym Int54:569 Ã¢â‚¬â€œ 575 (2005)
713	('CC(C)(c1ccc(N)cc1)c1ccc(N)cc1', 'O=C(O)c1ccc(Oc2nc(Oc3ccc(C(=O)O)cc3)nc(Sc3ccccc3)n2)cc1')	O=C(O)c1ccc(Oc2nc(Oc3ccc(C(=O)O)cc3)nc(Sc3ccccc3)n2)cc1.CC(C)(c1ccc(N)cc1)c1ccc(N)cc1	Glass_Transition	302	C	CC(C)(c1ccc(N)cc1)c1ccc(NC(=O)c2ccc(Oc3nc(Oc4ccc(C(=O)Nc5ccc(C(C)(C)c6ccc(NC(=O)c7ccc(Oc8nc(Oc9ccc(C(=O)Nc%10ccc(C(C)(C)c%11ccc(NC(=O)c%12ccc(Oc%13nc(Oc%14ccc(C(=O)O)cc%14)nc(Sc%14ccccc%14)n%13)cc%12)cc%11)cc%10)cc9)nc(Sc9ccccc9)n8)cc7)cc6)cc5)cc4)nc(Sc4ccccc4)n3)cc2)cc1	amide	Pal, Polym Int54:569 Ã¢â‚¬â€œ 575 (2005)
714	('O=C(Cl)Cl', 'CC(C)(c1cc(Cl)c(O)c(Cl)c1)c1cc(Cl)c(O)c(Cl)c1')	CC(C)(c1cc(Cl)c(O)c(Cl)c1)c1cc(Cl)c(O)c(Cl)c1.O=C(Cl)Cl	Glass_Transition	230	C	CC(C)(c1cc(Cl)c(O)c(Cl)c1)c1cc(Cl)c(OC(=O)Oc2c(Cl)cc(C(C)(C)c3cc(Cl)c(OC(=O)Oc4c(Cl)cc(C(C)(C)c5cc(Cl)c(OC(=O)Cl)c(Cl)c5)cc4Cl)c(Cl)c3)cc2Cl)c(Cl)c1	carbonate	Muruganandam, Journal of Polymer Science: Part B: Polymer Physics, Vol. 25, 1999-2026 (1987)
715	('O=C(O)c1ccc(C(c2ccc(C(=O)O)cc2)(C(F)(F)F)C(F)(F)F)cc1', 'CC(C)(C)c1cc(C(C)(C)C)c(Oc2ccc(N(c3ccc(N)cc3)c3ccc(N)cc3)cc2)c(C(C)(C)C)c1')	O=C(O)c1ccc(C(c2ccc(C(=O)O)cc2)(C(F)(F)F)C(F)(F)F)cc1.CC(C)(C)c1cc(C(C)(C)C)c(Oc2ccc(N(c3ccc(N)cc3)c3ccc(N)cc3)cc2)c(C(C)(C)C)c1	Glass_Transition	271	C	CC(C)(C)c1cc(C(C)(C)C)c(Oc2ccc(N(c3ccc(N)cc3)c3ccc(NC(=O)c4ccc(C(c5ccc(C(=O)Nc6ccc(N(c7ccc(NC(=O)c8ccc(C(c9ccc(C(=O)Nc%10ccc(N(c%11ccc(NC(=O)c%12ccc(C(c%13ccc(C(=O)O)cc%13)(C(F)(F)F)C(F)(F)F)cc%12)cc%11)c%11ccc(Oc%12c(C(C)(C)C)cc(C(C)(C)C)cc%12C(C)(C)C)cc%11)cc%10)cc9)(C(F)(F)F)C(F)(F)F)cc8)cc7)c7ccc(Oc8c(C(C)(C)C)cc(C(C)(C)C)cc8C(C)(C)C)cc7)cc6)cc5)(C(F)(F)F)C(F)(F)F)cc4)cc3)cc2)c(C(C)(C)C)c1	amide	Bera, Macromolecules 2015, 48, 4541Ã¢Ë†â€™4554
716	('O=C1OC(=O)c2cc(C(c3ccc4c(c3)C(=O)OC4=O)(C(F)(F)F)C(F)(F)F)ccc21', 'CC(C)(c1ccc(Oc2ccc(N)c(C(F)(F)F)c2)cc1)c1ccc(Oc2ccc(N)c(C(F)(F)F)c2)cc1')	CC(C)(c1ccc(Oc2ccc(N)c(C(F)(F)F)c2)cc1)c1ccc(Oc2ccc(N)c(C(F)(F)F)c2)cc1.O=C1OC(=O)c2cc(C(c3ccc4c(c3)C(=O)OC4=O)(C(F)(F)F)C(F)(F)F)ccc21	Glass_Transition	286	C	CC(C)(c1ccc(Oc2ccc(N)c(C(F)(F)F)c2)cc1)c1ccc(Oc2ccc(N3C(=O)c4ccc(C(c5ccc6c(c5)C(=O)N(c5ccc(Oc7ccc(C(C)(C)c8ccc(Oc9ccc(N%10C(=O)c%11ccc(C(c%12ccc%13c(c%12)C(=O)N(c%12ccc(Oc%14ccc(C(C)(C)c%15ccc(Oc%16ccc(N%17C(=O)c%18ccc(C(c%19ccc%20c(c%19)C(=O)OC%20=O)(C(F)(F)F)C(F)(F)F)cc%18C%17=O)c(C(F)(F)F)c%16)cc%15)cc%14)cc%12C(F)(F)F)C%13=O)(C(F)(F)F)C(F)(F)F)cc%11C%10=O)c(C(F)(F)F)c9)cc8)cc7)cc5C(F)(F)F)C6=…	imide	Jessop, J Appl Polym Sci 135: 46613 (2018)
717	('C[Si](C)(c1ccc2c(c1)C(=O)OC2=O)c1ccc2c(c1)C(=O)OC2=O', 'CC(C)(c1ccc(Oc2ccc(N)c(C(F)(F)F)c2)cc1)c1ccc(Oc2ccc(N)c(C(F)(F)F)c2)cc1')	CC(C)(c1ccc(Oc2ccc(N)c(C(F)(F)F)c2)cc1)c1ccc(Oc2ccc(N)c(C(F)(F)F)c2)cc1.C[Si](C)(c1ccc2c(c1)C(=O)OC2=O)c1ccc2c(c1)C(=O)OC2=O	Glass_Transition	274	C	CC(C)(c1ccc(Oc2ccc(N)c(C(F)(F)F)c2)cc1)c1ccc(Oc2ccc(N3C(=O)c4ccc([Si](C)(C)c5ccc6c(c5)C(=O)N(c5ccc(Oc7ccc(C(C)(C)c8ccc(Oc9ccc(N%10C(=O)c%11ccc([Si](C)(C)c%12ccc%13c(c%12)C(=O)N(c%12ccc(Oc%14ccc(C(C)(C)c%15ccc(Oc%16ccc(N%17C(=O)c%18ccc([Si](C)(C)c%19ccc%20c(c%19)C(=O)OC%20=O)cc%18C%17=O)c(C(F)(F)F)c%16)cc%15)cc%14)cc%12C(F)(F)F)C%13=O)cc%11C%10=O)c(C(F)(F)F)c9)cc8)cc7)cc5C(F)(F)F)C6=O)cc4C3=O)c(C(…	imide	Jessop, J Appl Polym Sci 135: 46613 (2018)
718	('O=C(c1ccc2c(c1)C(=O)OC2=O)c1ccc2c(c1)C(=O)OC2=O', 'CC(C)(c1ccc(Oc2ccc(N)c(C(F)(F)F)c2)cc1)c1ccc(Oc2ccc(N)c(C(F)(F)F)c2)cc1')	CC(C)(c1ccc(Oc2ccc(N)c(C(F)(F)F)c2)cc1)c1ccc(Oc2ccc(N)c(C(F)(F)F)c2)cc1.O=C(c1ccc2c(c1)C(=O)OC2=O)c1ccc2c(c1)C(=O)OC2=O	Glass_Transition	304	C	CC(C)(c1ccc(Oc2ccc(N)c(C(F)(F)F)c2)cc1)c1ccc(Oc2ccc(N3C(=O)c4ccc(C(=O)c5ccc6c(c5)C(=O)N(c5ccc(Oc7ccc(C(C)(C)c8ccc(Oc9ccc(N%10C(=O)c%11ccc(C(=O)c%12ccc%13c(c%12)C(=O)N(c%12ccc(Oc%14ccc(C(C)(C)c%15ccc(Oc%16ccc(N%17C(=O)c%18ccc(C(=O)c%19ccc%20c(c%19)C(=O)OC%20=O)cc%18C%17=O)c(C(F)(F)F)c%16)cc%15)cc%14)cc%12C(F)(F)F)C%13=O)cc%11C%10=O)c(C(F)(F)F)c9)cc8)cc7)cc5C(F)(F)F)C6=O)cc4C3=O)c(C(F)(F)F)c2)cc1	imide	Jessop, J Appl Polym Sci 135: 46613 (2018)
719	('O=C1OC(=O)c2cc(C(c3ccc4c(c3)C(=O)OC4=O)(C(F)(F)F)C(F)(F)F)ccc21', 'Nc1ccc(Oc2ccc(C(c3ccccc3)(c3ccccc3)c3ccc(Oc4ccc(N)c(C(F)(F)F)c4)cc3)cc2)cc1C(F)(F)F')	Nc1ccc(Oc2ccc(C(c3ccccc3)(c3ccccc3)c3ccc(Oc4ccc(N)c(C(F)(F)F)c4)cc3)cc2)cc1C(F)(F)F.O=C1OC(=O)c2cc(C(c3ccc4c(c3)C(=O)OC4=O)(C(F)(F)F)C(F)(F)F)ccc21	Glass_Transition	288	C	Nc1ccc(Oc2ccc(C(c3ccccc3)(c3ccccc3)c3ccc(Oc4ccc(N5C(=O)c6ccc(C(c7ccc8c(c7)C(=O)N(c7ccc(Oc9ccc(C(c%10ccccc%10)(c%10ccccc%10)c%10ccc(Oc%11ccc(N%12C(=O)c%13ccc(C(c%14ccc%15c(c%14)C(=O)N(c%14ccc(Oc%16ccc(C(c%17ccccc%17)(c%17ccccc%17)c%17ccc(Oc%18ccc(N%19C(=O)c%20ccc(C(c%21ccc%22c(c%21)C(=O)OC%22=O)(C(F)(F)F)C(F)(F)F)cc%20C%19=O)c(C(F)(F)F)c%18)cc%17)cc%16)cc%14C(F)(F)F)C%15=O)(C(F)(F)F)C(F)(F)F)cc%13…	imide	Jessop, J Appl Polym Sci 135: 46613 (2018)
720	('C[Si](C)(c1ccc2c(c1)C(=O)OC2=O)c1ccc2c(c1)C(=O)OC2=O', 'Nc1ccc(Oc2ccc(C(c3ccccc3)(c3ccccc3)c3ccc(Oc4ccc(N)c(C(F)(F)F)c4)cc3)cc2)cc1C(F)(F)F')	Nc1ccc(Oc2ccc(C(c3ccccc3)(c3ccccc3)c3ccc(Oc4ccc(N)c(C(F)(F)F)c4)cc3)cc2)cc1C(F)(F)F.C[Si](C)(c1ccc2c(c1)C(=O)OC2=O)c1ccc2c(c1)C(=O)OC2=O	Glass_Transition	280	C	C[Si](C)(c1ccc2c(c1)C(=O)OC2=O)c1ccc2c(c1)C(=O)N(c1ccc(Oc3ccc(C(c4ccccc4)(c4ccccc4)c4ccc(Oc5ccc(N6C(=O)c7ccc([Si](C)(C)c8ccc9c(c8)C(=O)N(c8ccc(Oc%10ccc(C(c%11ccccc%11)(c%11ccccc%11)c%11ccc(Oc%12ccc(N%13C(=O)c%14ccc([Si](C)(C)c%15ccc%16c(c%15)C(=O)N(c%15ccc(Oc%17ccc(C(c%18ccccc%18)(c%18ccccc%18)c%18ccc(Oc%19ccc(N)c(C(F)(F)F)c%19)cc%18)cc%17)cc%15C(F)(F)F)C%16=O)cc%14C%13=O)c(C(F)(F)F)c%12)cc%11)cc…	imide	Jessop, J Appl Polym Sci 135: 46613 (2018)
721	('O=C(c1ccc2c(c1)C(=O)OC2=O)c1ccc2c(c1)C(=O)OC2=O', 'Nc1ccc(Oc2ccc(C(c3ccccc3)(c3ccccc3)c3ccc(Oc4ccc(N)c(C(F)(F)F)c4)cc3)cc2)cc1C(F)(F)F')	Nc1ccc(Oc2ccc(C(c3ccccc3)(c3ccccc3)c3ccc(Oc4ccc(N)c(C(F)(F)F)c4)cc3)cc2)cc1C(F)(F)F.O=C(c1ccc2c(c1)C(=O)OC2=O)c1ccc2c(c1)C(=O)OC2=O	Glass_Transition	297	C	Nc1ccc(Oc2ccc(C(c3ccccc3)(c3ccccc3)c3ccc(Oc4ccc(N5C(=O)c6ccc(C(=O)c7ccc8c(c7)C(=O)N(c7ccc(Oc9ccc(C(c%10ccccc%10)(c%10ccccc%10)c%10ccc(Oc%11ccc(N%12C(=O)c%13ccc(C(=O)c%14ccc%15c(c%14)C(=O)N(c%14ccc(Oc%16ccc(C(c%17ccccc%17)(c%17ccccc%17)c%17ccc(Oc%18ccc(N%19C(=O)c%20ccc(C(=O)c%21ccc%22c(c%21)C(=O)OC%22=O)cc%20C%19=O)c(C(F)(F)F)c%18)cc%17)cc%16)cc%14C(F)(F)F)C%15=O)cc%13C%12=O)c(C(F)(F)F)c%11)cc%10)…	imide	Jessop, J Appl Polym Sci 135: 46613 (2018)
723	('Nc1cccc(N)c1', 'C[Si](C)(c1ccc(C(=O)Nc2ccc(C(=O)O)cc2)cc1)c1ccc(C(=O)Nc2ccc(C(=O)O)cc2)cc1')	C[Si](C)(c1ccc(C(=O)Nc2ccc(C(=O)O)cc2)cc1)c1ccc(C(=O)Nc2ccc(C(=O)O)cc2)cc1.Nc1cccc(N)c1	Glass_Transition	303	C	C[Si](C)(c1ccc(C(=O)Nc2ccc(C(=O)O)cc2)cc1)c1ccc(C(=O)Nc2ccc(C(=O)Nc3cccc(NC(=O)c4ccc(NC(=O)c5ccc([Si](C)(C)c6ccc(C(=O)Nc7ccc(C(=O)Nc8cccc(NC(=O)c9ccc(NC(=O)c%10ccc([Si](C)(C)c%11ccc(C(=O)Nc%12ccc(C(=O)Nc%13cccc(N)c%13)cc%12)cc%11)cc%10)cc9)c8)cc7)cc6)cc5)cc4)c3)cc2)cc1	amide	Joshi, J Appl Polym Sci 79: 1610-1617 (2001)
724	('Nc1ccc(-c2ccc(N)cc2)cc1', 'C[Si](C)(c1ccc(C(=O)Nc2ccc(C(=O)O)cc2)cc1)c1ccc(C(=O)Nc2ccc(C(=O)O)cc2)cc1')	C[Si](C)(c1ccc(C(=O)Nc2ccc(C(=O)O)cc2)cc1)c1ccc(C(=O)Nc2ccc(C(=O)O)cc2)cc1.Nc1ccc(-c2ccc(N)cc2)cc1	Glass_Transition	320	C	C[Si](C)(c1ccc(C(=O)Nc2ccc(C(=O)O)cc2)cc1)c1ccc(C(=O)Nc2ccc(C(=O)Nc3ccc(-c4ccc(NC(=O)c5ccc(NC(=O)c6ccc([Si](C)(C)c7ccc(C(=O)Nc8ccc(C(=O)Nc9ccc(-c%10ccc(NC(=O)c%11ccc(NC(=O)c%12ccc([Si](C)(C)c%13ccc(C(=O)Nc%14ccc(C(=O)Nc%15ccc(-c%16ccc(N)cc%16)cc%15)cc%14)cc%13)cc%12)cc%11)cc%10)cc9)cc8)cc7)cc6)cc5)cc4)cc3)cc2)cc1	amide	Joshi, J Appl Polym Sci 79: 1610-1617 (2001)
725	('Nc1ccc(Oc2ccc(N)cc2)cc1', 'C[Si](C)(c1ccc(C(=O)Nc2ccc(C(=O)O)cc2)cc1)c1ccc(C(=O)Nc2ccc(C(=O)O)cc2)cc1')	C[Si](C)(c1ccc(C(=O)Nc2ccc(C(=O)O)cc2)cc1)c1ccc(C(=O)Nc2ccc(C(=O)O)cc2)cc1.Nc1ccc(Oc2ccc(N)cc2)cc1	Glass_Transition	304	C	C[Si](C)(c1ccc(C(=O)Nc2ccc(C(=O)O)cc2)cc1)c1ccc(C(=O)Nc2ccc(C(=O)Nc3ccc(Oc4ccc(NC(=O)c5ccc(NC(=O)c6ccc([Si](C)(C)c7ccc(C(=O)Nc8ccc(C(=O)Nc9ccc(Oc%10ccc(NC(=O)c%11ccc(NC(=O)c%12ccc([Si](C)(C)c%13ccc(C(=O)Nc%14ccc(C(=O)Nc%15ccc(Oc%16ccc(N)cc%16)cc%15)cc%14)cc%13)cc%12)cc%11)cc%10)cc9)cc8)cc7)cc6)cc5)cc4)cc3)cc2)cc1	amide	Joshi, J Appl Polym Sci 79: 1610-1617 (2001)
726	('Nc1ccc(Cc2ccc(N)cc2)cc1', 'C[Si](C)(c1ccc(C(=O)Nc2ccc(C(=O)O)cc2)cc1)c1ccc(C(=O)Nc2ccc(C(=O)O)cc2)cc1')	C[Si](C)(c1ccc(C(=O)Nc2ccc(C(=O)O)cc2)cc1)c1ccc(C(=O)Nc2ccc(C(=O)O)cc2)cc1.Nc1ccc(Cc2ccc(N)cc2)cc1	Glass_Transition	300	C	C[Si](C)(c1ccc(C(=O)Nc2ccc(C(=O)O)cc2)cc1)c1ccc(C(=O)Nc2ccc(C(=O)Nc3ccc(Cc4ccc(NC(=O)c5ccc(NC(=O)c6ccc([Si](C)(C)c7ccc(C(=O)Nc8ccc(C(=O)Nc9ccc(Cc%10ccc(NC(=O)c%11ccc(NC(=O)c%12ccc([Si](C)(C)c%13ccc(C(=O)Nc%14ccc(C(=O)Nc%15ccc(Cc%16ccc(N)cc%16)cc%15)cc%14)cc%13)cc%12)cc%11)cc%10)cc9)cc8)cc7)cc6)cc5)cc4)cc3)cc2)cc1	amide	Joshi, J Appl Polym Sci 79: 1610-1617 (2001)
727	('Nc1ccc(S(=O)(=O)c2ccc(N)cc2)cc1', 'C[Si](C)(c1ccc(C(=O)Nc2ccc(C(=O)O)cc2)cc1)c1ccc(C(=O)Nc2ccc(C(=O)O)cc2)cc1')	C[Si](C)(c1ccc(C(=O)Nc2ccc(C(=O)O)cc2)cc1)c1ccc(C(=O)Nc2ccc(C(=O)O)cc2)cc1.Nc1ccc(S(=O)(=O)c2ccc(N)cc2)cc1	Glass_Transition	315	C	C[Si](C)(c1ccc(C(=O)Nc2ccc(C(=O)O)cc2)cc1)c1ccc(C(=O)Nc2ccc(C(=O)Nc3ccc(S(=O)(=O)c4ccc(NC(=O)c5ccc(NC(=O)c6ccc([Si](C)(C)c7ccc(C(=O)Nc8ccc(C(=O)Nc9ccc(S(=O)(=O)c%10ccc(NC(=O)c%11ccc(NC(=O)c%12ccc([Si](C)(C)c%13ccc(C(=O)Nc%14ccc(C(=O)Nc%15ccc(S(=O)(=O)c%16ccc(N)cc%16)cc%15)cc%14)cc%13)cc%12)cc%11)cc%10)cc9)cc8)cc7)cc6)cc5)cc4)cc3)cc2)cc1	amide	Joshi, J Appl Polym Sci 79: 1610-1617 (2001)
736	('Nc1ccc(Oc2cccc(N)c2)cc1', 'O=C(O)c1ccc2c(c1)C(=O)N(c1ccc(C3(c4ccc(N5C(=O)c6ccc(C(=O)O)cc6C5=O)cc4)c4ccccc4-c4ccccc43)cc1)C2=O')	O=C(O)c1ccc2c(c1)C(=O)N(c1ccc(C3(c4ccc(N5C(=O)c6ccc(C(=O)O)cc6C5=O)cc4)c4ccccc4-c4ccccc43)cc1)C2=O.Nc1ccc(Oc2cccc(N)c2)cc1	Glass_Transition	292	C	Nc1ccc(Oc2cccc(NC(=O)c3ccc4c(c3)C(=O)N(c3ccc(C5(c6ccc(N7C(=O)c8ccc(C(=O)Nc9ccc(Oc%10cccc(NC(=O)c%11ccc%12c(c%11)C(=O)N(c%11ccc(C%13(c%14ccc(N%15C(=O)c%16ccc(C(=O)Nc%17cccc(Oc%18ccc(NC(=O)c%19ccc%20c(c%19)C(=O)N(c%19ccc(C%21(c%22ccc(N%23C(=O)c%24ccc(C(=O)O)cc%24C%23=O)cc%22)c%22ccccc%22-c%22ccccc%22%21)cc%19)C%20=O)cc%18)c%17)cc%16C%15=O)cc%14)c%14ccccc%14-c%14ccccc%14%13)cc%11)C%12=O)c%10)cc9)cc8…	amide	Hu, Journal of Applied Polymer Science, Vol. 106, 2494â€“2501 (2007)
737	('Nc1ccc(C2(c3ccc(N)cc3)c3ccccc3-c3ccccc32)cc1', 'O=C(O)c1ccc2c(c1)C(=O)N(c1ccc(Oc3cccc(N4C(=O)c5ccc(C(=O)O)cc5C4=O)c3)cc1)C2=O')	O=C(O)c1ccc2c(c1)C(=O)N(c1ccc(Oc3cccc(N4C(=O)c5ccc(C(=O)O)cc5C4=O)c3)cc1)C2=O.Nc1ccc(C2(c3ccc(N)cc3)c3ccccc3-c3ccccc32)cc1	Glass_Transition	300	C	Nc1ccc(C2(c3ccc(NC(=O)c4ccc5c(c4)C(=O)N(c4ccc(Oc6cccc(N7C(=O)c8ccc(C(=O)Nc9ccc(C%10(c%11ccc(NC(=O)c%12ccc%13c(c%12)C(=O)N(c%12cccc(Oc%14ccc(N%15C(=O)c%16ccc(C(=O)Nc%17ccc(C%18(c%19ccc(NC(=O)c%20ccc%21c(c%20)C(=O)N(c%20ccc(Oc%22cccc(N%23C(=O)c%24ccc(C(=O)O)cc%24C%23=O)c%22)cc%20)C%21=O)cc%19)c%19ccccc%19-c%19ccccc%19%18)cc%17)cc%16C%15=O)cc%14)c%12)C%13=O)cc%11)c%11ccccc%11-c%11ccccc%11%10)cc9)cc8…	amide	Hu, Journal of Applied Polymer Science, Vol. 106, 2494â€“2501 (2007)
738	('CC(C)(c1ccc(Oc2ccc(N)cc2)cc1)c1ccc(Oc2ccc(N)cc2)cc1', 'O=C(O)c1ccc2c(c1)C(=O)N(c1ccc(C3(c4ccc(N5C(=O)c6ccc(C(=O)O)cc6C5=O)cc4)c4ccccc4-c4ccccc43)cc1)C2=O')	O=C(O)c1ccc2c(c1)C(=O)N(c1ccc(C3(c4ccc(N5C(=O)c6ccc(C(=O)O)cc6C5=O)cc4)c4ccccc4-c4ccccc43)cc1)C2=O.CC(C)(c1ccc(Oc2ccc(N)cc2)cc1)c1ccc(Oc2ccc(N)cc2)cc1	Glass_Transition	318	C	CC(C)(c1ccc(Oc2ccc(N)cc2)cc1)c1ccc(Oc2ccc(NC(=O)c3ccc4c(c3)C(=O)N(c3ccc(C5(c6ccc(N7C(=O)c8ccc(C(=O)Nc9ccc(Oc%10ccc(C(C)(C)c%11ccc(Oc%12ccc(NC(=O)c%13ccc%14c(c%13)C(=O)N(c%13ccc(C%15(c%16ccc(N%17C(=O)c%18ccc(C(=O)Nc%19ccc(Oc%20ccc(C(C)(C)c%21ccc(Oc%22ccc(NC(=O)c%23ccc%24c(c%23)C(=O)N(c%23ccc(C%25(c%26ccc(N%27C(=O)c%28ccc(C(=O)O)cc%28C%27=O)cc%26)c%26ccccc%26-c%26ccccc%26%25)cc%23)C%24=O)cc%22)cc%2…	amide	Hu, Journal of Applied Polymer Science, Vol. 106, 2494â€“2501 (2007)
739	('Nc1ccc(C2(c3ccc(N)cc3)c3ccccc3-c3ccccc32)cc1', 'CC(C)(c1ccc(Oc2ccc(N3C(=O)c4ccc(C(=O)O)cc4C3=O)cc2)cc1)c1ccc(Oc2ccc(N3C(=O)c4ccc(C(=O)O)cc4C3=O)cc2)cc1')	CC(C)(c1ccc(Oc2ccc(N3C(=O)c4ccc(C(=O)O)cc4C3=O)cc2)cc1)c1ccc(Oc2ccc(N3C(=O)c4ccc(C(=O)O)cc4C3=O)cc2)cc1.Nc1ccc(C2(c3ccc(N)cc3)c3ccccc3-c3ccccc32)cc1	Glass_Transition	320	C	CC(C)(c1ccc(Oc2ccc(N3C(=O)c4ccc(C(=O)O)cc4C3=O)cc2)cc1)c1ccc(Oc2ccc(N3C(=O)c4ccc(C(=O)Nc5ccc(C6(c7ccc(NC(=O)c8ccc9c(c8)C(=O)N(c8ccc(Oc%10ccc(C(C)(C)c%11ccc(Oc%12ccc(N%13C(=O)c%14ccc(C(=O)Nc%15ccc(C%16(c%17ccc(NC(=O)c%18ccc%19c(c%18)C(=O)N(c%18ccc(Oc%20ccc(C(C)(C)c%21ccc(Oc%22ccc(N%23C(=O)c%24ccc(C(=O)Nc%25ccc(C%26(c%27ccc(N)cc%27)c%27ccccc%27-c%27ccccc%27%26)cc%25)cc%24C%23=O)cc%22)cc%21)cc%20)cc…	amide	Hu, Journal of Applied Polymer Science, Vol. 106, 2494â€“2501 (2007)
740	('CC(C)(c1ccc(Oc2cccc(N)c2)cc1)c1ccc(Oc2cccc(N)c2)cc1', 'O=C(O)c1ccc2c(c1)C(=O)N(c1ccc(C3(c4ccc(N5C(=O)c6ccc(C(=O)O)cc6C5=O)cc4)c4ccccc4-c4ccccc43)cc1)C2=O')	O=C(O)c1ccc2c(c1)C(=O)N(c1ccc(C3(c4ccc(N5C(=O)c6ccc(C(=O)O)cc6C5=O)cc4)c4ccccc4-c4ccccc43)cc1)C2=O.CC(C)(c1ccc(Oc2cccc(N)c2)cc1)c1ccc(Oc2cccc(N)c2)cc1	Glass_Transition	244	C	CC(C)(c1ccc(Oc2cccc(N)c2)cc1)c1ccc(Oc2cccc(NC(=O)c3ccc4c(c3)C(=O)N(c3ccc(C5(c6ccc(N7C(=O)c8ccc(C(=O)Nc9cccc(Oc%10ccc(C(C)(C)c%11ccc(Oc%12cccc(NC(=O)c%13ccc%14c(c%13)C(=O)N(c%13ccc(C%15(c%16ccc(N%17C(=O)c%18ccc(C(=O)Nc%19cccc(Oc%20ccc(C(C)(C)c%21ccc(Oc%22cccc(NC(=O)c%23ccc%24c(c%23)C(=O)N(c%23ccc(C%25(c%26ccc(N%27C(=O)c%28ccc(C(=O)O)cc%28C%27=O)cc%26)c%26ccccc%26-c%26ccccc%26%25)cc%23)C%24=O)c%22)…	amide	Hu, Journal of Applied Polymer Science, Vol. 106, 2494â€“2501 (2007)
741	('Nc1ccc(C2(c3ccc(N)cc3)c3ccccc3-c3ccccc32)cc1', 'CC(C)(c1ccc(Oc2cccc(N3C(=O)c4ccc(C(=O)O)cc4C3=O)c2)cc1)c1ccc(Oc2cccc(N3C(=O)c4ccc(C(=O)O)cc4C3=O)c2)cc1')	CC(C)(c1ccc(Oc2cccc(N3C(=O)c4ccc(C(=O)O)cc4C3=O)c2)cc1)c1ccc(Oc2cccc(N3C(=O)c4ccc(C(=O)O)cc4C3=O)c2)cc1.Nc1ccc(C2(c3ccc(N)cc3)c3ccccc3-c3ccccc32)cc1	Glass_Transition	235	C	CC(C)(c1ccc(Oc2cccc(N3C(=O)c4ccc(C(=O)O)cc4C3=O)c2)cc1)c1ccc(Oc2cccc(N3C(=O)c4ccc(C(=O)Nc5ccc(C6(c7ccc(NC(=O)c8ccc9c(c8)C(=O)N(c8cccc(Oc%10ccc(C(C)(C)c%11ccc(Oc%12cccc(N%13C(=O)c%14ccc(C(=O)Nc%15ccc(C%16(c%17ccc(NC(=O)c%18ccc%19c(c%18)C(=O)N(c%18cccc(Oc%20ccc(C(C)(C)c%21ccc(Oc%22cccc(N%23C(=O)c%24ccc(C(=O)Nc%25ccc(C%26(c%27ccc(N)cc%27)c%27ccccc%27-c%27ccccc%27%26)cc%25)cc%24C%23=O)c%22)cc%21)cc%2…	amide	Hu, Journal of Applied Polymer Science, Vol. 106, 2494â€“2501 (2007)
744	('Nc1ccc(Oc2cccc(N)c2)cc1', 'Cc1cc(C2(c3ccc(N4C(=O)c5ccc(C(=O)O)cc5C4=O)c(C)c3)c3ccccc3-c3ccccc32)ccc1N1C(=O)c2ccc(C(=O)O)cc2C1=O')	Cc1cc(C2(c3ccc(N4C(=O)c5ccc(C(=O)O)cc5C4=O)c(C)c3)c3ccccc3-c3ccccc32)ccc1N1C(=O)c2ccc(C(=O)O)cc2C1=O.Nc1ccc(Oc2cccc(N)c2)cc1	Glass_Transition	330	C	Cc1cc(C2(c3ccc(N4C(=O)c5ccc(C(=O)Nc6cccc(Oc7ccc(NC(=O)c8ccc9c(c8)C(=O)N(c8ccc(C%10(c%11ccc(N%12C(=O)c%13ccc(C(=O)Nc%14cccc(Oc%15ccc(NC(=O)c%16ccc%17c(c%16)C(=O)N(c%16ccc(C%18(c%19ccc(N%20C(=O)c%21ccc(C(=O)Nc%22ccc(Oc%23cccc(N)c%23)cc%22)cc%21C%20=O)c(C)c%19)c%19ccccc%19-c%19ccccc%19%18)cc%16C)C%17=O)cc%15)c%14)cc%13C%12=O)c(C)c%11)c%11ccccc%11-c%11ccccc%11%10)cc8C)C9=O)cc7)c6)cc5C4=O)c(C)c3)c3ccc…	amide	Hu, Journal of Applied Polymer Science, Vol. 106, 2494â€“2501 (2007)
745	('Nc1ccc(Oc2ccc(Oc3ccc(N)cc3)cc2)cc1', 'CC(C)(c1ccc(Oc2ccc3c(c2)C(=O)OC3=O)cc1)c1ccc(C(C)(C)c2ccc(Oc3ccc4c(c3)C(=O)OC4=O)cc2)cc1')	CC(C)(c1ccc(Oc2ccc3c(c2)C(=O)OC3=O)cc1)c1ccc(C(C)(C)c2ccc(Oc3ccc4c(c3)C(=O)OC4=O)cc2)cc1.Nc1ccc(Oc2ccc(Oc3ccc(N)cc3)cc2)cc1	Glass_Transition	203	C	CC(C)(c1ccc(Oc2ccc3c(c2)C(=O)OC3=O)cc1)c1ccc(C(C)(C)c2ccc(Oc3ccc4c(c3)C(=O)N(c3ccc(Oc5ccc(Oc6ccc(N7C(=O)c8ccc(Oc9ccc(C(C)(C)c%10ccc(C(C)(C)c%11ccc(Oc%12ccc%13c(c%12)C(=O)N(c%12ccc(Oc%14ccc(Oc%15ccc(N%16C(=O)c%17ccc(Oc%18ccc(C(C)(C)c%19ccc(C(C)(C)c%20ccc(Oc%21ccc%22c(c%21)C(=O)N(c%21ccc(Oc%23ccc(Oc%24ccc(N)cc%24)cc%23)cc%21)C%22=O)cc%20)cc%19)cc%18)cc%17C%16=O)cc%15)cc%14)cc%12)C%13=O)cc%11)cc%10)…	imide	Huang, J Appl Polym Sci 104: 620-628 (2007)
746	('Nc1ccc(Oc2ccc(-c3ccc(Oc4ccc(N)cc4)cc3)cc2)cc1', 'CC(C)(c1ccc(Oc2ccc3c(c2)C(=O)OC3=O)cc1)c1ccc(C(C)(C)c2ccc(Oc3ccc4c(c3)C(=O)OC4=O)cc2)cc1')	CC(C)(c1ccc(Oc2ccc3c(c2)C(=O)OC3=O)cc1)c1ccc(C(C)(C)c2ccc(Oc3ccc4c(c3)C(=O)OC4=O)cc2)cc1.Nc1ccc(Oc2ccc(-c3ccc(Oc4ccc(N)cc4)cc3)cc2)cc1	Glass_Transition	213	C	CC(C)(c1ccc(Oc2ccc3c(c2)C(=O)OC3=O)cc1)c1ccc(C(C)(C)c2ccc(Oc3ccc4c(c3)C(=O)N(c3ccc(Oc5ccc(-c6ccc(Oc7ccc(N8C(=O)c9ccc(Oc%10ccc(C(C)(C)c%11ccc(C(C)(C)c%12ccc(Oc%13ccc%14c(c%13)C(=O)N(c%13ccc(Oc%15ccc(-c%16ccc(Oc%17ccc(N%18C(=O)c%19ccc(Oc%20ccc(C(C)(C)c%21ccc(C(C)(C)c%22ccc(Oc%23ccc%24c(c%23)C(=O)N(c%23ccc(Oc%25ccc(-c%26ccc(Oc%27ccc(N)cc%27)cc%26)cc%25)cc%23)C%24=O)cc%22)cc%21)cc%20)cc%19C%18=O)cc%1…	imide	Huang, J Appl Polym Sci 104: 620-628 (2007)
747	('Cc1cc(-c2cc(C)c(Oc3ccc(N)cc3)c(C)c2)cc(C)c1Oc1ccc(N)cc1', 'CC(C)(c1ccc(Oc2ccc3c(c2)C(=O)OC3=O)cc1)c1ccc(C(C)(C)c2ccc(Oc3ccc4c(c3)C(=O)OC4=O)cc2)cc1')	CC(C)(c1ccc(Oc2ccc3c(c2)C(=O)OC3=O)cc1)c1ccc(C(C)(C)c2ccc(Oc3ccc4c(c3)C(=O)OC4=O)cc2)cc1.Cc1cc(-c2cc(C)c(Oc3ccc(N)cc3)c(C)c2)cc(C)c1Oc1ccc(N)cc1	Glass_Transition	246	C	Cc1cc(-c2cc(C)c(Oc3ccc(N4C(=O)c5ccc(Oc6ccc(C(C)(C)c7ccc(C(C)(C)c8ccc(Oc9ccc%10c(c9)C(=O)N(c9ccc(Oc%11c(C)cc(-c%12cc(C)c(Oc%13ccc(N%14C(=O)c%15ccc(Oc%16ccc(C(C)(C)c%17ccc(C(C)(C)c%18ccc(Oc%19ccc%20c(c%19)C(=O)N(c%19ccc(Oc%21c(C)cc(-c%22cc(C)c(Oc%23ccc(N%24C(=O)c%25ccc(Oc%26ccc(C(C)(C)c%27ccc(C(C)(C)c%28ccc(Oc%29ccc%30c(c%29)C(=O)OC%30=O)cc%28)cc%27)cc%26)cc%25C%24=O)cc%23)c(C)c%22)cc%21C)cc%19)C%2…	imide	Huang, J Appl Polym Sci 104: 620-628 (2007)
748	('Nc1ccc(Oc2ccc(C(=O)c3ccc(Oc4ccc(N)cc4)cc3)cc2)cc1', 'CC(C)(c1ccc(Oc2ccc3c(c2)C(=O)OC3=O)cc1)c1ccc(C(C)(C)c2ccc(Oc3ccc4c(c3)C(=O)OC4=O)cc2)cc1')	CC(C)(c1ccc(Oc2ccc3c(c2)C(=O)OC3=O)cc1)c1ccc(C(C)(C)c2ccc(Oc3ccc4c(c3)C(=O)OC4=O)cc2)cc1.Nc1ccc(Oc2ccc(C(=O)c3ccc(Oc4ccc(N)cc4)cc3)cc2)cc1	Glass_Transition	204	C	CC(C)(c1ccc(Oc2ccc3c(c2)C(=O)OC3=O)cc1)c1ccc(C(C)(C)c2ccc(Oc3ccc4c(c3)C(=O)N(c3ccc(Oc5ccc(C(=O)c6ccc(Oc7ccc(N8C(=O)c9ccc(Oc%10ccc(C(C)(C)c%11ccc(C(C)(C)c%12ccc(Oc%13ccc%14c(c%13)C(=O)N(c%13ccc(Oc%15ccc(C(=O)c%16ccc(Oc%17ccc(N%18C(=O)c%19ccc(Oc%20ccc(C(C)(C)c%21ccc(C(C)(C)c%22ccc(Oc%23ccc%24c(c%23)C(=O)N(c%23ccc(Oc%25ccc(C(=O)c%26ccc(Oc%27ccc(N)cc%27)cc%26)cc%25)cc%23)C%24=O)cc%22)cc%21)cc%20)cc%1…	imide	Huang, J Appl Polym Sci 104: 620-628 (2007)
749	('CC(C)(c1ccc(Oc2ccc(N)cc2)cc1)c1ccc(Oc2ccc(N)cc2)cc1', 'CC(C)(c1ccc(Oc2ccc3c(c2)C(=O)OC3=O)cc1)c1ccc(C(C)(C)c2ccc(Oc3ccc4c(c3)C(=O)OC4=O)cc2)cc1')	CC(C)(c1ccc(Oc2ccc3c(c2)C(=O)OC3=O)cc1)c1ccc(C(C)(C)c2ccc(Oc3ccc4c(c3)C(=O)OC4=O)cc2)cc1.CC(C)(c1ccc(Oc2ccc(N)cc2)cc1)c1ccc(Oc2ccc(N)cc2)cc1	Glass_Transition	199	C	CC(C)(c1ccc(Oc2ccc(N)cc2)cc1)c1ccc(Oc2ccc(N3C(=O)c4ccc(Oc5ccc(C(C)(C)c6ccc(C(C)(C)c7ccc(Oc8ccc9c(c8)C(=O)N(c8ccc(Oc%10ccc(C(C)(C)c%11ccc(Oc%12ccc(N%13C(=O)c%14ccc(Oc%15ccc(C(C)(C)c%16ccc(C(C)(C)c%17ccc(Oc%18ccc%19c(c%18)C(=O)N(c%18ccc(Oc%20ccc(C(C)(C)c%21ccc(Oc%22ccc(N%23C(=O)c%24ccc(Oc%25ccc(C(C)(C)c%26ccc(C(C)(C)c%27ccc(Oc%28ccc%29c(c%28)C(=O)OC%29=O)cc%27)cc%26)cc%25)cc%24C%23=O)cc%22)cc%21)cc…	imide	Huang, J Appl Polym Sci 104: 620-628 (2007)
750	('Nc1ccc(Oc2ccc(C(c3ccc(Oc4ccc(N)cc4)cc3)(C(F)(F)F)C(F)(F)F)cc2)cc1', 'CC(C)(c1ccc(Oc2ccc3c(c2)C(=O)OC3=O)cc1)c1ccc(C(C)(C)c2ccc(Oc3ccc4c(c3)C(=O)OC4=O)cc2)cc1')	CC(C)(c1ccc(Oc2ccc3c(c2)C(=O)OC3=O)cc1)c1ccc(C(C)(C)c2ccc(Oc3ccc4c(c3)C(=O)OC4=O)cc2)cc1.Nc1ccc(Oc2ccc(C(c3ccc(Oc4ccc(N)cc4)cc3)(C(F)(F)F)C(F)(F)F)cc2)cc1	Glass_Transition	205	C	CC(C)(c1ccc(Oc2ccc3c(c2)C(=O)OC3=O)cc1)c1ccc(C(C)(C)c2ccc(Oc3ccc4c(c3)C(=O)N(c3ccc(Oc5ccc(C(c6ccc(Oc7ccc(N8C(=O)c9ccc(Oc%10ccc(C(C)(C)c%11ccc(C(C)(C)c%12ccc(Oc%13ccc%14c(c%13)C(=O)N(c%13ccc(Oc%15ccc(C(c%16ccc(Oc%17ccc(N%18C(=O)c%19ccc(Oc%20ccc(C(C)(C)c%21ccc(C(C)(C)c%22ccc(Oc%23ccc%24c(c%23)C(=O)N(c%23ccc(Oc%25ccc(C(c%26ccc(Oc%27ccc(N)cc%27)cc%26)(C(F)(F)F)C(F)(F)F)cc%25)cc%23)C%24=O)cc%22)cc%21)…	imide	Huang, J Appl Polym Sci 104: 620-628 (2007)
751	('CC(C)(C)Cc1cc(Oc2ccc(N)cc2C(F)(F)F)ccc1Oc1ccc(N)cc1C(F)(F)F', 'CC(C)(c1ccc(Oc2ccc3c(c2)C(=O)OC3=O)cc1)c1ccc(C(C)(C)c2ccc(Oc3ccc4c(c3)C(=O)OC4=O)cc2)cc1')	CC(C)(c1ccc(Oc2ccc3c(c2)C(=O)OC3=O)cc1)c1ccc(C(C)(C)c2ccc(Oc3ccc4c(c3)C(=O)OC4=O)cc2)cc1.CC(C)(C)Cc1cc(Oc2ccc(N)cc2C(F)(F)F)ccc1Oc1ccc(N)cc1C(F)(F)F	Glass_Transition	202	C	CC(C)(C)Cc1cc(Oc2ccc(N)cc2C(F)(F)F)ccc1Oc1ccc(N2C(=O)c3ccc(Oc4ccc(C(C)(C)c5ccc(C(C)(C)c6ccc(Oc7ccc8c(c7)C(=O)N(c7ccc(Oc9ccc(Oc%10ccc(N%11C(=O)c%12ccc(Oc%13ccc(C(C)(C)c%14ccc(C(C)(C)c%15ccc(Oc%16ccc%17c(c%16)C(=O)N(c%16ccc(Oc%18ccc(Oc%19ccc(N%20C(=O)c%21ccc(Oc%22ccc(C(C)(C)c%23ccc(C(C)(C)c%24ccc(Oc%25ccc%26c(c%25)C(=O)OC%26=O)cc%24)cc%23)cc%22)cc%21C%20=O)cc%19C(F)(F)F)c(CC(C)(C)C)c%18)c(C(F)(F)F)…	imide	Huang, J Appl Polym Sci 104: 620-628 (2007)
753	('CC(C)(C)Cc1cc(Oc2ccc(N)cc2C(F)(F)F)c(CC(C)(C)C)cc1Oc1ccc(N)cc1C(F)(F)F', 'CC(C)(c1ccc(Oc2ccc3c(c2)C(=O)OC3=O)cc1)c1ccc(C(C)(C)c2ccc(Oc3ccc4c(c3)C(=O)OC4=O)cc2)cc1')	CC(C)(c1ccc(Oc2ccc3c(c2)C(=O)OC3=O)cc1)c1ccc(C(C)(C)c2ccc(Oc3ccc4c(c3)C(=O)OC4=O)cc2)cc1.CC(C)(C)Cc1cc(Oc2ccc(N)cc2C(F)(F)F)c(CC(C)(C)C)cc1Oc1ccc(N)cc1C(F)(F)F	Glass_Transition	215	C	CC(C)(C)Cc1cc(Oc2ccc(N3C(=O)c4ccc(Oc5ccc(C(C)(C)c6ccc(C(C)(C)c7ccc(Oc8ccc9c(c8)C(=O)N(c8ccc(Oc%10cc(CC(C)(C)C)c(Oc%11ccc(N%12C(=O)c%13ccc(Oc%14ccc(C(C)(C)c%15ccc(C(C)(C)c%16ccc(Oc%17ccc%18c(c%17)C(=O)N(c%17ccc(Oc%19cc(CC(C)(C)C)c(Oc%20ccc(N%21C(=O)c%22ccc(Oc%23ccc(C(C)(C)c%24ccc(C(C)(C)c%25ccc(Oc%26ccc%27c(c%26)C(=O)OC%27=O)cc%25)cc%24)cc%23)cc%22C%21=O)cc%20C(F)(F)F)cc%19CC(C)(C)C)c(C(F)(F)F)c%1…	imide	Huang, J Appl Polym Sci 104: 620-628 (2007)
754	('CC(C)(C)Cc1cc(Oc2ccc(N)cc2)ccc1Oc1ccc(N)cc1', 'CC(C)(c1ccc(Oc2ccc3c(c2)C(=O)OC3=O)cc1)c1ccc(C(C)(C)c2ccc(Oc3ccc4c(c3)C(=O)OC4=O)cc2)cc1')	CC(C)(c1ccc(Oc2ccc3c(c2)C(=O)OC3=O)cc1)c1ccc(C(C)(C)c2ccc(Oc3ccc4c(c3)C(=O)OC4=O)cc2)cc1.CC(C)(C)Cc1cc(Oc2ccc(N)cc2)ccc1Oc1ccc(N)cc1	Glass_Transition	202	C	CC(C)(C)Cc1cc(Oc2ccc(N)cc2)ccc1Oc1ccc(N2C(=O)c3ccc(Oc4ccc(C(C)(C)c5ccc(C(C)(C)c6ccc(Oc7ccc8c(c7)C(=O)N(c7ccc(Oc9ccc(Oc%10ccc(N%11C(=O)c%12ccc(Oc%13ccc(C(C)(C)c%14ccc(C(C)(C)c%15ccc(Oc%16ccc%17c(c%16)C(=O)N(c%16ccc(Oc%18ccc(Oc%19ccc(N%20C(=O)c%21ccc(Oc%22ccc(C(C)(C)c%23ccc(C(C)(C)c%24ccc(Oc%25ccc%26c(c%25)C(=O)OC%26=O)cc%24)cc%23)cc%22)cc%21C%20=O)cc%19)cc%18CC(C)(C)C)cc%16)C%17=O)cc%15)cc%14)cc%1…	imide	Huang, J Appl Polym Sci 104: 620-628 (2007)
755	('CC(C)(C)Cc1cc(Oc2ccc(N)cc2)c(CC(C)(C)C)cc1Oc1ccc(N)cc1', 'CC(C)(c1ccc(Oc2ccc3c(c2)C(=O)OC3=O)cc1)c1ccc(C(C)(C)c2ccc(Oc3ccc4c(c3)C(=O)OC4=O)cc2)cc1')	CC(C)(c1ccc(Oc2ccc3c(c2)C(=O)OC3=O)cc1)c1ccc(C(C)(C)c2ccc(Oc3ccc4c(c3)C(=O)OC4=O)cc2)cc1.CC(C)(C)Cc1cc(Oc2ccc(N)cc2)c(CC(C)(C)C)cc1Oc1ccc(N)cc1	Glass_Transition	214	C	CC(C)(C)Cc1cc(Oc2ccc(N3C(=O)c4ccc(Oc5ccc(C(C)(C)c6ccc(C(C)(C)c7ccc(Oc8ccc9c(c8)C(=O)N(c8ccc(Oc%10cc(CC(C)(C)C)c(Oc%11ccc(N%12C(=O)c%13ccc(Oc%14ccc(C(C)(C)c%15ccc(C(C)(C)c%16ccc(Oc%17ccc%18c(c%17)C(=O)N(c%17ccc(Oc%19cc(CC(C)(C)C)c(Oc%20ccc(N%21C(=O)c%22ccc(Oc%23ccc(C(C)(C)c%24ccc(C(C)(C)c%25ccc(Oc%26ccc%27c(c%26)C(=O)OC%27=O)cc%25)cc%24)cc%23)cc%22C%21=O)cc%20)cc%19CC(C)(C)C)cc%17)C%18=O)cc%16)cc%…	imide	Huang, J Appl Polym Sci 104: 620-628 (2007)
756	('CC(C)(c1ccc(Oc2cccc(N)c2)cc1)c1ccc(Oc2cccc(N)c2)cc1', 'Cc1cc(C2(c3ccc(N4C(=O)c5ccc(C(=O)O)cc5C4=O)c(C)c3)c3ccccc3-c3ccccc32)ccc1N1C(=O)c2ccc(C(=O)O)cc2C1=O')	Cc1cc(C2(c3ccc(N4C(=O)c5ccc(C(=O)O)cc5C4=O)c(C)c3)c3ccccc3-c3ccccc32)ccc1N1C(=O)c2ccc(C(=O)O)cc2C1=O.CC(C)(c1ccc(Oc2cccc(N)c2)cc1)c1ccc(Oc2cccc(N)c2)cc1	Glass_Transition	299	C	Cc1cc(C2(c3ccc(N4C(=O)c5ccc(C(=O)Nc6cccc(Oc7ccc(C(C)(C)c8ccc(Oc9cccc(NC(=O)c%10ccc%11c(c%10)C(=O)N(c%10ccc(C%12(c%13ccc(N%14C(=O)c%15ccc(C(=O)Nc%16cccc(Oc%17ccc(C(C)(C)c%18ccc(Oc%19cccc(NC(=O)c%20ccc%21c(c%20)C(=O)N(c%20ccc(C%22(c%23ccc(N%24C(=O)c%25ccc(C(=O)Nc%26cccc(Oc%27ccc(C(C)(C)c%28ccc(Oc%29cccc(N)c%29)cc%28)cc%27)c%26)cc%25C%24=O)c(C)c%23)c%23ccccc%23-c%23ccccc%23%22)cc%20C)C%21=O)c%19)cc%…	amide	Hu, Journal of Applied Polymer Science, Vol. 106, 2494â€“2501 (2007)
758	('O=c1oc(=O)c2cc3c(=O)oc(=O)c3cc12', 'Cc1cc(C(C)(C)c2cc(C)c(Oc3ccc(N)cc3)c(C)c2)cc(C)c1Oc1ccc(N)cc1')	Cc1cc(C(C)(C)c2cc(C)c(Oc3ccc(N)cc3)c(C)c2)cc(C)c1Oc1ccc(N)cc1.O=c1oc(=O)c2cc3c(=O)oc(=O)c3cc12	Glass_Transition	294	C	Cc1cc(C(C)(C)c2cc(C)c(Oc3ccc(-n4c(=O)c5cc6c(=O)n(-c7ccc(Oc8c(C)cc(C(C)(C)c9cc(C)c(Oc%10ccc(-n%11c(=O)c%12cc%13c(=O)n(-c%14ccc(Oc%15c(C)cc(C(C)(C)c%16cc(C)c(Oc%17ccc(N%18c(=O)c%19cc%20c(=O)oc(=O)c%20cc%19c%18=O)cc%17)c(C)c%16)cc%15C)cc%14)c(=O)c%13cc%12c%11=O)cc%10)c(C)c9)cc8C)cc7)c(=O)c6cc5c4=O)cc3)c(C)c2)cc(C)c1Oc1ccc(N)cc1	imide	Leu, J Appl Polym Sci 87: 945â€“952, 2003
759	('O=c1oc(=O)c2cc3c(=O)oc(=O)c3cc12', 'Cc1cc(C(C)(C)c2ccc(Oc3ccc(N)cc3)c(C)c2)ccc1Oc1ccc(N)cc1')	Cc1cc(C(C)(C)c2ccc(Oc3ccc(N)cc3)c(C)c2)ccc1Oc1ccc(N)cc1.O=c1oc(=O)c2cc3c(=O)oc(=O)c3cc12	Glass_Transition	270	C	Cc1cc(C(C)(C)c2ccc(Oc3ccc(-n4c(=O)c5cc6c(=O)n(-c7ccc(Oc8ccc(C(C)(C)c9ccc(Oc%10ccc(-n%11c(=O)c%12cc%13c(=O)n(-c%14ccc(Oc%15ccc(C(C)(C)c%16ccc(Oc%17ccc(N%18c(=O)c%19cc%20c(=O)oc(=O)c%20cc%19c%18=O)cc%17)c(C)c%16)cc%15C)cc%14)c(=O)c%13cc%12c%11=O)cc%10)c(C)c9)cc8C)cc7)c(=O)c6cc5c4=O)cc3)c(C)c2)ccc1Oc1ccc(N)cc1	imide	Leu, J Appl Polym Sci 87: 945â€“952, 2003
760	('O=c1oc(=O)c2cc3c(=O)oc(=O)c3cc12', 'Nc1ccc(Oc2ccc(C3(c4ccc(Oc5ccc(N)cc5)cc4)CCCCC3)cc2)cc1')	Nc1ccc(Oc2ccc(C3(c4ccc(Oc5ccc(N)cc5)cc4)CCCCC3)cc2)cc1.O=c1oc(=O)c2cc3c(=O)oc(=O)c3cc12	Glass_Transition	308	C	Nc1ccc(Oc2ccc(C3(c4ccc(Oc5ccc(-n6c(=O)c7cc8c(=O)n(-c9ccc(Oc%10ccc(C%11(c%12ccc(Oc%13ccc(-n%14c(=O)c%15cc%16c(=O)n(-c%17ccc(Oc%18ccc(C%19(c%20ccc(Oc%21ccc(N%22c(=O)c%23cc%24c(=O)oc(=O)c%24cc%23c%22=O)cc%21)cc%20)CCCCC%19)cc%18)cc%17)c(=O)c%16cc%15c%14=O)cc%13)cc%12)CCCCC%11)cc%10)cc9)c(=O)c8cc7c6=O)cc5)cc4)CCCCC3)cc2)cc1	imide	Leu, J Appl Polym Sci 87: 945â€“952, 2003
761	('O=c1oc(=O)c2cc3c(=O)oc(=O)c3cc12', 'CC(c1ccc(Oc2ccc(N)cc2)cc1)c1ccc(Oc2ccc(N)cc2)cc1')	CC(c1ccc(Oc2ccc(N)cc2)cc1)c1ccc(Oc2ccc(N)cc2)cc1.O=c1oc(=O)c2cc3c(=O)oc(=O)c3cc12	Glass_Transition	317	C	CC(c1ccc(Oc2ccc(N)cc2)cc1)c1ccc(Oc2ccc(-n3c(=O)c4cc5c(=O)n(-c6ccc(Oc7ccc(C(C)c8ccc(Oc9ccc(-n%10c(=O)c%11cc%12c(=O)n(-c%13ccc(Oc%14ccc(C(C)c%15ccc(Oc%16ccc(N%17c(=O)c%18cc%19c(=O)oc(=O)c%19cc%18c%17=O)cc%16)cc%15)cc%14)cc%13)c(=O)c%12cc%11c%10=O)cc9)cc8)cc7)cc6)c(=O)c5cc4c3=O)cc2)cc1	imide	Leu, J Appl Polym Sci 87: 945â€“952, 2003
762	('O=c1oc(=O)c2cc3c(=O)oc(=O)c3cc12', 'Cc1cc(Cc2cc(C)c(Oc3ccc(N)cc3)c(C)c2)cc(C)c1Oc1ccc(N)cc1')	Cc1cc(Cc2cc(C)c(Oc3ccc(N)cc3)c(C)c2)cc(C)c1Oc1ccc(N)cc1.O=c1oc(=O)c2cc3c(=O)oc(=O)c3cc12	Glass_Transition	312	C	Cc1cc(Cc2cc(C)c(Oc3ccc(-n4c(=O)c5cc6c(=O)n(-c7ccc(Oc8c(C)cc(Cc9cc(C)c(Oc%10ccc(-n%11c(=O)c%12cc%13c(=O)n(-c%14ccc(Oc%15c(C)cc(Cc%16cc(C)c(Oc%17ccc(N%18c(=O)c%19cc%20c(=O)oc(=O)c%20cc%19c%18=O)cc%17)c(C)c%16)cc%15C)cc%14)c(=O)c%13cc%12c%11=O)cc%10)c(C)c9)cc8C)cc7)c(=O)c6cc5c4=O)cc3)c(C)c2)cc(C)c1Oc1ccc(N)cc1	imide	Leu, J Appl Polym Sci 87: 945â€“952, 2003
763	('O=c1oc(=O)c2cc3c(=O)oc(=O)c3cc12', 'Nc1ccc(Oc2ccc(-c3ccc(Oc4ccc(N)cc4)cc3)cc2)cc1')	Nc1ccc(Oc2ccc(-c3ccc(Oc4ccc(N)cc4)cc3)cc2)cc1.O=c1oc(=O)c2cc3c(=O)oc(=O)c3cc12	Glass_Transition	318	C	Nc1ccc(Oc2ccc(-c3ccc(Oc4ccc(-n5c(=O)c6cc7c(=O)n(-c8ccc(Oc9ccc(-c%10ccc(Oc%11ccc(-n%12c(=O)c%13cc%14c(=O)n(-c%15ccc(Oc%16ccc(-c%17ccc(Oc%18ccc(N%19c(=O)c%20cc%21c(=O)oc(=O)c%21cc%20c%19=O)cc%18)cc%17)cc%16)cc%15)c(=O)c%14cc%13c%12=O)cc%11)cc%10)cc9)cc8)c(=O)c7cc6c5=O)cc4)cc3)cc2)cc1	imide	Leu, J Appl Polym Sci 87: 945â€“952, 2003
764	('O=c1oc(=O)c2cc3c(=O)oc(=O)c3cc12', 'CC(C)(c1ccc(Oc2ccc(N)cc2)cc1)c1ccc(Oc2ccc(N)cc2)cc1')	CC(C)(c1ccc(Oc2ccc(N)cc2)cc1)c1ccc(Oc2ccc(N)cc2)cc1.O=c1oc(=O)c2cc3c(=O)oc(=O)c3cc12	Glass_Transition	298	C	CC(C)(c1ccc(Oc2ccc(N)cc2)cc1)c1ccc(Oc2ccc(-n3c(=O)c4cc5c(=O)n(-c6ccc(Oc7ccc(C(C)(C)c8ccc(Oc9ccc(-n%10c(=O)c%11cc%12c(=O)n(-c%13ccc(Oc%14ccc(C(C)(C)c%15ccc(Oc%16ccc(N%17c(=O)c%18cc%19c(=O)oc(=O)c%19cc%18c%17=O)cc%16)cc%15)cc%14)cc%13)c(=O)c%12cc%11c%10=O)cc9)cc8)cc7)cc6)c(=O)c5cc4c3=O)cc2)cc1	imide	Leu, J Appl Polym Sci 87: 945â€“952, 2003
765	('O=C(c1ccc2c(c1)C(=O)OC2=O)c1ccc2c(c1)C(=O)OC2=O', 'Cc1cc(C(C)(C)c2cc(C)c(Oc3ccc(N)cc3)c(C)c2)cc(C)c1Oc1ccc(N)cc1')	Cc1cc(C(C)(C)c2cc(C)c(Oc3ccc(N)cc3)c(C)c2)cc(C)c1Oc1ccc(N)cc1.O=C(c1ccc2c(c1)C(=O)OC2=O)c1ccc2c(c1)C(=O)OC2=O	Glass_Transition	267	C	Cc1cc(C(C)(C)c2cc(C)c(Oc3ccc(N4C(=O)c5ccc(C(=O)c6ccc7c(c6)C(=O)N(c6ccc(Oc8c(C)cc(C(C)(C)c9cc(C)c(Oc%10ccc(N%11C(=O)c%12ccc(C(=O)c%13ccc%14c(c%13)C(=O)N(c%13ccc(Oc%15c(C)cc(C(C)(C)c%16cc(C)c(Oc%17ccc(N%18C(=O)c%19ccc(C(=O)c%20ccc%21c(c%20)C(=O)OC%21=O)cc%19C%18=O)cc%17)c(C)c%16)cc%15C)cc%13)C%14=O)cc%12C%11=O)cc%10)c(C)c9)cc8C)cc6)C7=O)cc5C4=O)cc3)c(C)c2)cc(C)c1Oc1ccc(N)cc1	imide	Leu, J Appl Polym Sci 87: 945â€“952, 2003
766	('O=C(c1ccc2c(c1)C(=O)OC2=O)c1ccc2c(c1)C(=O)OC2=O', 'Cc1cc(C(C)(C)c2ccc(Oc3ccc(N)cc3)c(C)c2)ccc1Oc1ccc(N)cc1')	Cc1cc(C(C)(C)c2ccc(Oc3ccc(N)cc3)c(C)c2)ccc1Oc1ccc(N)cc1.O=C(c1ccc2c(c1)C(=O)OC2=O)c1ccc2c(c1)C(=O)OC2=O	Glass_Transition	249	C	Cc1cc(C(C)(C)c2ccc(Oc3ccc(N4C(=O)c5ccc(C(=O)c6ccc7c(c6)C(=O)N(c6ccc(Oc8ccc(C(C)(C)c9ccc(Oc%10ccc(N%11C(=O)c%12ccc(C(=O)c%13ccc%14c(c%13)C(=O)N(c%13ccc(Oc%15ccc(C(C)(C)c%16ccc(Oc%17ccc(N%18C(=O)c%19ccc(C(=O)c%20ccc%21c(c%20)C(=O)OC%21=O)cc%19C%18=O)cc%17)c(C)c%16)cc%15C)cc%13)C%14=O)cc%12C%11=O)cc%10)c(C)c9)cc8C)cc6)C7=O)cc5C4=O)cc3)c(C)c2)ccc1Oc1ccc(N)cc1	imide	Leu, J Appl Polym Sci 87: 945â€“952, 2003
767	('O=C(c1ccc2c(c1)C(=O)OC2=O)c1ccc2c(c1)C(=O)OC2=O', 'Nc1ccc(Oc2ccc(C3(c4ccc(Oc5ccc(N)cc5)cc4)CCCCC3)cc2)cc1')	Nc1ccc(Oc2ccc(C3(c4ccc(Oc5ccc(N)cc5)cc4)CCCCC3)cc2)cc1.O=C(c1ccc2c(c1)C(=O)OC2=O)c1ccc2c(c1)C(=O)OC2=O	Glass_Transition	244	C	Nc1ccc(Oc2ccc(C3(c4ccc(Oc5ccc(N6C(=O)c7ccc(C(=O)c8ccc9c(c8)C(=O)N(c8ccc(Oc%10ccc(C%11(c%12ccc(Oc%13ccc(N%14C(=O)c%15ccc(C(=O)c%16ccc%17c(c%16)C(=O)N(c%16ccc(Oc%18ccc(C%19(c%20ccc(Oc%21ccc(N%22C(=O)c%23ccc(C(=O)c%24ccc%25c(c%24)C(=O)OC%25=O)cc%23C%22=O)cc%21)cc%20)CCCCC%19)cc%18)cc%16)C%17=O)cc%15C%14=O)cc%13)cc%12)CCCCC%11)cc%10)cc8)C9=O)cc7C6=O)cc5)cc4)CCCCC3)cc2)cc1	imide	Leu, J Appl Polym Sci 87: 945â€“952, 2003
768	('O=C(c1ccc2c(c1)C(=O)OC2=O)c1ccc2c(c1)C(=O)OC2=O', 'CC(c1ccc(Oc2ccc(N)cc2)cc1)c1ccc(Oc2ccc(N)cc2)cc1')	CC(c1ccc(Oc2ccc(N)cc2)cc1)c1ccc(Oc2ccc(N)cc2)cc1.O=C(c1ccc2c(c1)C(=O)OC2=O)c1ccc2c(c1)C(=O)OC2=O	Glass_Transition	254	C	CC(c1ccc(Oc2ccc(N)cc2)cc1)c1ccc(Oc2ccc(N3C(=O)c4ccc(C(=O)c5ccc6c(c5)C(=O)N(c5ccc(Oc7ccc(C(C)c8ccc(Oc9ccc(N%10C(=O)c%11ccc(C(=O)c%12ccc%13c(c%12)C(=O)N(c%12ccc(Oc%14ccc(C(C)c%15ccc(Oc%16ccc(N%17C(=O)c%18ccc(C(=O)c%19ccc%20c(c%19)C(=O)OC%20=O)cc%18C%17=O)cc%16)cc%15)cc%14)cc%12)C%13=O)cc%11C%10=O)cc9)cc8)cc7)cc5)C6=O)cc4C3=O)cc2)cc1	imide	Leu, J Appl Polym Sci 87: 945â€“952, 2003
769	('O=C(c1ccc2c(c1)C(=O)OC2=O)c1ccc2c(c1)C(=O)OC2=O', 'Cc1cc(Cc2cc(C)c(Oc3ccc(N)cc3)c(C)c2)cc(C)c1Oc1ccc(N)cc1')	Cc1cc(Cc2cc(C)c(Oc3ccc(N)cc3)c(C)c2)cc(C)c1Oc1ccc(N)cc1.O=C(c1ccc2c(c1)C(=O)OC2=O)c1ccc2c(c1)C(=O)OC2=O	Glass_Transition	235	C	Cc1cc(Cc2cc(C)c(Oc3ccc(N4C(=O)c5ccc(C(=O)c6ccc7c(c6)C(=O)N(c6ccc(Oc8c(C)cc(Cc9cc(C)c(Oc%10ccc(N%11C(=O)c%12ccc(C(=O)c%13ccc%14c(c%13)C(=O)N(c%13ccc(Oc%15c(C)cc(Cc%16cc(C)c(Oc%17ccc(N%18C(=O)c%19ccc(C(=O)c%20ccc%21c(c%20)C(=O)OC%21=O)cc%19C%18=O)cc%17)c(C)c%16)cc%15C)cc%13)C%14=O)cc%12C%11=O)cc%10)c(C)c9)cc8C)cc6)C7=O)cc5C4=O)cc3)c(C)c2)cc(C)c1Oc1ccc(N)cc1	imide	Leu, J Appl Polym Sci 87: 945â€“952, 2003
770	('O=C(c1ccc2c(c1)C(=O)OC2=O)c1ccc2c(c1)C(=O)OC2=O', 'Nc1ccc(Oc2ccc(-c3ccc(Oc4ccc(N)cc4)cc3)cc2)cc1')	Nc1ccc(Oc2ccc(-c3ccc(Oc4ccc(N)cc4)cc3)cc2)cc1.O=C(c1ccc2c(c1)C(=O)OC2=O)c1ccc2c(c1)C(=O)OC2=O	Glass_Transition	322	C	Nc1ccc(Oc2ccc(-c3ccc(Oc4ccc(N5C(=O)c6ccc(C(=O)c7ccc8c(c7)C(=O)N(c7ccc(Oc9ccc(-c%10ccc(Oc%11ccc(N%12C(=O)c%13ccc(C(=O)c%14ccc%15c(c%14)C(=O)N(c%14ccc(Oc%16ccc(-c%17ccc(Oc%18ccc(N%19C(=O)c%20ccc(C(=O)c%21ccc%22c(c%21)C(=O)OC%22=O)cc%20C%19=O)cc%18)cc%17)cc%16)cc%14)C%15=O)cc%13C%12=O)cc%11)cc%10)cc9)cc7)C8=O)cc6C5=O)cc4)cc3)cc2)cc1	imide	Leu, J Appl Polym Sci 87: 945â€“952, 2003
771	('O=C(c1ccc2c(c1)C(=O)OC2=O)c1ccc2c(c1)C(=O)OC2=O', 'CC(C)(c1ccc(Oc2ccc(N)cc2)cc1)c1ccc(Oc2ccc(N)cc2)cc1')	CC(C)(c1ccc(Oc2ccc(N)cc2)cc1)c1ccc(Oc2ccc(N)cc2)cc1.O=C(c1ccc2c(c1)C(=O)OC2=O)c1ccc2c(c1)C(=O)OC2=O	Glass_Transition	277	C	CC(C)(c1ccc(Oc2ccc(N)cc2)cc1)c1ccc(Oc2ccc(N3C(=O)c4ccc(C(=O)c5ccc6c(c5)C(=O)N(c5ccc(Oc7ccc(C(C)(C)c8ccc(Oc9ccc(N%10C(=O)c%11ccc(C(=O)c%12ccc%13c(c%12)C(=O)N(c%12ccc(Oc%14ccc(C(C)(C)c%15ccc(Oc%16ccc(N%17C(=O)c%18ccc(C(=O)c%19ccc%20c(c%19)C(=O)OC%20=O)cc%18C%17=O)cc%16)cc%15)cc%14)cc%12)C%13=O)cc%11C%10=O)cc9)cc8)cc7)cc5)C6=O)cc4C3=O)cc2)cc1	imide	Leu, J Appl Polym Sci 87: 945â€“952, 2003
772	('Nc1ccc(Oc2ccc(N)cc2)cc1', 'CCc1cc(C2(c3ccc(N4C(=O)c5ccc(C(=O)O)cc5C4=O)c(CC)c3)c3ccccc3-c3ccccc32)ccc1N1C(=O)c2ccc(C(=O)O)cc2C1=O')	CCc1cc(C2(c3ccc(N4C(=O)c5ccc(C(=O)O)cc5C4=O)c(CC)c3)c3ccccc3-c3ccccc32)ccc1N1C(=O)c2ccc(C(=O)O)cc2C1=O.Nc1ccc(Oc2ccc(N)cc2)cc1	Glass_Transition	326	C	CCc1cc(C2(c3ccc(N4C(=O)c5ccc(C(=O)Nc6ccc(Oc7ccc(NC(=O)c8ccc9c(c8)C(=O)N(c8ccc(C%10(c%11ccc(N%12C(=O)c%13ccc(C(=O)Nc%14ccc(Oc%15ccc(NC(=O)c%16ccc%17c(c%16)C(=O)N(c%16ccc(C%18(c%19ccc(N%20C(=O)c%21ccc(C(=O)Nc%22ccc(Oc%23ccc(N)cc%23)cc%22)cc%21C%20=O)c(CC)c%19)c%19ccccc%19-c%19ccccc%19%18)cc%16CC)C%17=O)cc%15)cc%14)cc%13C%12=O)c(CC)c%11)c%11ccccc%11-c%11ccccc%11%10)cc8CC)C9=O)cc7)cc6)cc5C4=O)c(CC)c3…	amide	Hu, Journal of Applied Polymer Science, Vol. 106, 2494â€“2501 (2007)
773	('Nc1ccc(Oc2cccc(N)c2)cc1', 'CCc1cc(C2(c3ccc(N4C(=O)c5ccc(C(=O)O)cc5C4=O)c(CC)c3)c3ccccc3-c3ccccc32)ccc1N1C(=O)c2ccc(C(=O)O)cc2C1=O')	CCc1cc(C2(c3ccc(N4C(=O)c5ccc(C(=O)O)cc5C4=O)c(CC)c3)c3ccccc3-c3ccccc32)ccc1N1C(=O)c2ccc(C(=O)O)cc2C1=O.Nc1ccc(Oc2cccc(N)c2)cc1	Glass_Transition	303	C	CCc1cc(C2(c3ccc(N4C(=O)c5ccc(C(=O)Nc6ccc(Oc7cccc(NC(=O)c8ccc9c(c8)C(=O)N(c8ccc(C%10(c%11ccc(N%12C(=O)c%13ccc(C(=O)Nc%14cccc(Oc%15ccc(NC(=O)c%16ccc%17c(c%16)C(=O)N(c%16ccc(C%18(c%19ccc(N%20C(=O)c%21ccc(C(=O)Nc%22cccc(Oc%23ccc(N)cc%23)c%22)cc%21C%20=O)c(CC)c%19)c%19ccccc%19-c%19ccccc%19%18)cc%16CC)C%17=O)cc%15)c%14)cc%13C%12=O)c(CC)c%11)c%11ccccc%11-c%11ccccc%11%10)cc8CC)C9=O)c7)cc6)cc5C4=O)c(CC)c3…	amide	Hu, Journal of Applied Polymer Science, Vol. 106, 2494â€“2501 (2007)
775	('O=C(c1ccc2c(c1)C(=O)OC2=O)c1ccc2c(c1)C(=O)OC2=O', 'CC(C)(c1ccc(Oc2ccc(-c3ccc(N)cc3)cc2C(F)(F)F)cc1)c1ccc(Oc2ccc(-c3ccc(N)cc3)cc2C(F)(F)F)cc1')	CC(C)(c1ccc(Oc2ccc(-c3ccc(N)cc3)cc2C(F)(F)F)cc1)c1ccc(Oc2ccc(-c3ccc(N)cc3)cc2C(F)(F)F)cc1.O=C(c1ccc2c(c1)C(=O)OC2=O)c1ccc2c(c1)C(=O)OC2=O	Glass_Transition	235	C	CC(C)(c1ccc(Oc2ccc(-c3ccc(N)cc3)cc2C(F)(F)F)cc1)c1ccc(Oc2ccc(-c3ccc(N4C(=O)c5ccc(C(=O)c6ccc7c(c6)C(=O)N(c6ccc(-c8ccc(Oc9ccc(C(C)(C)c%10ccc(Oc%11ccc(-c%12ccc(N%13C(=O)c%14ccc(C(=O)c%15ccc%16c(c%15)C(=O)N(c%15ccc(-c%17ccc(Oc%18ccc(C(C)(C)c%19ccc(Oc%20ccc(-c%21ccc(N%22C(=O)c%23ccc(C(=O)c%24ccc%25c(c%24)C(=O)OC%25=O)cc%23C%22=O)cc%21)cc%20C(F)(F)F)cc%19)cc%18)c(C(F)(F)F)c%17)cc%15)C%16=O)cc%14C%13=O)…	imide	Kute, J Appl Polym Sci 103: 3025â€“3044, 2007
776	('O=C1OC(=O)c2cc(C(c3ccc4c(c3)C(=O)OC4=O)(C(F)(F)F)C(F)(F)F)ccc21', 'CC(C)(c1ccc(Oc2ccc(-c3ccc(N)cc3)cc2C(F)(F)F)cc1)c1ccc(Oc2ccc(-c3ccc(N)cc3)cc2C(F)(F)F)cc1')	CC(C)(c1ccc(Oc2ccc(-c3ccc(N)cc3)cc2C(F)(F)F)cc1)c1ccc(Oc2ccc(-c3ccc(N)cc3)cc2C(F)(F)F)cc1.O=C1OC(=O)c2cc(C(c3ccc4c(c3)C(=O)OC4=O)(C(F)(F)F)C(F)(F)F)ccc21	Glass_Transition	242	C	CC(C)(c1ccc(Oc2ccc(-c3ccc(N)cc3)cc2C(F)(F)F)cc1)c1ccc(Oc2ccc(-c3ccc(N4C(=O)c5ccc(C(c6ccc7c(c6)C(=O)N(c6ccc(-c8ccc(Oc9ccc(C(C)(C)c%10ccc(Oc%11ccc(-c%12ccc(N%13C(=O)c%14ccc(C(c%15ccc%16c(c%15)C(=O)N(c%15ccc(-c%17ccc(Oc%18ccc(C(C)(C)c%19ccc(Oc%20ccc(-c%21ccc(N%22C(=O)c%23ccc(C(c%24ccc%25c(c%24)C(=O)OC%25=O)(C(F)(F)F)C(F)(F)F)cc%23C%22=O)cc%21)cc%20C(F)(F)F)cc%19)cc%18)c(C(F)(F)F)c%17)cc%15)C%16=O)(C…	imide	Kute, J Appl Polym Sci 103: 3025â€“3044, 2007
777	('O=C1OC(=O)c2cc(Oc3ccc4c(c3)C(=O)OC4=O)ccc21', 'CC(C)(c1ccc(Oc2ccc(-c3ccc(N)cc3)cc2C(F)(F)F)cc1)c1ccc(Oc2ccc(-c3ccc(N)cc3)cc2C(F)(F)F)cc1')	CC(C)(c1ccc(Oc2ccc(-c3ccc(N)cc3)cc2C(F)(F)F)cc1)c1ccc(Oc2ccc(-c3ccc(N)cc3)cc2C(F)(F)F)cc1.O=C1OC(=O)c2cc(Oc3ccc4c(c3)C(=O)OC4=O)ccc21	Glass_Transition	228	C	CC(C)(c1ccc(Oc2ccc(-c3ccc(N)cc3)cc2C(F)(F)F)cc1)c1ccc(Oc2ccc(-c3ccc(N4C(=O)c5ccc(Oc6ccc7c(c6)C(=O)N(c6ccc(-c8ccc(Oc9ccc(C(C)(C)c%10ccc(Oc%11ccc(-c%12ccc(N%13C(=O)c%14ccc(Oc%15ccc%16c(c%15)C(=O)N(c%15ccc(-c%17ccc(Oc%18ccc(C(C)(C)c%19ccc(Oc%20ccc(-c%21ccc(N%22C(=O)c%23ccc(Oc%24ccc%25c(c%24)C(=O)OC%25=O)cc%23C%22=O)cc%21)cc%20C(F)(F)F)cc%19)cc%18)c(C(F)(F)F)c%17)cc%15)C%16=O)cc%14C%13=O)cc%12)cc%11C…	imide	Kute, J Appl Polym Sci 103: 3025â€“3044, 2007
778	('O=c1oc(=O)c2cc3c(=O)oc(=O)c3cc12', 'Nc1ccc(-c2ccc(Oc3ccc(C(c4ccc(Oc5ccc(-c6ccc(N)cc6)cc5C(F)(F)F)cc4)(C(F)(F)F)C(F)(F)F)cc3)c(C(F)(F)F)c2)cc1')	Nc1ccc(-c2ccc(Oc3ccc(C(c4ccc(Oc5ccc(-c6ccc(N)cc6)cc5C(F)(F)F)cc4)(C(F)(F)F)C(F)(F)F)cc3)c(C(F)(F)F)c2)cc1.O=c1oc(=O)c2cc3c(=O)oc(=O)c3cc12	Glass_Transition	259	C	Nc1ccc(-c2ccc(Oc3ccc(C(c4ccc(Oc5ccc(-c6ccc(-n7c(=O)c8cc9c(=O)n(-c%10ccc(-c%11ccc(Oc%12ccc(C(c%13ccc(Oc%14ccc(-c%15ccc(-n%16c(=O)c%17cc%18c(=O)n(-c%19ccc(-c%20ccc(Oc%21ccc(C(c%22ccc(Oc%23ccc(-c%24ccc(N%25c(=O)c%26cc%27c(=O)oc(=O)c%27cc%26c%25=O)cc%24)cc%23C(F)(F)F)cc%22)(C(F)(F)F)C(F)(F)F)cc%21)c(C(F)(F)F)c%20)cc%19)c(=O)c%18cc%17c%16=O)cc%15)cc%14C(F)(F)F)cc%13)(C(F)(F)F)C(F)(F)F)cc%12)c(C(F)(F)F…	imide	Kute, J Appl Polym Sci 103: 3025â€“3044, 2007
779	('O=C(c1ccc2c(c1)C(=O)OC2=O)c1ccc2c(c1)C(=O)OC2=O', 'Nc1ccc(-c2ccc(Oc3ccc(C(c4ccc(Oc5ccc(-c6ccc(N)cc6)cc5C(F)(F)F)cc4)(C(F)(F)F)C(F)(F)F)cc3)c(C(F)(F)F)c2)cc1')	Nc1ccc(-c2ccc(Oc3ccc(C(c4ccc(Oc5ccc(-c6ccc(N)cc6)cc5C(F)(F)F)cc4)(C(F)(F)F)C(F)(F)F)cc3)c(C(F)(F)F)c2)cc1.O=C(c1ccc2c(c1)C(=O)OC2=O)c1ccc2c(c1)C(=O)OC2=O	Glass_Transition	242	C	Nc1ccc(-c2ccc(Oc3ccc(C(c4ccc(Oc5ccc(-c6ccc(N7C(=O)c8ccc(C(=O)c9ccc%10c(c9)C(=O)N(c9ccc(-c%11ccc(Oc%12ccc(C(c%13ccc(Oc%14ccc(-c%15ccc(N%16C(=O)c%17ccc(C(=O)c%18ccc%19c(c%18)C(=O)N(c%18ccc(-c%20ccc(Oc%21ccc(C(c%22ccc(Oc%23ccc(-c%24ccc(N%25C(=O)c%26ccc(C(=O)c%27ccc%28c(c%27)C(=O)OC%28=O)cc%26C%25=O)cc%24)cc%23C(F)(F)F)cc%22)(C(F)(F)F)C(F)(F)F)cc%21)c(C(F)(F)F)c%20)cc%18)C%19=O)cc%17C%16=O)cc%15)cc%1…	imide	Kute, J Appl Polym Sci 103: 3025â€“3044, 2007
780	('O=C1OC(=O)c2cc(C(c3ccc4c(c3)C(=O)OC4=O)(C(F)(F)F)C(F)(F)F)ccc21', 'Nc1ccc(-c2ccc(Oc3ccc(C(c4ccc(Oc5ccc(-c6ccc(N)cc6)cc5C(F)(F)F)cc4)(C(F)(F)F)C(F)(F)F)cc3)c(C(F)(F)F)c2)cc1')	Nc1ccc(-c2ccc(Oc3ccc(C(c4ccc(Oc5ccc(-c6ccc(N)cc6)cc5C(F)(F)F)cc4)(C(F)(F)F)C(F)(F)F)cc3)c(C(F)(F)F)c2)cc1.O=C1OC(=O)c2cc(C(c3ccc4c(c3)C(=O)OC4=O)(C(F)(F)F)C(F)(F)F)ccc21	Glass_Transition	246	C	Nc1ccc(-c2ccc(Oc3ccc(C(c4ccc(Oc5ccc(-c6ccc(N7C(=O)c8ccc(C(c9ccc%10c(c9)C(=O)N(c9ccc(-c%11ccc(Oc%12ccc(C(c%13ccc(Oc%14ccc(-c%15ccc(N%16C(=O)c%17ccc(C(c%18ccc%19c(c%18)C(=O)N(c%18ccc(-c%20ccc(Oc%21ccc(C(c%22ccc(Oc%23ccc(-c%24ccc(N%25C(=O)c%26ccc(C(c%27ccc%28c(c%27)C(=O)OC%28=O)(C(F)(F)F)C(F)(F)F)cc%26C%25=O)cc%24)cc%23C(F)(F)F)cc%22)(C(F)(F)F)C(F)(F)F)cc%21)c(C(F)(F)F)c%20)cc%18)C%19=O)(C(F)(F)F)C(…	imide	Kute, J Appl Polym Sci 103: 3025â€“3044, 2007
781	('O=C1OC(=O)c2cc(Oc3ccc4c(c3)C(=O)OC4=O)ccc21', 'Nc1ccc(-c2ccc(Oc3ccc(C(c4ccc(Oc5ccc(-c6ccc(N)cc6)cc5C(F)(F)F)cc4)(C(F)(F)F)C(F)(F)F)cc3)c(C(F)(F)F)c2)cc1')	Nc1ccc(-c2ccc(Oc3ccc(C(c4ccc(Oc5ccc(-c6ccc(N)cc6)cc5C(F)(F)F)cc4)(C(F)(F)F)C(F)(F)F)cc3)c(C(F)(F)F)c2)cc1.O=C1OC(=O)c2cc(Oc3ccc4c(c3)C(=O)OC4=O)ccc21	Glass_Transition	235	C	Nc1ccc(-c2ccc(Oc3ccc(C(c4ccc(Oc5ccc(-c6ccc(N7C(=O)c8ccc(Oc9ccc%10c(c9)C(=O)N(c9ccc(-c%11ccc(Oc%12ccc(C(c%13ccc(Oc%14ccc(-c%15ccc(N%16C(=O)c%17ccc(Oc%18ccc%19c(c%18)C(=O)N(c%18ccc(-c%20ccc(Oc%21ccc(C(c%22ccc(Oc%23ccc(-c%24ccc(N%25C(=O)c%26ccc(Oc%27ccc%28c(c%27)C(=O)OC%28=O)cc%26C%25=O)cc%24)cc%23C(F)(F)F)cc%22)(C(F)(F)F)C(F)(F)F)cc%21)c(C(F)(F)F)c%20)cc%18)C%19=O)cc%17C%16=O)cc%15)cc%14C(F)(F)F)cc…	imide	Kute, J Appl Polym Sci 103: 3025â€“3044, 2007
782	('O=c1oc(=O)c2cc3c(=O)oc(=O)c3cc12', 'Nc1ccc(-c2ccc(Oc3ccc(C4(c5ccc(Oc6ccc(-c7ccc(N)cc7)cc6C(F)(F)F)cc5)c5ccccc5-c5ccccc54)cc3)c(C(F)(F)F)c2)cc1')	Nc1ccc(-c2ccc(Oc3ccc(C4(c5ccc(Oc6ccc(-c7ccc(N)cc7)cc6C(F)(F)F)cc5)c5ccccc5-c5ccccc54)cc3)c(C(F)(F)F)c2)cc1.O=c1oc(=O)c2cc3c(=O)oc(=O)c3cc12	Glass_Transition	309	C	Nc1ccc(-c2ccc(Oc3ccc(C4(c5ccc(Oc6ccc(-c7ccc(-n8c(=O)c9cc%10c(=O)n(-c%11ccc(-c%12ccc(Oc%13ccc(C%14(c%15ccc(Oc%16ccc(-c%17ccc(-n%18c(=O)c%19cc%20c(=O)n(-c%21ccc(-c%22ccc(Oc%23ccc(C%24(c%25ccc(Oc%26ccc(-c%27ccc(N%28c(=O)c%29cc%30c(=O)oc(=O)c%30cc%29c%28=O)cc%27)cc%26C(F)(F)F)cc%25)c%25ccccc%25-c%25ccccc%25%24)cc%23)c(C(F)(F)F)c%22)cc%21)c(=O)c%20cc%19c%18=O)cc%17)cc%16C(F)(F)F)cc%15)c%15ccccc%15-c%1…	imide	Kute, J Appl Polym Sci 103: 3025â€“3044, 2007
783	('O=C(c1ccc2c(c1)C(=O)OC2=O)c1ccc2c(c1)C(=O)OC2=O', 'Nc1ccc(-c2ccc(Oc3ccc(C4(c5ccc(Oc6ccc(-c7ccc(N)cc7)cc6C(F)(F)F)cc5)c5ccccc5-c5ccccc54)cc3)c(C(F)(F)F)c2)cc1')	Nc1ccc(-c2ccc(Oc3ccc(C4(c5ccc(Oc6ccc(-c7ccc(N)cc7)cc6C(F)(F)F)cc5)c5ccccc5-c5ccccc54)cc3)c(C(F)(F)F)c2)cc1.O=C(c1ccc2c(c1)C(=O)OC2=O)c1ccc2c(c1)C(=O)OC2=O	Glass_Transition	284	C	Nc1ccc(-c2ccc(Oc3ccc(C4(c5ccc(Oc6ccc(-c7ccc(N8C(=O)c9ccc(C(=O)c%10ccc%11c(c%10)C(=O)N(c%10ccc(-c%12ccc(Oc%13ccc(C%14(c%15ccc(Oc%16ccc(-c%17ccc(N%18C(=O)c%19ccc(C(=O)c%20ccc%21c(c%20)C(=O)N(c%20ccc(-c%22ccc(Oc%23ccc(C%24(c%25ccc(Oc%26ccc(-c%27ccc(N%28C(=O)c%29ccc(C(=O)c%30ccc%31c(c%30)C(=O)OC%31=O)cc%29C%28=O)cc%27)cc%26C(F)(F)F)cc%25)c%25ccccc%25-c%25ccccc%25%24)cc%23)c(C(F)(F)F)c%22)cc%20)C%21=O…	imide	Kute, J Appl Polym Sci 103: 3025â€“3044, 2007
784	('O=C1OC(=O)c2cc(C(c3ccc4c(c3)C(=O)OC4=O)(C(F)(F)F)C(F)(F)F)ccc21', 'Nc1ccc(-c2ccc(Oc3ccc(C4(c5ccc(Oc6ccc(-c7ccc(N)cc7)cc6C(F)(F)F)cc5)c5ccccc5-c5ccccc54)cc3)c(C(F)(F)F)c2)cc1')	Nc1ccc(-c2ccc(Oc3ccc(C4(c5ccc(Oc6ccc(-c7ccc(N)cc7)cc6C(F)(F)F)cc5)c5ccccc5-c5ccccc54)cc3)c(C(F)(F)F)c2)cc1.O=C1OC(=O)c2cc(C(c3ccc4c(c3)C(=O)OC4=O)(C(F)(F)F)C(F)(F)F)ccc21	Glass_Transition	297	C	Nc1ccc(-c2ccc(Oc3ccc(C4(c5ccc(Oc6ccc(-c7ccc(N8C(=O)c9ccc(C(c%10ccc%11c(c%10)C(=O)N(c%10ccc(-c%12ccc(Oc%13ccc(C%14(c%15ccc(Oc%16ccc(-c%17ccc(N%18C(=O)c%19ccc(C(c%20ccc%21c(c%20)C(=O)N(c%20ccc(-c%22ccc(Oc%23ccc(C%24(c%25ccc(Oc%26ccc(-c%27ccc(N%28C(=O)c%29ccc(C(c%30ccc%31c(c%30)C(=O)OC%31=O)(C(F)(F)F)C(F)(F)F)cc%29C%28=O)cc%27)cc%26C(F)(F)F)cc%25)c%25ccccc%25-c%25ccccc%25%24)cc%23)c(C(F)(F)F)c%22)cc…	imide	Kute, J Appl Polym Sci 103: 3025â€“3044, 2007
[truncated: 1,435 more rows]
